# Supplementary material for: Convergent Molecular Evolution Associated With Repeated Transitions to Gregarious Larval Behavior in Heliconiini
Source: Mol Biol Evol. 2025 Jul 29;42(8):msaf179. doi: 10.1093/molbev/msaf179 (PMC12342998; doi:10.1093/molbev/msaf179)
Supplement: msaf179_Supplementary_Data [file msaf179_supplementary_data.zip]

Archive with 2 entries (2 files):
- SocialCats_Supplementary tables_Final.xlsx
- SocialCats_SupplementaryFigures_Final (1).pdf
