# Supplementary material for: Convergent Molecular Evolution Associated With Repeated Transitions to Gregarious Larval Behavior in Heliconiini
Source: Mol Biol Evol. 2025 Jul 29;42(8):msaf179. doi: 10.1093/molbev/msaf179 (PMC12342998; doi:10.1093/molbev/msaf179)
Supplement: msaf179_Supplementary_Data [file msaf179_supplementary_data.zip › SocialCats_Supplementary tables_Final.xlsx]

## Sheet: Table S1
Table S1 - List of scOGs analysed with BUSTED-PH and RELAX. BH: Benjamini–Hochberg test
			BUSTED-PH										RELAX
OG	FBgene	GeneSymbol	OmegaSolitary	OmegaGregarious	Pval Solitary	Pval Gregarious	Pval Difference	Ratio	PvalDiff_Bonferroni	PvalDiff_BH	LogPvalDiff_BH	Type	OmegaSolitary	OmegaGregarious	k	p value	p value Bonferroni	p value BH	Log10 p value BH
OG_10000	-	PIRK5	0.0320691	0.077505	0.0910285	0.220318	0.141725	2.41682	1	0.294527	-0.530874	NoConvergence	0.0320961	0.0775138	0.644975	0.0212618	1	0.0523527	-1.28106
OG_10002	FBgn0041627	Ku80	0.127948	0.160246	0.00297513	0.000243762	0.683625	1.25244	1	0.890418	-0.0504059	NoConvergence	0.128059	0.160257	0.98088	0.863593	1	0.909314	-0.0412861
OG_10003	-	OG_10003	0.0841275	0.098855	0.490242	0.5	0.995561	1.17506	1	1	0	NoConvergence	0.0840497	0.0988618	0.906711	0.715904	1	0.795802	-0.0991952
OG_10004	FBgn0025827	CG6421	0.0714969	0.183231	8.28133e-07	0.5	0.015325	2.56279	1	0.0511097	-1.2915	NoConvergence	0.071541	0.18331	0.491741	6.65308e-05	0.225739	0.00055876	-3.25277
OG_10005	FBgn0034165	CG6435	0.103112	0.152318	0.232208	0.5	0.585388	1.47721	1	0.815697	-0.0884711	NoConvergence	0.103102	0.152244	0.720708	0.145692	1	0.230889	-0.636597
OG_10007	-	LFNG	0.0711505	0.0819634	1.01741e-06	0.5	0.756343	1.15197	1	0.949065	-0.0227039	NoConvergence	0.0711445	0.0819597	0.797633	0.238063	1	0.337123	-0.472212
OG_1001	FBgn0000552	Edg84A	0.10554	0.12787	0.496956	0.00145505	0.5286	1.21158	1	0.760297	-0.119017	NoConvergence	0.105531	0.127874	0.892662	0.67433	1	0.763941	-0.11694
OG_10010	-	CDT1	0.110154	0.249519	5.23943e-05	0.46705	1.44204e-06	2.26519	0.00489285	1.79884e-05	-4.74501	NoConvergence	0.110018	0.249522	0.542393	5.6633e-09	1.92156e-05	1.86356e-07	-6.72966
OG_10011	-	DUS22	0.0352454	0.105441	0	0.00017268	0.00642297	2.99164	1	0.0254593	-1.59415	NoConvergence	0.0352417	0.105368	0.569692	0.004056	1	0.015024	-1.82321
OG_10012	-	YCB6	0.156722	0.134235	0.00725943	0.5	0.855214	0.856512	1	1	0	NoConvergence	0.156737	0.134181	1.46476	0.381163	1	0.488586	-0.311059
OG_10013	-	LIPR2	0.0617145	0.102387	4.92718e-05	0.184887	0.025906	1.65905	1	0.0786218	-1.10446	NoConvergence	0.061723	0.102395	0.821429	0.244584	1	0.344202	-0.463186
OG_10017	FBgn0039897	CG1674	0.0476349	0.0557879	6.39795e-07	0.5	0.617081	1.17116	1	0.838172	-0.0766667	NoConvergence	0.0476256	0.0557392	0.891472	0.420978	1	0.531486	-0.274508
OG_10018	FBgn0001105	Gbeta13F	0.0214353	0.0340411	0	0.000796761	0.106321	1.58809	1	0.235937	-0.627204	NoConvergence	0.0214296	0.0339843	1.04549	0.824198	1	0.877472	-0.0567666
OG_1002	FBgn0032586	Tpr2	0.0516902	0.0756321	5.4656e-06	0.348105	0.240186	1.46318	1	0.436007	-0.360507	NoConvergence	0.0516873	0.0756258	0.911907	0.37925	1	0.486685	-0.312752
OG_10020	-	B3GT6	0.13053	0.231715	1.98259e-05	2.15012e-11	0	1.77519	0	1.04639e-14	-13.9803	NoConvergence	0.130577	0.231666	0.724817	0.0146554	1	0.0399724	-1.39824
OG_10021	-	MBTP2	0.037208	0.0437143	1.82288e-12	0.257073	1	1.17486	1	1	0	NoConvergence	0.0372229	0.043712	0.986093	0.890063	1	0.926659	-0.0330799
OG_10024	-	ZDHC3	0.0188285	0.0403671	0.5	0.118424	1	2.14394	1	1	0	NoConvergence	0.0188494	0.0403534	0.783491	0.0118272	1	0.0339219	-1.46952
OG_10027	-	PEN2	0.0801726	0.0832242	0.322293	0.294245	0.974522	1.03806	1	1	0	NoConvergence	0.0801646	0.0831498	1.00926	0.967295	1	0.982351	-0.00773346
OG_10028	-	IF3	0.133964	0.190602	0.5	0.326205	0.723019	1.42279	1	0.923543	-0.034543	NoConvergence	0.133933	0.190397	0.659238	0.24474	1	0.34428	-0.463088
OG_10029	-	BGLX	0.164757	0.279423	3.31108e-06	0.5	0.10261	1.69597	1	0.230045	-0.638187	NoConvergence	0.164852	0.279342	0.571855	0.00380097	1	0.0142835	-1.84517
OG_1003	-	OG_1003	0.0921937	0.118515	0.457856	0.473985	0.963137	1.2855	1	1	0	NoConvergence	0.0921847	0.118552	0.863746	0.812996	1	0.868817	-0.0610717
OG_10030	FBgn0031217	CG11377	0.216147	0.28112	1.66533e-16	0.109991	0.177784	1.3006	1	0.349491	-0.456564	NoConvergence	0.216307	0.281094	0.690128	0.0147942	1	0.0402216	-1.39554
OG_10032	FBgn0023528	CG2924	0.0144182	0.0257632	1.03853e-07	0.5	0.00824339	1.78685	1	0.0309401	-1.50948	NoConvergence	0.0144189	0.0257579	0.763425	0.00489013	1	0.0174105	-1.75919
OG_10034	-	UVR8	0.109916	0.145582	0.00215618	0.5	0.406702	1.32449	1	0.635268	-0.197043	NoConvergence	0.10991	0.145576	0.50399	0.0751868	1	0.139556	-0.855251
OG_10035	-	DOTC	0.0511223	0.0635249	0.00204154	0.000211305	5.34495e-09	1.24261	1.81354e-05	1.1126e-07	-6.95366	NoConvergence	0.0511325	0.063556	0.943118	0.637808	1	0.730862	-0.136165
OG_10039	FBgn0038976	Pfdn5	0.0923228	0.167401	0.484046	0.5	0.359806	1.81321	1	0.584405	-0.233286	NoConvergence	0.0923755	0.167471	0.634913	0.0222872	1	0.0544424	-1.26406
OG_1004	FBgn0040339	MED22	0.0010185	0	0.5	0.5	0.996759	0	1	1	0	NoConvergence	0.00102038	0	1.16772	1	1	1	0
OG_10041	-	IN80B	0.0652627	0.115896	0.263207	0.0018215	0.113563	1.77584	1	0.247954	-0.605629	NoConvergence	0.0651967	0.115851	0.995569	0.997693	1	1	0
OG_10042	FBgn0050105	CG30105	0.0937844	0.113355	0.411024	0.5	0.916764	1.20868	1	1	0	NoConvergence	0.0938282	0.113288	0.883233	0.709839	1	0.792717	-0.100882
OG_10043	-	TBP	0.0540315	0.119377	3.00496e-08	3.71925e-15	0.0879355	2.20939	1	0.205473	-0.687246	NoConvergence	0.0540568	0.119242	0.817149	0.0378943	1	0.081769	-1.08741
OG_10044	-	TFDS	0.101915	0.145146	0.5	0.456761	0.752501	1.42419	1	0.945643	-0.0242728	NoConvergence	0.101937	0.145096	0.792676	0.12982	1	0.211667	-0.674347
OG_10045	-	GEFA	0.0527884	0.0759002	1.08095e-10	0.00068648	0.299871	1.43782	1	0.512318	-0.29046	NoConvergence	0.052793	0.07591	0.853149	0.816394	1	0.871625	-0.0596702
OG_10050	FBgn0004914	Hnf4	0.0389831	0.0647785	3.71781e-11	0.00133799	0.00374591	1.66171	1	0.0160074	-1.79568	NoConvergence	0.0389814	0.0647302	0.811281	0.110307	1	0.187198	-0.7277
OG_10055	-	GSIB	0.186259	0.294935	0.00123335	0.371717	0.0892966	1.58346	1	0.207665	-0.682637	NoConvergence	0.186255	0.2954	0.729179	0.00626188	1	0.0209831	-1.67813
OG_10058	-	BXI1	0.0413707	0.0341951	0.239592	0.5	0.940605	0.826552	1	1	0	NoConvergence	0.0413824	0.0342016	1.12962	0.44752	1	0.556169	-0.254793
OG_10060	-	MDHM	0.0444819	0.0260884	0.000200205	0.302661	0.438663	0.586495	1	0.670338	-0.173706	NoConvergence	0.0444638	0.0260827	18.597	0.00883034	1	0.0271143	-1.5668
OG_10061	-	UBC5A	0.0190041	0.0708533	2.55724e-05	0.5	0.14675	3.72832	1	0.302137	-0.519796	NoConvergence	0.0190125	0.0709	0.457911	0.00468867	1	0.0168428	-1.77359
OG_10063	-	T185B	0.020939	0.0537929	0.5	0.5	0.787795	2.56903	1	0.972962	-0.0119043	NoConvergence	0.0209451	0.0538238	0.676351	0.141263	1	0.225768	-0.646338
OG_10072	-	YY46	0.0430041	0.137517	0.00656883	0.5	2.60052e-10	3.19777	8.82358e-07	6.63427e-09	-8.17821	NoConvergence	0.0430242	0.137539	0.195468	1.03251e-14	3.5033e-11	9.73138e-13	-12.0118
OG_10077	-	YFCH	0.0741999	0.10601	3.90243e-14	0.0656915	0.964958	1.42871	1	1	0	NoConvergence	0.0742111	0.106028	0.822863	0.179009	1	0.269585	-0.569303
OG_1008	FBgn0260660	Mp	0.137778	0.227286	0.0021505	0.484004	0.0121566	1.64965	1	0.0423051	-1.37361	NoConvergence	0.137788	0.227277	0.603658	0.000146768	0.497982	0.00106634	-2.9721
OG_10081	FBgn0010452	trn	0.0610805	0.0506471	0	0.118656	0.508721	0.829186	1	0.739981	-0.13078	NoConvergence	0.0610529	0.0506234	1.21201	0.269165	1	0.372158	-0.429273
OG_10082	-	OG_10082	0.0398091	0.00505525	0.5	0.5	0.11397	0.126987	1	0.248363	-0.604912	NoConvergence	0.0397717	0.00505597	3.21453	0.00291599	1	0.011599	-1.93558
OG_10083	-	AAAA	0.0575674	0.112093	3.85584e-08	0.0205263	0.354954	1.94717	1	0.579267	-0.237121	NoConvergence	0.0575506	0.112104	0.582755	0.0283372	1	0.0656018	-1.18308
OG_10086	-	SELT	0.0433832	0.0605861	0.0475282	0.5	0.958833	1.39653	1	1	0	NoConvergence	0.0434303	0.0605908	0.880766	0.543403	1	0.645124	-0.190357
OG_10093	-	OG_10093	0.0390948	0.0489326	0.00922203	0.00982209	1	1.25164	1	1	0	NoConvergence	0.0391212	0.0489491	1.05492	0.782892	1	0.847051	-0.0720905
OG_10094	-	CIRBP	0.0851413	0.14634	6.0868e-13	0.20888	9.16013e-11	1.71879	3.10803e-07	2.70264e-09	-8.56821	NoConvergence	0.0850954	0.146291	0.687808	0.000401118	1	0.00240361	-2.61914
OG_10095	-	CIRBP	0.134037	0.307843	2.02016e-06	0.00318118	0.00429112	2.29669	1	0.0179529	-1.74587	NoConvergence	0.134041	0.308079	0.751683	0.064307	1	0.123974	-0.906671
OG_10096	-	TIGD4	0.0620063	0.126383	0	3.29109e-05	0.0738973	2.03822	1	0.179609	-0.745673	NoConvergence	0.0619703	0.126447	0.854654	0.229248	1	0.327097	-0.485323
OG_10097	-	QUEA	0.0472878	0.102078	0.127398	1.63456e-06	0.00112358	2.15865	1	0.0058292	-2.23439	Convergence	0.0473223	0.102103	0.826025	0.0131636	1	0.0369124	-1.43283
OG_10099	-	CDK7	0.0228343	0.0629337	0.145741	2.00255e-08	0.533693	2.7561	1	0.766827	-0.115302	NoConvergence	0.0228397	0.0629508	0.70699	0.0130309	1	0.036692	-1.43543
OG_1010	-	OG_1010	0.0342148	0.0515275	1.4223e-05	0.130833	0.984893	1.506	1	1	0	NoConvergence	0.0342234	0.0514975	0.93002	0.523879	1	0.628073	-0.20199
OG_10100	-	MBD3	0.0318273	0.0964654	4.11553e-05	0.0320471	0.0931092	3.0309	1	0.214619	-0.668331	NoConvergence	0.0318522	0.0964892	0.730214	0.0433784	1	0.0907416	-1.04219
OG_10110	FBgn0023534	CG17778	0.0286723	0.0846315	0.5	0.5	0.102976	2.95168	1	0.230625	-0.637093	NoConvergence	0.0286756	0.0846506	0.502207	0.0154569	1	0.0415902	-1.38101
OG_10114	-	CHD7	0.0921278	0.157992	0.0183683	0.033037	4.29589e-06	1.71492	0.014576	4.73245e-05	-4.32491	Convergence	0.0921271	0.157916	0.707169	1.74214e-08	5.91109e-05	4.84515e-07	-6.31469
OG_10116	-	OGT1	0.0375609	0.0713861	6.06409e-11	0.162416	1	1.90054	1	1	0	NoConvergence	0.0375726	0.0713956	0.534437	0.0191778	1	0.0485963	-1.3134
OG_10117	-	SPY	0.355139	0.39201	3.48156e-08	0.000162977	0.0558811	1.10382	1	0.144626	-0.839754	NoConvergence	0.355009	0.391848	0.82874	0.249561	1	0.349685	-0.456323
OG_10119	-	TMCO1	0.00659425	0.0106868	0.0440698	0.5	0.389511	1.62062	1	0.614388	-0.211557	NoConvergence	0.00659684	0.010692	0.834778	0.413619	1	0.52344	-0.281133
OG_10120	-	RBM39	0.0422222	0.0721452	8.5471e-07	0.5	0.00366391	1.7087	1	0.0156923	-1.80431	NoConvergence	0.0422331	0.0720824	0.666809	0.000433717	1	0.00253288	-2.59639
OG_10123	-	JSN1	0.121016	0.239979	0	0	0.00678636	1.98303	1	0.0266506	-1.57429	NoConvergence	0.121091	0.240029	0.790029	0.000457332	1	0.00263899	-2.57856
OG_10125	FBgn0032783	CG10237	0.066212	0.110243	0.5	0.5	0.301905	1.665	1	0.513981	-0.289053	NoConvergence	0.0662282	0.110224	0.777969	0.0172073	1	0.0448878	-1.34787
OG_10126	FBgn0034490	CG9864	0.0584852	0.0708918	8.92794e-09	0.5	0.154617	1.21213	1	0.314707	-0.502094	NoConvergence	0.0585113	0.0708385	0.619351	0.0363413	1	0.0792965	-1.10075
OG_10129	-	ATE1	0.117338	0.209619	6.52674e-05	2.18313e-08	6.49822e-06	1.78645	0.0220485	6.78415e-05	-4.1685	NoConvergence	0.117371	0.209742	0.898803	0.255894	1	0.356716	-0.447677
OG_10130	-	ZNF3	0.0382117	0.0661178	0.000898157	0.37436	0.132009	1.7303	1	0.28064	-0.551851	NoConvergence	0.0382308	0.0661219	0.800337	0.0201675	1	0.0503889	-1.29766
OG_10133	-	SWAHB	0.10537	0.22107	2.22045e-16	0.000674997	0.0537716	2.09803	1	0.140527	-0.85224	NoConvergence	0.105359	0.220962	0.283836	0.00343005	1	0.0131952	-1.87958
OG_10134	FBgn0036302	sowah	0.0371212	0.119441	0.0787575	0.000198913	0.00014144	3.21761	0.479904	0.000975416	-3.01081	Convergence	0.0371259	0.119347	0.590057	0.000120395	0.408501	0.000903763	-3.04395
OG_10135	-	OG_10135	0.0803927	0.120613	6.33118e-10	0.499789	0.000169537	1.5003	0.575238	0.00114361	-2.94172	NoConvergence	0.0803729	0.120521	0.220341	0.037665	1	0.0816017	-1.0883
OG_10140	FBgn0034087	clu	0.0766463	0.0914367	0	0.0204063	0.0321909	1.19297	1	0.0927984	-1.03246	NoConvergence	0.0766292	0.0914741	0.693188	0.00315054	1	0.0123724	-1.90755
OG_10141	-	DERL2	0.0473744	0.14839	0.063215	0.462571	0.0038498	3.13228	1	0.0163118	-1.7875	Convergence	0.0473833	0.148226	0.597599	0.000156729	0.531782	0.00112427	-2.94913
OG_10144	-	PTC71	0.0376378	0.0618028	3.05453e-06	0.5	0.873056	1.64204	1	1	0	NoConvergence	0.0376332	0.0618087	0.296583	0.00273148	1	0.0110776	-1.95555
OG_10145	-	LOLAL	0.0786115	0.116802	7.36034e-07	0.342776	0.00717518	1.48582	1	0.0277331	-1.557	NoConvergence	0.078588	0.116798	0.877685	0.41054	1	0.52015	-0.283871
OG_10155	-	DDRGK	0.0562802	0.0956797	0.0905931	0.5	0.44422	1.70006	1	0.675285	-0.170513	NoConvergence	0.0562816	0.0956366	0.77916	0.058546	1	0.115379	-0.937873
OG_10156	-	KANL1	0.0928806	0.154238	0	1.08937e-06	0.121559	1.6606	1	0.26204	-0.581633	NoConvergence	0.0928791	0.154224	0.906706	0.221827	1	0.3211	-0.49336
OG_10157	-	YNEP	0.0284738	0.0283215	4.40206e-06	0.5	0.396363	0.994653	1	0.622621	-0.205776	NoConvergence	0.0284923	0.0283166	0.905851	0.377049	1	0.484594	-0.314622
OG_10159	FBgn0032819	CG10463	0.0991193	0.120213	0.00631997	0.462585	0.771361	1.21281	1	0.959846	-0.0177986	NoConvergence	0.0990879	0.120259	0.888164	0.22609	1	0.32456	-0.488704
OG_10162	FBgn0039915	Gat	0.101282	0.151779	3.80251e-14	4.50598e-05	0.26526	1.49857	1	0.469059	-0.328773	NoConvergence	0.101296	0.15175	0.77366	0.017846	1	0.046152	-1.33581
OG_10163	-	SPEE	0.0636372	0.114467	0.306866	0.5	0.298822	1.79874	1	0.51104	-0.291545	NoConvergence	0.0636078	0.114488	0.644405	0.014009	1	0.0385816	-1.41362
OG_10165	-	SLAP1	0.0838318	0.150235	5.61299e-09	0.031682	4.44644e-13	1.7921	1.50868e-09	2.21864e-11	-10.6539	NoConvergence	0.0838127	0.150255	0.713521	1.09054e-08	3.70021e-05	3.2458e-07	-6.48868
OG_10170	-	PSB4	0.0411018	0.0641629	0.5	0.5	1	1.56107	1	1	0	NoConvergence	0.0410557	0.0641897	0.683152	0.178298	1	0.268634	-0.570839
OG_10171	FBgn0039078	CG4374	0.0379918	0.0513977	0.00143867	0.497378	0.0588162	1.35286	1	0.150842	-0.821479	NoConvergence	0.0379826	0.0514045	0.903145	0.129094	1	0.210811	-0.676107
OG_10173	FBgn0042098	CG18735	0.103872	0.111591	0	4.11657e-05	0.335341	1.07431	1	0.55503	-0.255683	NoConvergence	0.103942	0.11165	0.98354	0.881295	1	0.92149	-0.0355094
OG_10175	-	SRP68	0.0523871	0.0855807	1.5949e-10	0.5	0.0144392	1.63362	1	0.0485072	-1.31419	NoConvergence	0.0523303	0.0855127	0.728963	0.000566408	1	0.00311984	-2.50587
OG_10177	-	RM24	0.0638852	0.101284	0.0186524	0.5	0.0533493	1.58541	1	0.139844	-0.854355	NoConvergence	0.0638895	0.10123	0.692444	0.0665153	1	0.127363	-0.894958
OG_10181	-	SODC	0.0680147	0.176077	8.85665e-05	0.5	0.0658273	2.5888	1	0.16435	-0.78423	NoConvergence	0.0679922	0.176054	0.368251	0.00255313	1	0.0105258	-1.97774
OG_10190	-	INT12	0.0373678	0.0862831	0.328534	0.247718	0.528509	2.30902	1	0.760297	-0.119017	NoConvergence	0.0373708	0.0862449	3.84272	0.0532762	1	0.106712	-0.971787
OG_10196	-	SYN	0.0669715	0.00922298	2.23214e-07	0.5	0.264606	0.137715	1	0.468584	-0.329213	NoConvergence	0.0669663	0.00922702	21.006	0.000972933	1	0.00481922	-2.31702
OG_10197	-	BECN1	0.297965	0.444304	6.35681e-05	0.00130743	3.43048e-06	1.49113	0.0116396	3.86698e-05	-4.41263	NoConvergence	0.298258	0.443998	0.84575	0.344034	1	0.450524	-0.346282
OG_102	FBgn0261862	whd	0.140247	0.184042	0	0.0810218	0.445369	1.31227	1	0.67673	-0.169584	NoConvergence	0.140303	0.184035	0.767924	0.035486	1	0.0778818	-1.10856
OG_1020	FBgn0034455	CG11007	0.0591057	0.0582013	2.09704e-12	0.5	0.295986	0.984699	1	0.507213	-0.29481	NoConvergence	0.0591977	0.0582151	0.981042	0.891741	1	0.927553	-0.0326615
OG_10200	FBgn0265434	-	0.134862	0.169483	0	3.27135e-05	1	1.25672	1	1	0	NoConvergence	0.134802	0.169476	0.959098	0.81884	1	0.873412	-0.0587809
OG_10201	-	TM186	0.125668	0.146255	0.444905	0.5	1	1.16382	1	1	0	NoConvergence	0.125686	0.146166	1.00228	0.988206	1	0.99495	-0.00219877
OG_10202	-	CHIT1	0.144999	0.209103	1.29791e-07	6.83731e-13	0.000112818	1.4421	0.382793	0.00080588	-3.09373	NoConvergence	0.145105	0.209125	2.20948	0.000392269	1	0.00236406	-2.62634
OG_10203	-	MITD1	0.0687461	0.217386	0.436023	0.191323	0.00144736	3.16215	1	0.00723255	-2.14071	Convergence	0.0687025	0.217615	0.493544	0.000138202	0.468919	0.00101498	-2.99354
OG_10204	-	SWT1	0.116647	0.271437	1.77541e-09	0.0423184	1.12466e-13	2.32699	3.81596e-10	6.35993e-12	-11.1965	NoConvergence	0.116684	0.27176	0.566527	2.68904e-10	9.12391e-07	1.09927e-08	-7.9589
OG_10205	-	BUB1B	0.0643848	0.117341	0.340389	0.44391	3.42351e-05	1.82249	0.11616	0.000281941	-3.54984	Convergence	0.0643872	0.117359	0.723989	7.36408e-07	0.00249863	1.24932e-05	-4.90333
OG_10206	-	RNE	0.706453	0.908057	0.0011736	0.0323305	1	1.28537	1	1	0	NoConvergence	0.7061	0.908441	1.08936	0.620941	1	0.714187	-0.146188
OG_10208	-	CISY	0.0175977	0.0272566	3.79483e-07	0.0149361	0.0987344	1.54888	1	0.223934	-0.649879	NoConvergence	0.0175943	0.0272637	0.914193	0.547865	1	0.64974	-0.18726
OG_10209	-	RL18	0.0322823	0.0163613	0.00572299	0.5	0.555363	0.506819	1	0.786784	-0.104145	NoConvergence	0.0322905	0.0163535	6.08612e-05	0.163587	1	0.250813	-0.60065
OG_1021	FBgn0011286	RyR	0.111265	0.135766	0.242187	0.5	1	1.2202	1	1	0	NoConvergence	0.111125	0.135795	0.844955	0.451933	1	0.560106	-0.251729
OG_10216	-	SSRG	0.0219747	0.0210508	0.000749758	0.5	0.74891	0.957955	1	0.943028	-0.0254755	NoConvergence	0.0219701	0.0210381	0.387865	0.163417	1	0.250666	-0.600904
OG_10218	FBgn0033624	CG12384	0.057295	0.134337	0.5	0.305085	0.590602	2.34466	1	0.818592	-0.0869325	NoConvergence	0.0572854	0.134331	0.286005	0.127145	1	0.208689	-0.6805
OG_10222	-	NDUB2	0.103439	0.172217	0.256072	0.5	0.65791	1.66491	1	0.868256	-0.061352	NoConvergence	0.103434	0.172177	0.1012	0.155435	1	0.241038	-0.617914
OG_10224	-	OG_10224	0.0999833	0.192526	0.345583	6.85486e-05	0.0128429	1.92558	1	0.0442395	-1.35419	Convergence	0.100116	0.192776	0.649062	0.00207529	1	0.00887951	-2.05161
OG_10229	-	RM53	0.0704028	0.106945	0.498237	0.5	0.87677	1.51904	1	1	0	NoConvergence	0.0703931	0.106934	0.773894	0.26998	1	0.37281	-0.428513
OG_10230	-	CU19	0.138225	0.201255	0.439171	0.5	0.437922	1.456	1	0.669613	-0.174176	NoConvergence	0.138256	0.201357	0.785415	0.0362354	1	0.0791672	-1.10145
OG_10231	FBgn0016694	Pdp1	0.0596586	0.135759	0.00323774	0.124744	0.413671	2.2756	1	0.642667	-0.192014	NoConvergence	0.0595704	0.135572	0.766498	0.132048	1	0.21468	-0.668208
OG_10233	-	RLF34	0.80987	0.612854	0	4.32065e-07	0.18535	0.756731	1	0.359367	-0.444462	NoConvergence	0.811502	0.613476	0.825402	0.142324	1	0.227037	-0.643904
OG_10242	-	CCD50	0.0579393	0.107368	0.318179	0.5	0.0942463	1.85311	1	0.216359	-0.664825	NoConvergence	0.0579593	0.107395	0.741817	0.00214412	1	0.0090957	-2.04116
OG_10247	-	NITO	0.0129991	0.0222754	0.498971	0.208713	0.52287	1.7136	1	0.754936	-0.12209	NoConvergence	0.0129988	0.0222776	0.655219	0.453725	1	0.561653	-0.250532
OG_10249	-	AP2S1	0.00106878	0	0.236088	0.5	0.986799	0	1	1	0	NoConvergence	0.00106872	0	0.000155348	0.475936	1	0.582617	-0.234617
OG_1025	FBgn0262508	CG43078	0.125725	0.174857	2.78038e-09	0.5	0.00514132	1.3908	1	0.0210682	-1.67637	NoConvergence	0.125824	0.174764	0.789928	0.000658099	1	0.00351642	-2.4539
OG_10251	FBgn0086676	spin	0.108331	0.204374	0.073329	0.482294	0.0342404	1.88656	1	0.0976787	-1.0102	NoConvergence	0.108246	0.204252	0.695564	0.000863491	1	0.00439914	-2.35663
OG_10254	-	CSHA	0.110245	0.188849	0.000241723	0.304117	0.00200294	1.71299	1	0.00947837	-2.02327	NoConvergence	0.110206	0.188954	0.18452	0.00187714	1	0.00815511	-2.08857
OG_10258	-	PHC2	0.0809412	0.110569	0.00695079	8.73045e-09	0.137398	1.36604	1	0.289021	-0.539071	NoConvergence	0.0809043	0.110539	1.05546	0.734552	1	0.809837	-0.0916023
OG_10259	-	Y2979	0.211534	0.315584	1.38894e-06	0.5	0.00107677	1.49188	1	0.00562942	-2.24954	NoConvergence	0.211778	0.31579	0.649493	2.08681e-05	0.0708056	0.000214563	-3.66845
OG_10260	-	CLC10	0.230262	0.4246	6.1997e-06	0.000126886	0.0166395	1.84399	1	0.0544958	-1.26364	NoConvergence	0.230178	0.42416	0.554586	0.0043262	1	0.0158347	-1.80039
OG_10261	FBgn0032231	CG5056	0.137898	0.239701	0.5	0.5	0.280834	1.73825	1	0.488103	-0.311489	NoConvergence	0.137948	0.239565	0.451378	0.0236596	1	0.057096	-1.24339
OG_10262	-	PDIA4	0.0673528	0.0886064	0.391585	0.5	0.914046	1.31556	1	1	0	NoConvergence	0.0673964	0.0886476	0.683225	0.523078	1	0.628027	-0.202022
OG_10265	-	ZBT8A	0.0478199	0.0531744	3.03258e-11	4.48935e-06	0.0967384	1.11197	1	0.22072	-0.656159	NoConvergence	0.0477751	0.0531561	2.19955	0.0245478	1	0.0587382	-1.23108
OG_10267	FBgn0037611	CG11755	0.134135	0.19094	0.172019	0.5	0.904838	1.4235	1	1	0	NoConvergence	0.134107	0.190879	0.454697	0.577112	1	0.678496	-0.168453
OG_10269	-	BIG1	0.0213228	0.0403444	5.19134e-09	0.45631	0.0093375	1.89208	1	0.034177	-1.46627	NoConvergence	0.0213257	0.0403397	0.639091	0.00064453	1	0.00344935	-2.46226
OG_10274	FBgn0032635	CG15141	0.203223	0.362157	5.55112e-17	0.000323616	1.43742e-07	1.78207	0.000487717	2.20686e-06	-5.65622	NoConvergence	0.203195	0.362064	0.419296	6.91186e-07	0.0023452	1.18444e-05	-4.92649
OG_10275	-	ATFC	0.120645	0.123165	0	0.00067214	3.76276e-05	1.02089	0.12767	0.000306164	-3.51405	NoConvergence	0.120561	0.123184	0.922076	0.574589	1	0.676233	-0.169904
OG_1028	FBgn0063493	GstE7	0.206729	0.382871	0.00404954	0.231835	0.000900755	1.85204	1	0.00483586	-2.31553	NoConvergence	0.206658	0.382739	0.197226	0.00258726	1	0.0106536	-1.9725
OG_10281	FBgn0028494	CG6424	0.0676251	0.090816	1.44278e-06	0.0120214	0.00133824	1.34293	1	0.00684865	-2.16439	NoConvergence	0.0675875	0.090765	0.267486	7.59726e-13	2.57775e-09	4.77361e-11	-10.3212
OG_10283	FBgn0032644	CG5131	0.0665627	0.116984	0.0117416	0.053612	0.0706669	1.75751	1	0.173372	-0.761022	NoConvergence	0.0665433	0.116873	0.692289	0.084154	1	0.153596	-0.813621
OG_10284	-	E2F4	0.0990856	0.194599	0.000738109	0.0425162	0.069322	1.96395	1	0.170813	-0.767479	NoConvergence	0.0990759	0.194638	0.655861	0.00343489	1	0.0131988	-1.87946
OG_10286	-	OGT1	0.0468901	0.0663657	0.00550456	0.0300797	0.0106796	1.41534	1	0.0382638	-1.41721	NoConvergence	0.046888	0.0663716	0.71261	0.276375	1	0.379959	-0.420263
OG_10290	FBgn0264810	Pburs	0.0813142	0.171388	1.24907e-09	0.292437	0.0763722	2.10773	1	0.184061	-0.735039	NoConvergence	0.0813433	0.171395	0.150647	0.00155529	1	0.00712161	-2.14742
OG_10291	FBgn0038901	Burs	0.0501929	0.151927	0.000865228	0.191737	0.0315579	3.02686	1	0.0913617	-1.03924	NoConvergence	0.0501822	0.151856	2.61459	0.052991	1	0.106622	-0.972152
OG_10294	-	TSN7	0.0728107	0.0950982	1.71541e-09	0.0300157	0.658574	1.3061	1	0.868458	-0.0612512	NoConvergence	0.0728378	0.0951024	0.181125	0	0	1.63782e-14	-13.7857
OG_10295	FBgn0032943	Tsp39D	0.106228	0.148978	0	4.16455e-07	0.629432	1.40244	1	0.84917	-0.0710052	NoConvergence	0.106182	0.148897	1.05231	0.693567	1	0.778972	-0.108478
OG_10296	-	UMP1	0.0523665	0.109357	0.5	0.5	0.367771	2.08831	1	0.591957	-0.22771	NoConvergence	0.0523558	0.109392	0.556233	0.027263	1	0.0636638	-1.19611
OG_10297	-	YVAQ	0.0829523	0.149501	0.184211	0.004006	0.066791	1.80226	1	0.165902	-0.780149	NoConvergence	0.0829465	0.149472	0.793454	0.0198634	1	0.0500038	-1.301
OG_10301	FBgn0040028	CG17450	0.0482863	0.163119	0.00137871	0.220802	5.53999e-11	3.37816	1.87972e-07	1.66347e-09	-8.77899	NoConvergence	0.0483185	0.163241	0.509376	1.65845e-12	5.62712e-09	9.5375e-11	-10.0206
OG_10307	-	LRC15	0.108596	0.148546	0.000946448	0.5	0.781297	1.36788	1	0.968203	-0.0140336	NoConvergence	0.108534	0.148558	0.826241	0.108591	1	0.184594	-0.733782
OG_10308	-	TMM70	0.107385	0.217082	0.483589	0.5	0.122511	2.02153	1	0.263756	-0.578798	NoConvergence	0.107345	0.216968	0.26419	0.00538547	1	0.0188186	-1.72541
OG_10311	-	FXL20	0.0674626	0.118015	1.76076e-05	0.0215453	0.140043	1.74934	1	0.293448	-0.532469	NoConvergence	0.0675191	0.118019	0.768367	0.0435823	1	0.0910434	-1.04075
OG_10312	-	NTM1	0.0757087	0.117122	0.253071	0.5	0.955417	1.547	1	1	0	NoConvergence	0.0757191	0.117098	0.811047	0.335068	1	0.442368	-0.354216
OG_10320	FBgn0031725	DIP-eta	0.0488941	0.103483	0	3.5734e-06	0.259982	2.11646	1	0.462811	-0.334596	NoConvergence	0.0489049	0.103439	0.603535	0.0013874	1	0.00650199	-2.18695
OG_10321	-	SSRP1	0.187887	0.187651	1.66533e-15	0.5	0.00936768	0.998747	1	0.0342506	-1.46533	NoConvergence	0.187993	0.187771	0.165277	0.00232817	1	0.00977657	-2.00981
OG_10322	-	ACDC	0.118196	0.21342	2.66343e-13	0.0244803	5.80341e-11	1.80565	1.9691e-07	1.72728e-09	-8.76264	NoConvergence	0.118167	0.21329	0.676856	5.14399e-06	0.0174536	6.44043e-05	-4.19108
OG_10323	-	MAX	0.020889	0.065918	4.45504e-10	1.38595e-09	0.0865808	3.15564	1	0.203019	-0.692463	NoConvergence	0.0208634	0.0658945	1.0539	0.722112	1	0.801148	-0.0962874
OG_10326	-	HETE1	0.0911487	0.111915	2.39229e-05	0.5	0.265427	1.22783	1	0.469059	-0.328773	NoConvergence	0.0911369	0.111856	0.714415	0.0869657	1	0.157205	-0.803533
OG_10327	-	THIO1	0.0659205	0.130782	0.5	0.5	0.431076	1.98393	1	0.661828	-0.179255	NoConvergence	0.0659008	0.130703	0.477106	0.0420017	1	0.0886267	-1.05244
OG_10328	FBgn0038395	CG10407	0.0701261	0.06213	0.459308	0.0546946	0.723283	0.885976	1	0.923543	-0.034543	NoConvergence	0.0701097	0.0621303	1.2667	0.255458	1	0.356256	-0.448238
OG_10330	FBgn0011217	eff	0.0157169	0.0322415	0.00923224	0.5	0.999423	2.0514	1	1	0	NoConvergence	0.0157128	0.0322126	1.00804	0.983984	1	0.992467	-0.00328408
OG_10331	-	KAE1B	0.067217	0.112949	0.236327	0.5	0.334926	1.68036	1	0.554614	-0.256009	NoConvergence	0.0671601	0.112895	0.738751	0.0507057	1	0.103021	-0.987076
OG_10332	-	SNAA	0.0774467	0.129858	0.419022	0.466578	0.319031	1.67673	1	0.535323	-0.271384	NoConvergence	0.0774332	0.129797	0.572525	0.148216	1	0.234233	-0.630353
OG_10334	-	RABP2	0.0730464	0.120107	0.5	0.5	0.939508	1.64425	1	1	0	NoConvergence	0.0730174	0.120087	0.736436	0.648843	1	0.740755	-0.130325
OG_10335	-	TRM44	0.161074	0.25299	0.484896	0.000441704	0.040572	1.57064	1	0.111647	-0.952153	NoConvergence	0.161018	0.253125	4.65804	0.00138501	1	0.00649977	-2.1871
OG_10338	FBgn0034274	CG10931	0.171934	0.322095	0	0.00586766	0.00192471	1.87337	1	0.00922394	-2.03508	NoConvergence	0.171813	0.321962	0.497074	9.59105e-08	0.000325424	2.16949e-06	-5.66364
OG_10339	FBgn0260859	Bet3	0.0152676	0.0405161	0.0131861	0.5	0.277395	2.65372	1	0.484906	-0.314342	NoConvergence	0.0152594	0.0405002	0.458804	0.0263137	1	0.0619088	-1.20825
OG_10341	-	NUC	0.105508	0.210173	2.132e-10	0.499284	0.000121289	1.99201	0.411533	0.000852036	-3.06954	NoConvergence	0.105484	0.210241	0.574768	2.1868e-05	0.074198	0.00022215	-3.65335
OG_10342	-	CP2C7	0.0710312	0.0561992	1.23692e-08	0.00107767	0.303824	0.79119	1	0.515787	-0.28753	NoConvergence	0.0710016	0.0562148	1.26128	0.0489255	1	0.100305	-0.998679
OG_10347	FBgn0032382	Mal-B2	0.179297	0.289784	0	0	7.99694e-13	1.61622	2.71336e-09	3.61781e-11	-10.4416	NoConvergence	0.179353	0.289632	0.600386	0.000127276	0.431847	0.000942898	-3.02554
OG_10349	-	NDUB7	0.0765809	0.17031	0.335568	0.467622	0.697586	2.22392	1	0.901035	-0.0452582	NoConvergence	0.0765692	0.17009	0.0770947	0.0933796	1	0.165796	-0.780425
OG_10358	-	CASP3	0.170688	0.359208	1.04345e-08	0.285302	0.00141466	2.10447	1	0.00712159	-2.14742	NoConvergence	0.170601	0.359219	0.532412	0.000127119	0.431316	0.000942898	-3.02554
OG_10361	FBgn0030676	CG12379	0.0780927	0.216588	0.352914	0.124592	0.0025695	2.77347	1	0.0116868	-1.93231	Convergence	0.0780601	0.216719	0.177833	7.85114e-05	0.266389	0.000638823	-3.19462
OG_10364	FBgn0050035	Tret1-1	0.0411263	0.0474937	0.0060031	0.489922	0.0879905	1.15483	1	0.205473	-0.687246	NoConvergence	0.0410911	0.0474941	0.932184	0.703754	1	0.788065	-0.103438
OG_10365	FBgn0015754	Lis-1	0.027154	0.024171	5.55112e-17	0.00987733	0.525083	0.890146	1	0.756842	-0.120995	NoConvergence	0.0271633	0.0241682	1.03621	0.719636	1	0.799255	-0.0973145
OG_10366	FBgn0040384	CG32795	0.0514993	0.123646	0.491187	0.00294547	0.000520836	2.40093	1	0.00299018	-2.5243	Convergence	0.0514604	0.123537	0.832495	0.249737	1	0.349685	-0.456323
OG_10376	-	RM15	0.046057	0.0994381	0.35033	0.0550646	0.037981	2.15902	1	0.106067	-0.97442	NoConvergence	0.0460566	0.0994564	9.53133	0.00709078	1	0.0231559	-1.63534
OG_10377	-	MID1	0.124658	0.186897	0	1.97038e-06	0.917136	1.49928	1	1	0	NoConvergence	0.12472	0.186884	0.295021	0	0	1.63782e-14	-13.7857
OG_10380	-	KDC2	0.0128034	0.0320439	0.5	0.5	0.132173	2.50275	1	0.28064	-0.551851	NoConvergence	0.012806	0.0320456	0.749129	0.580901	1	0.681298	-0.166663
OG_10385	-	LGR5	0.0824593	0.177576	2.63117e-05	0.329333	0.00254059	2.1535	1	0.0115809	-1.93626	NoConvergence	0.0824584	0.177692	0.62699	1.08561e-05	0.0368346	0.000122782	-3.91087
OG_10389	FBgn0036893	PIG-F	0.0513672	0.102354	0.12471	0.5	0.0403583	1.9926	1	0.111421	-0.953035	NoConvergence	0.0512827	0.102299	0.734715	0.00183858	1	0.00804943	-2.09424
OG_10392	-	HEXB	0.177494	0.325141	0.00151613	0.479266	4.72418e-09	1.83184	1.60291e-05	9.89453e-08	-7.0046	NoConvergence	0.177484	0.325238	0.523596	3.05453e-09	1.0364e-05	1.04687e-07	-6.98011
OG_10396	-	TLL2	0.188823	0.308718	2.47553e-05	0.49238	0.0291469	1.63496	1	0.0860858	-1.06507	NoConvergence	0.188818	0.308696	0.623305	0.000422563	1	0.00248484	-2.6047
OG_10398	-	TBRG1	0.0786187	0.0998144	0.00862249	0.5	0.421067	1.2696	1	0.650584	-0.186697	NoConvergence	0.0784358	0.099674	0.714508	0.464412	1	0.57196	-0.242634
OG_10399	FBgn0020497	emb	0.00922359	0.0132722	0	0.479939	0.999921	1.43894	1	1	0	NoConvergence	0.00923014	0.0132752	0.876749	0.243068	1	0.342781	-0.464984
OG_1040	FBgn0025630	Rtca	0.105586	0.0903385	0.000373195	0.5	0.855033	0.855593	1	1	0	NoConvergence	0.105537	0.090391	1.40785	0.227442	1	0.325478	-0.487478
OG_10413	-	ACP	0.146242	0.235292	0.00225416	0.0239722	1	1.60893	1	1	0	NoConvergence	0.146205	0.235137	0.790823	0.260957	1	0.362731	-0.440416
OG_10414	-	OG_10414	0.0542271	0.160437	0.5	0.5	0.0203338	2.95862	1	0.0642386	-1.1922	NoConvergence	0.0542828	0.160413	0.543349	0.000458889	1	0.00264053	-2.57831
OG_10416	-	PAXI1	0.218477	0.374899	0	6.2961e-06	3.24296e-13	1.71597	1.10034e-09	1.69283e-11	-10.7714	NoConvergence	0.218534	0.374997	0.530626	1.22624e-09	4.16065e-06	4.42622e-08	-7.35397
OG_10418	-	OG_10418	1.02179	1.02595	0.00191951	0.5	1	1.00407	1	1	0	NoConvergence	1.02386	1.02595	9.46407	0.664234	1	0.75534	-0.121857
OG_1042	-	CITB	0.112239	0.273804	0.0035551	0.00204349	0.057112	2.43948	1	0.14731	-0.831767	NoConvergence	0.112161	0.27361	2.27894	0.0012568	1	0.00601709	-2.22061
OG_10422	-	OG_10422	0.290345	0.548794	3.90043e-07	0.49901	0.01262	1.89015	1	0.0436489	-1.36003	NoConvergence	0.290837	0.548961	0.25333	7.56695e-05	0.256746	0.000617179	-3.20959
OG_10431	-	IOJAP	0.102434	0.202519	0.000297956	4.09544e-05	8.68072e-06	1.97707	0.0294537	8.63744e-05	-4.06361	NoConvergence	0.102498	0.202258	0.635769	0.0324257	1	0.0728245	-1.13772
OG_10432	-	KLK	0.102207	0.131717	0.000279757	0.148942	0.0396942	1.28873	1	0.110215	-0.957761	NoConvergence	0.102199	0.131709	0.832402	0.337843	1	0.44525	-0.351396
OG_10435	-	NEUPP	0.0531496	0.0528252	8.63844e-08	0.144816	0.969288	0.993897	1	1	0	NoConvergence	0.0531159	0.0528218	1.0744	0.872089	1	0.914118	-0.0389979
OG_10439	-	PXDN	0.270871	0.334779	2.20758e-09	0.184591	0.260738	1.23594	1	0.463671	-0.33379	NoConvergence	0.27101	0.335181	0.591416	0.192452	1	0.286162	-0.543388
OG_10443	-	OG_10443	0.0959279	0.0716786	0.00743652	0.5	0.853575	0.747213	1	1	0	NoConvergence	0.0958978	0.0717567	1.74073	0.270075	1	0.37281	-0.428513
OG_10444	FBgn0267975	vib	0.0625161	0.0664274	1.76295e-08	0.0102753	0.176526	1.06256	1	0.347698	-0.458798	NoConvergence	0.0625061	0.0663766	0.938037	0.541829	1	0.643932	-0.19116
OG_10449	FBgn0002906	Blm	0.0877514	0.160468	1.83623e-07	0.5	0.00124318	1.82866	1	0.00643005	-2.19179	NoConvergence	0.0877574	0.160454	0.63614	0.000356032	1	0.00217661	-2.66222
OG_1045	FBgn0030304	Cyp4g15	0.0502514	0.0805425	0.0313222	1.14117e-06	9.18986e-06	1.60279	0.0311812	9.09826e-05	-4.04104	Convergence	0.0502551	0.0805631	0.871435	0.198007	1	0.29223	-0.534274
OG_10451	-	TM107	0.227468	0.379002	2.72656e-06	0.497937	0.0762035	1.66618	1	0.184039	-0.73509	NoConvergence	0.227773	0.378853	0.0122137	0.00176014	1	0.00778639	-2.10866
OG_1046	FBgn0004170	sc	0.0899051	0.180044	0.5	0.5	0.0361911	2.0026	1	0.101906	-0.991802	NoConvergence	0.0898988	0.180071	0.499428	0.000550699	1	0.00305314	-2.51525
OG_10462	-	ANX11	0.0799887	0.188168	2.30674e-11	1.32172e-12	9.71641e-06	2.35243	0.0329678	9.55587e-05	-4.01973	NoConvergence	0.0799983	0.188043	1.67925	5.08899e-05	0.172669	0.000446388	-3.35029
OG_10463	-	OG_10463	0.100011	0.143783	0.485744	0.5	0.973351	1.43768	1	1	0	NoConvergence	0.0999764	0.143683	0.750551	0.576216	1	0.677912	-0.168826
OG_10464	-	OG_10464	0.807973	0.420587	0	0.5	0.0659271	0.520546	1	0.164358	-0.78421	NoConvergence	0.807793	0.420575	0.175458	0.00151681	1	0.00698308	-2.15595
OG_10465	-	CEL	0.142512	0.133709	0.400216	0.397594	0.922568	0.938235	1	1	0	NoConvergence	0.142474	0.133714	1.34685	0.61754	1	0.711128	-0.148052
OG_10468	-	OG_10468	0.159894	0.206366	0.00109029	0.223795	1	1.29064	1	1	0	NoConvergence	0.159828	0.206271	1.0305	0.924767	1	0.95285	-0.0209756
OG_1047	FBgn0026721	fat-spondin	0.0895397	0.118552	1.45505e-05	8.48832e-07	3.05754e-09	1.32402	1.03742e-05	6.69306e-08	-7.17438	NoConvergence	0.0895552	0.118492	0.876359	0.0996164	1	0.173805	-0.759937
OG_10471	-	MCTP1	0.172003	0.205206	1.17073e-10	0	0.185486	1.19304	1	0.359426	-0.44439	NoConvergence	0.172032	0.205198	0.924122	0.676475	1	0.765349	-0.116141
OG_10474	FBgn0036360	CG10713	0.0409291	0.0448346	5.61704e-08	0.5	0.870284	1.09542	1	1	0	NoConvergence	0.040935	0.0448291	0.898283	0.521508	1	0.626585	-0.20302
OG_10476	FBgn0038570	Prx5	0.0598569	0.0789664	1.78802e-08	0.5	0.0368473	1.31925	1	0.10341	-0.985436	NoConvergence	0.0597998	0.0788497	0.762232	0.0710994	1	0.133948	-0.873064
OG_10478	FBgn0037836	CG14692	0.21937	0.258657	0	1.9267e-09	0.0855121	1.17909	1	0.201488	-0.695751	NoConvergence	0.219236	0.258626	0.824429	0.0129654	1	0.0365683	-1.4369
OG_10479	FBgn0028482	bdl	0.0754881	0.130529	8.26696e-10	1.45717e-05	2.046e-09	1.72913	6.94208e-06	4.59741e-08	-7.33749	NoConvergence	0.0754247	0.130415	0.802758	0.0185717	1	0.0474317	-1.32393
OG_10485	-	OG_10485	0.335288	0.233528	0.0106014	0.5	0.123674	0.6965	1	0.265923	-0.575245	NoConvergence	0.335107	0.233461	0.270542	0.122054	1	0.202016	-0.694614
OG_10488	-	TM147	0.0229981	0.0293187	0.0457079	0.00451886	0.75601	1.27483	1	0.948998	-0.0227345	NoConvergence	0.0229353	0.029323	1.06756	0.691297	1	0.777452	-0.109327
OG_1049	FBgn0039260	Smg6	0.123027	0.180823	2.21168e-10	1.89945e-09	1	1.46979	1	1	0	NoConvergence	0.122965	0.180681	0.80277	0.0157965	1	0.0422375	-1.3743
OG_10492	-	Y1505	0.208106	0.360918	0	1.52294e-09	0	1.7343	0	1.04639e-14	-13.9803	NoConvergence	0.207983	0.361054	0.648243	3.63626e-07	0.00123378	6.89264e-06	-5.16161
OG_10493	-	PBP	0.155672	0.274894	0.00124153	0.00105075	8.61465e-08	1.76585	0.000292295	1.38528e-06	-5.85846	NoConvergence	0.155592	0.274904	0.619452	3.24608e-05	0.11014	0.000305943	-3.51436
OG_10496	-	ZITB	0.0465434	0.0843109	4.06881e-10	8.66969e-07	0.0161919	1.81145	1	0.0532548	-1.27364	NoConvergence	0.0465759	0.0843233	0.907119	0.34251	1	0.448875	-0.347875
OG_10499	FBgn0259985	Mppe	0.124536	0.110904	7.12911e-10	0.0824436	0.375887	0.890537	1	0.60103	-0.221104	NoConvergence	0.124703	0.110999	1.0715	0.593491	1	0.692713	-0.159447
OG_105	FBgn0015621	Clp	0.0921787	0.178534	5.05913e-09	0.0741787	2.54197e-05	1.93683	0.0862491	0.000218332	-3.66088	NoConvergence	0.0922181	0.178474	0.706593	0.000559475	1	0.00309169	-2.5098
OG_10500	-	NF2L1	0.114825	0.105033	0.289774	0.5	0.499125	0.914725	1	0.729971	-0.136695	NoConvergence	0.114948	0.105009	1.12161	0.639469	1	0.732519	-0.135181
OG_10504	FBgn0051626	CG31626	0.140762	0.256838	0.033147	0.0282401	0.0405556	1.82462	1	0.111647	-0.952153	NoConvergence	0.140732	0.256629	0.322741	0.00540403	1	0.0188529	-1.72462
OG_10506	-	FHAB	0.328765	0.388179	0.0646308	0.0120529	1	1.18072	1	1	0	NoConvergence	0.328976	0.388329	1	1	1	1	0
OG_10508	-	HLH13	0.111425	0.143788	3.84953e-07	0.5	0.0370254	1.29045	1	0.103738	-0.98406	NoConvergence	0.111515	0.143803	0.346634	0.00353416	1	0.0134735	-1.87052
OG_10513	FBgn0052405	Cpr65Av	0.183379	0.189452	0.5	0.129871	0.594123	1.03312	1	0.822463	-0.0848834	NoConvergence	0.18329	0.189456	0.989858	0.988887	1	0.995046	-0.00215691
OG_10519	-	CCD92	0.118272	0.108189	0	0.339706	0.26891	0.914751	1	0.472998	-0.325141	NoConvergence	0.118316	0.108139	0.513643	0.0206543	1	0.0513032	-1.28986
OG_10521	-	ST1C4	0.0804039	0.090144	0.000317763	0.0212449	0.000554054	1.12114	1	0.00315421	-2.50111	NoConvergence	0.0803831	0.0901983	0.982048	0.903115	1	0.938233	-0.0276891
OG_10525	-	BMP7	0.137033	0.184796	0	0	1.6942e-13	1.34856	5.74842e-10	9.27165e-12	-11.0328	NoConvergence	0.137035	0.184848	1.57337	4.93465e-05	0.167433	0.000437161	-3.35936
OG_10526	-	RAD51	0.2208	0.273715	0.0230768	0.0168573	0.634284	1.23965	1	0.852636	-0.0692361	NoConvergence	0.220675	0.273861	0.932059	0.674812	1	0.764231	-0.116775
OG_10528	-	UB2D4	0.069729	0.161001	0.369332	0.00393873	0.0996229	2.30895	1	0.225347	-0.647148	NoConvergence	0.0697066	0.160847	0.26373	0.017327	1	0.0450848	-1.34597
OG_1053	FBgn0039488	CG6066	0.0762283	0.119354	4.74432e-07	0.487057	0.000307778	1.56574	1	0.00187822	-2.72625	NoConvergence	0.0762314	0.119363	0.332716	0.0115984	1	0.0333866	-1.47643
OG_10534	-	ZN287	0.144481	0.133387	0.000402444	8.9339e-07	5.29539e-11	0.923214	1.79672e-07	1.60422e-09	-8.79474	NoConvergence	0.144521	0.132745	1.3503	0.0218414	1	0.053469	-1.2719
OG_10535	-	OG_10535	0.141778	0.192048	0.00290213	0.5	0.97618	1.35457	1	1	0	NoConvergence	0.141624	0.191808	0.948402	0.805643	1	0.863407	-0.0637844
OG_10536	-	YY46	0.0335587	0.0366658	0.00213175	0.5	0.924816	1.09258	1	1	0	NoConvergence	0.0335467	0.0366346	0.948373	0.796182	1	0.856514	-0.0672653
OG_10539	-	STING	0.136824	0.195614	1.85958e-05	0.5	2.44157e-05	1.42968	0.0828423	0.000210795	-3.67614	NoConvergence	0.136924	0.195475	0.6644	0.00393714	1	0.0146799	-1.83328
OG_10540	-	SELK	0.0691953	0.130697	0.255494	0.5	0.71892	1.88882	1	0.919449	-0.0364725	NoConvergence	0.0692104	0.130712	0.251066	0.100971	1	0.17515	-0.75659
OG_10542	-	SYP4	0.0750604	0.0679035	0	1.97033e-08	0.524081	0.904651	1	0.755719	-0.12164	NoConvergence	0.0750929	0.0679294	1.14929	0.112636	1	0.190611	-0.719852
OG_10548	-	OR42B	0.195972	0.22671	4.83971e-09	0.486704	0.567097	1.15685	1	0.799734	-0.0970543	NoConvergence	0.195972	0.226721	0.835702	0.099424	1	0.173621	-0.760398
OG_10551	-	KTU	0.140829	0.206923	8.23362e-05	0.000365303	0.000280839	1.46932	0.952887	0.00175486	-2.75576	NoConvergence	0.140857	0.206956	0.838567	0.114852	1	0.193012	-0.714415
OG_10554	-	CLPX	0.231126	0.959891	0.000755964	9.60898e-14	0	4.15311	0	1.04639e-14	-13.9803	NoConvergence	0.231142	0.960765	0.0148577	8.43769e-14	2.86291e-10	6.98271e-12	-11.156
OG_10555	-	PA2	0.164362	0.2028	0.275349	0.101447	0.806826	1.23386	1	0.98722	-0.00558595	NoConvergence	0.164289	0.202742	1.05178	0.782855	1	0.847051	-0.0720905
OG_10556	-	S22A6	0.0781957	0.131474	3.04711e-09	0.0625291	0.0414112	1.68135	1	0.11368	-0.944316	NoConvergence	0.0783562	0.131511	0.800973	0.00861701	1	0.0266522	-1.57427
OG_10560	FBgn0030973	CG7332	0.0251752	0.050484	0.5	0.041153	0.0834396	2.0053	1	0.197634	-0.704139	NoConvergence	0.0251742	0.050535	0.624635	0.0135179	1	0.0376262	-1.42451
OG_10561	-	SEC22	0.0181164	0.0164345	0.000166277	0.12045	0.677712	0.907159	1	0.885435	-0.0528432	NoConvergence	0.0181282	0.0164411	1.10785	0.615148	1	0.708966	-0.149375
OG_10562	-	NUDC1	0.0759368	0.181957	6.78581e-05	0.5	6.2613e-10	2.39617	2.12446e-06	1.51747e-08	-7.81888	NoConvergence	0.0758693	0.181759	0.492067	2.09288e-12	7.10115e-09	1.16412e-10	-9.934
OG_10564	-	E74EA	0.0238765	0.0428357	0	0.5	0.149846	1.79406	1	0.307208	-0.512568	NoConvergence	0.0238699	0.0428224	0.717378	0.0517779	1	0.104577	-0.980565
OG_10568	FBgn0032518	RpL24	0.0239267	0.0280367	0.5	0.5	0.999851	1.17178	1	1	0	NoConvergence	0.0239394	0.0280365	0.954411	0.767556	1	0.833648	-0.0790171
OG_10571	-	OG_10571	0.243228	0.212426	0.110515	0.497364	0.924535	0.873361	1	1	0	NoConvergence	0.24346	0.212521	0.942251	0.801677	1	0.861279	-0.064856
OG_10577	-	MYSN	0.0584538	0.0710031	0.000977227	0.5	0.875751	1.21469	1	1	0	NoConvergence	0.0584036	0.071017	0.941355	0.476288	1	0.582778	-0.234496
OG_10578	FBgn0030336	CG1578	0.104085	0.143542	0	1.1785e-13	0	1.37908	0	1.04639e-14	-13.9803	NoConvergence	0.104119	0.14355	0.938501	0.677854	1	0.766653	-0.115401
OG_10579	-	OG_10579	0.0626368	0.153256	0.483056	0.5	0.0741654	2.44674	1	0.180131	-0.744411	NoConvergence	0.062674	0.153368	0.624361	0.0017059	1	0.00763602	-2.11713
OG_10583	-	OG_10583	0.0852064	0.246558	0.0120344	0.322724	0.00705224	2.89366	1	0.0273779	-1.5626	Convergence	0.0851727	0.246074	0.496878	0.000453696	1	0.00262416	-2.58101
OG_10585	FBgn0038588	CG7156	0.127361	0.17784	5.11671e-08	0.21649	0.202961	1.39635	1	0.384503	-0.4151	NoConvergence	0.127348	0.177704	0.485763	0.0283443	1	0.0656018	-1.18308
OG_10586	-	FABG	0.158625	0.179515	0.195738	0.5	0.841463	1.1317	1	1	0	NoConvergence	0.158531	0.179553	0.880633	0.484436	1	0.590321	-0.228912
OG_10587	-	MAIP1	0.0759287	0.215867	0.5	0.464225	1	2.84303	1	1	0	NoConvergence	0.0760278	0.215897	0.449723	0.00839566	1	0.0260626	-1.58398
OG_10588	-	RSMH	0.248567	0.511157	4.90069e-06	0.0567826	0.00809094	2.05642	1	0.0305368	-1.51518	NoConvergence	0.248681	0.511321	0.430037	0.687974	1	0.774742	-0.110843
OG_10591	-	QSPP	0.115339	0.216998	0.0978274	0.5	0.0726499	1.88139	1	0.176905	-0.752259	NoConvergence	0.115358	0.216996	0.564488	0.00173848	1	0.00772075	-2.11234
OG_10597	-	OG_10597	0.157894	0.228423	0.000832113	0.419593	0.112434	1.44669	1	0.246121	-0.608851	NoConvergence	0.158002	0.228487	0.33427	0.0263342	1	0.0619088	-1.20825
OG_10600	-	CRA	0.15632	0.320842	0.00293448	1.97866e-08	0.000149028	2.05247	0.505651	0.00102358	-2.98988	NoConvergence	0.156372	0.320471	0.524037	0.0137339	1	0.0379782	-1.42047
OG_10605	FBgn0024184	unc-4	0.0252565	0.10056	0.0182958	4.85187e-10	0.000260962	3.98156	0.885444	0.00166125	-2.77957	Convergence	0.0252615	0.100587	6.90661	0.0187406	1	0.0477022	-1.32146
OG_10618	-	OG_10618	1.14405	0.891219	0	0.5	0.131158	0.779003	1	0.279535	-0.553563	NoConvergence	1.14306	0.891049	0.689324	0.020903	1	0.0517693	-1.28593
OG_10625	-	CBPB	0.102555	0.206813	0.0129516	0.489164	0.0019829	2.01661	1	0.00942292	-2.02581	Convergence	0.102539	0.206674	0.62874	1.71757e-05	0.0582772	0.000181549	-3.74101
OG_10629	-	OG_10629	0.0300981	0.0934023	0.00343587	0.00120022	0.171505	3.10327	1	0.340899	-0.467374	NoConvergence	0.0300744	0.0932327	0.887333	0.483818	1	0.59019	-0.229008
OG_10631	-	LEO1	0.0481334	0.0729043	9.32587e-15	1.73759e-06	0.428178	1.51463	1	0.657975	-0.181791	NoConvergence	0.0481156	0.0729009	1.00804	0.954358	1	0.973681	-0.0115832
OG_10633	-	SRP19	0.055802	0.0640717	0.143449	0.488681	0.925618	1.1482	1	1	0	NoConvergence	0.0557781	0.0640429	0.915789	0.585511	1	0.685521	-0.163979
OG_10636	-	STMN4	0.127667	0.346531	1.194e-06	0.000141989	0.00869536	2.71432	1	0.0323502	-1.49012	NoConvergence	0.127667	0.346617	1.89647	0.000812829	1	0.00417236	-2.37962
OG_10640	FBgn0038332	CG6136	0.108089	0.0870959	0.5	0.5	0.376571	0.805776	1	0.601557	-0.220723	NoConvergence	0.108078	0.0871066	2.18835	0.151138	1	0.236905	-0.625425
OG_10645	-	SSR5	0.0212383	0.0218623	0.284007	0.5	0.911437	1.02938	1	1	0	NoConvergence	0.0212302	0.021863	1.01516	0.958916	1	0.976765	-0.0102101
OG_10649	FBgn0032101	CG9586	0.0734195	0.105555	0.430494	0.0626297	0.423922	1.4377	1	0.653701	-0.184621	NoConvergence	0.0733955	0.105554	0.893403	0.56176	1	0.664129	-0.177748
OG_1065	FBgn0032517	CG7099	0.107097	0.133355	8.71787e-06	0.320646	1	1.24518	1	1	0	NoConvergence	0.107047	0.133333	0.943582	0.335298	1	0.4425	-0.354087
OG_10653	-	LMBL4	0.110777	0.318056	0	2.77556e-16	1	2.87114	1	1	0	NoConvergence	0.110762	0.318109	0.602532	6.09512e-06	0.0206808	7.3336e-05	-4.13468
OG_1066	FBgn0022029	l(2)k01209	0.00892957	0.0194951	0.5	0.5	0.67827	2.18321	1	0.885824	-0.0526525	NoConvergence	0.0089286	0.0194882	0.798675	0.0743577	1	0.138472	-0.858638
OG_10663	-	U729	0.163122	0.260062	0.5	0.214555	0.832833	1.59428	1	1	0	NoConvergence	0.163292	0.260146	0.865357	0.672768	1	0.762526	-0.117746
OG_10665	-	RSP7	0.0425403	0.0706615	0.448765	0.494505	0.364227	1.66105	1	0.589047	-0.22985	NoConvergence	0.0425442	0.0706707	0.799141	0.0315835	1	0.0713467	-1.14663
OG_1067	FBgn0031895	CG4497	0.0493199	0.0567688	5.88471e-05	0.196139	0.142489	1.15103	1	0.295517	-0.529418	NoConvergence	0.0493235	0.056782	0.933765	0.746762	1	0.817905	-0.0872974
OG_10672	FBgn0030241	feo	0.106336	0.16972	0.0835606	0.5	0.0221094	1.59606	1	0.0687415	-1.16278	NoConvergence	0.106146	0.169731	0.597969	0.00275264	1	0.0111187	-1.95395
OG_10673	-	KEFB	0.0549197	0.0983804	2.00346e-07	0.00700473	0.0844785	1.79135	1	0.199608	-0.699822	NoConvergence	0.0549002	0.0984049	0.808462	0.0049638	1	0.0175568	-1.75555
OG_10674	-	RAGE	0.0890857	0.139267	0.000133118	8.11515e-06	1	1.56329	1	1	0	NoConvergence	0.0890568	0.13915	0.71269	0.0724508	1	0.135965	-0.866572
OG_10679	-	OG_10679	0.437707	0.648964	0.239705	0.314746	0.724615	1.48265	1	0.924561	-0.0340647	NoConvergence	0.4382	0.648556	0.334305	0.77132	1	0.83612	-0.0777315
OG_10682	-	CP3A2	0.205939	0.194695	0.0545061	0.39608	0.570298	0.945402	1	0.802182	-0.0957269	NoConvergence	0.206	0.19489	1.03538	0.830351	1	0.881698	-0.0546802
OG_10687	-	OG_10687	0.242899	0.213585	1.31362e-12	2.81324e-06	0.274956	0.879318	1	0.481883	-0.317059	NoConvergence	0.242966	0.213542	1	1	1	1	0
OG_10688	-	THSB	0.136672	0.228642	4.03954e-11	0.44781	0.0955904	1.67293	1	0.218852	-0.65985	NoConvergence	0.136651	0.228561	0.528279	0.000964888	1	0.00479336	-2.31936
OG_10689	-	NU155	0.561888	0.556069	2.8381e-09	0.196721	0.133404	0.989643	1	0.282723	-0.548639	NoConvergence	0.561521	0.555987	0.630698	0.0351838	1	0.0773679	-1.11144
OG_10693	-	ELL	0.10707	0.111948	1.31561e-14	0.117969	0.728811	1.04555	1	0.926164	-0.0333123	NoConvergence	0.107026	0.111948	0.872489	0.308325	1	0.414809	-0.382152
OG_10697	-	AT7L3	0.0350287	0.0852733	4.25271e-13	6.10623e-16	0.0231999	2.43438	1	0.0714963	-1.14572	NoConvergence	0.0350083	0.085287	0.723276	0.0104809	1	0.0308162	-1.51122
OG_10702	-	FAZ1	0.249106	0.335501	6.99325e-10	0.5	2.08569e-07	1.34682	0.000707674	3.13129e-06	-5.50428	NoConvergence	0.249026	0.33532	0.674536	0.00487527	1	0.0173758	-1.76005
OG_10703	-	PER2	0.158311	0.190912	0.123807	4.57634e-05	0.290069	1.20593	1	0.500358	-0.300719	NoConvergence	0.158355	0.191005	0.826971	0.144043	1	0.229239	-0.639712
OG_10705	-	DCNL4	0.111961	0.114858	0	1.00494e-07	0.49439	1.02588	1	0.725467	-0.139382	NoConvergence	0.111871	0.114786	1.20959	0.437212	1	0.547807	-0.261373
OG_10709	FBgn0062413	Ctr1A	0.104943	0.223809	0	9.41924e-06	0.00341225	2.13266	1	0.0146926	-1.8329	NoConvergence	0.104912	0.223931	0.752217	0.0147213	1	0.0401201	-1.39664
OG_1071	FBgn0031865	Nha1	0.100343	0.176248	0.0010514	6.61539e-09	1	1.75645	1	1	0	NoConvergence	0.100351	0.176253	1.35199	0.223726	1	0.32223	-0.491833
OG_10713	-	RPC4	0.0929712	0.188813	6.63358e-14	0.5	9.64413e-07	2.03088	0.00327225	1.26342e-05	-4.89845	NoConvergence	0.0929604	0.188805	0.615884	2.89522e-08	9.82347e-05	7.49884e-07	-6.12501
OG_10715	FBgn0024963	GluClalpha	0.0433345	0.062929	0	0.00073384	0.366701	1.45217	1	0.590838	-0.228532	NoConvergence	0.0433576	0.0629617	0.566708	0.233398	1	0.332042	-0.478807
OG_10718	FBgn0034567	CG15651	0.0543164	0.0912174	0.377432	0.298261	0.0726423	1.67937	1	0.176905	-0.752259	NoConvergence	0.0542934	0.0912666	0.73386	0.00378731	1	0.0142623	-1.84581
OG_10723	-	H5	0.106201	0.169341	0.485548	0.0757619	0.186153	1.59454	1	0.360307	-0.443327	NoConvergence	0.106248	0.169428	0.772567	0.0705214	1	0.133377	-0.874918
OG_10724	-	LRIG2	0.102414	0.0977633	5.07927e-14	0.5	0.00622682	0.954588	1	0.0248268	-1.60508	NoConvergence	0.102504	0.0977734	0.9119	0.201974	1	0.296795	-0.527544
OG_10726	-	LON	0.428436	0.643425	4.36338e-05	0.04175	0.211009	1.5018	1	0.394935	-0.403474	NoConvergence	0.428634	0.644158	0.798365	0.131516	1	0.214123	-0.669336
OG_10728	-	AGLB	0.373186	0.465869	0.000236629	0.013248	0.762538	1.24836	1	0.952962	-0.0209244	NoConvergence	0.373186	0.465886	0.98459	0.915389	1	0.947793	-0.0232867
OG_10729	-	ZNF3	0.128075	0.176706	5.55112e-17	0.159036	5.64215e-13	1.3797	1.91438e-09	2.70533e-11	-10.5678	NoConvergence	0.127902	0.176496	0.683082	0.000516614	1	0.00290211	-2.53729
OG_10736	-	LCORL	0.418406	0.423493	2.1024e-05	0.38897	0.30623	1.01216	1	0.518741	-0.285049	NoConvergence	0.418384	0.423143	0.58856	0.0427383	1	0.0897345	-1.04704
OG_1074	FBgn0032475	Sfmbt	0.0696711	0.161673	1.67941e-11	6.51379e-08	6.92626e-08	2.32052	0.000235008	1.14722e-06	-5.94035	NoConvergence	0.0696175	0.161637	0.266599	2.41042e-06	0.00817855	3.36586e-05	-4.4729
OG_10741	-	GDPD1	0.496212	0.50647	0	0.0082005	0.0756611	1.02067	1	0.183109	-0.737291	NoConvergence	0.496687	0.506671	0.703319	0.0164328	1	0.0434917	-1.36159
OG_1075	FBgn0034422	CG7137	0.22147	0.381484	0	0.230413	1.93387e-05	1.7225	0.0656163	0.000172674	-3.76277	NoConvergence	0.221564	0.381748	0.22938	2.32772e-06	0.00789796	3.27716e-05	-4.4845
OG_10750	-	TRY1	0.164337	0.299068	0.0197982	0.0202055	0.0774878	1.81984	1	0.186307	-0.729772	NoConvergence	0.164385	0.299359	0.6548	0.0906926	1	0.162471	-0.789224
OG_10766	-	KRP4	0.139035	0.365031	0.5	0.498658	0.00172652	2.62547	1	0.00841677	-2.07485	Convergence	0.139094	0.36469	0.165155	1.33942e-05	0.0454466	0.000148034	-3.82964
OG_10769	-	MC25A	0.126746	0.225463	0.13548	0.5	0.446274	1.77886	1	0.677498	-0.169092	NoConvergence	0.126726	0.225631	0.721003	0.0335397	1	0.0745742	-1.12741
OG_10772	-	TU91	0.340593	0.356978	2.21139e-05	5.88846e-07	1	1.04811	1	1	0	NoConvergence	0.340692	0.357043	0.990528	0.988824	1	0.995046	-0.00215691
OG_10779	-	COMDA	0.1069	0.238037	0.00655997	0.5	0.0069956	2.22672	1	0.0272203	-1.56511	NoConvergence	0.107072	0.238174	0.568083	8.13508e-05	0.276023	0.000657198	-3.1823
OG_10780	-	K154L	0.0647275	0.0369503	1.2655e-05	0.00031344	0.000556249	0.570859	1	0.0031614	-2.50012	NoConvergence	0.0647153	0.0369744	1.08762	0.588278	1	0.688048	-0.162381
OG_10783	-	MCRI2	0.342358	0.353332	0.000237969	0.164754	0.991245	1.03206	1	1	0	NoConvergence	0.342477	0.353449	0.894269	0.606998	1	0.702282	-0.153489
OG_10786	-	TITIN	0.129945	0.320276	0.00254662	0.022883	0.000219515	2.4647	0.744813	0.00143509	-2.84312	NoConvergence	0.129771	0.319806	0.560162	4.81485e-05	0.163368	0.000427664	-3.3689
OG_10792	-	F16PA	0.0357261	0.0687589	0.5	0.5	0.31622	1.92461	1	0.531419	-0.274563	NoConvergence	0.0357339	0.0687137	0.593658	0.0210189	1	0.0519803	-1.28416
OG_1080	FBgn0034021	CG8180	0.0470917	0.0631395	0.5	0.287166	1	1.34078	1	1	0	NoConvergence	0.0470524	0.0631488	0.797031	0.280894	1	0.384458	-0.415151
OG_10805	-	SECA	1.16559	1.90851	1.10656e-12	5.84587e-06	0.72611	1.63738	1	0.924937	-0.0338878	NoConvergence	1.16699	1.90836	1.08021	0.732175	1	0.807629	-0.0927879
OG_10808	FBgn0000253	Cam	0.0972989	0.183738	0.247848	0.227378	0.328865	1.88839	1	0.546847	-0.262134	NoConvergence	0.0973215	0.183673	0.704751	0.145009	1	0.230129	-0.638029
OG_1081	FBgn0283494	Ak2	0.0884613	0.124065	0.0660351	0.5	0.90575	1.40248	1	1	0	NoConvergence	0.0884437	0.1241	0.77742	0.330934	1	0.437933	-0.358592
OG_10817	-	HIUH	0.0845512	0.138452	0.447825	0.492941	0.74459	1.63749	1	0.938831	-0.0274124	NoConvergence	0.0845672	0.138396	0.374324	0.14456	1	0.229739	-0.638765
OG_1082	FBgn0030882	Gss1	0.0384952	0.139667	0	1.25997e-07	1.6404e-07	3.62817	0.000556586	2.4959e-06	-5.60277	NoConvergence	0.0384971	0.139658	0.610859	1.6835e-08	5.71212e-05	4.72076e-07	-6.32599
OG_10821	-	OG_10821	0.0806024	0.122706	8.0441e-09	0.5	1.75232e-05	1.52236	0.0594563	0.000158974	-3.79867	NoConvergence	0.0806101	0.122743	0.176777	0.00550745	1	0.0189814	-1.72167
OG_10822	FBgn0052829	CG32829	0.0450779	0.146893	0.211475	0.000297327	7.96533e-07	3.25866	0.00270264	1.06403e-05	-4.97305	Convergence	0.0451016	0.146953	9.61304	1.1309e-06	0.00383713	1.80147e-05	-4.74437
OG_10823	-	CBIT	0.0875313	0.115432	0.0517832	0.376501	0.36608	1.31875	1	0.590805	-0.228556	NoConvergence	0.0875474	0.115467	0.932445	0.641761	1	0.734399	-0.134068
OG_10825	-	OG_10825	0.111017	0.138711	0.0696901	0.0449427	0.820049	1.24946	1	0.995857	-0.001803	NoConvergence	0.111188	0.138635	0.974892	0.858925	1	0.90558	-0.0430731
OG_10827	FBgn0014411	Vps26	0.0834574	0.14339	1.17332e-07	0.5	0.0534062	1.71812	1	0.139844	-0.854355	NoConvergence	0.0834474	0.143464	0.217934	0.00116434	1	0.00563569	-2.24905
OG_1083	FBgn0053129	CG33129	0.0953337	0.113718	1.36869e-09	0.5	3.32436e-05	1.19284	0.112796	0.000275784	-3.55943	NoConvergence	0.0953688	0.113747	0.939816	0.48455	1	0.590321	-0.228912
OG_10835	-	REXO1	0.112757	0.145284	3.11049e-08	0.135	0.154003	1.28847	1	0.313942	-0.503151	NoConvergence	0.112711	0.145287	0.77463	0.0300061	1	0.0686139	-1.16359
OG_10836	-	CC174	0.150303	0.260992	0.00165048	0.308506	0.000233855	1.73644	0.79347	0.00151715	-2.81897	NoConvergence	0.150255	0.260746	0.588367	5.49659e-06	0.0186499	6.83147e-05	-4.16549
OG_10838	FBgn0040212	Gnpat	0.148308	0.212178	0.000154809	0.5	0.129759	1.43066	1	0.277193	-0.557217	NoConvergence	0.148445	0.212388	0.739718	0.00586013	1	0.0199826	-1.69935
OG_10839	-	SSP	0.245369	0.181401	5.36797e-05	0.5	0.282918	0.739301	1	0.489766	-0.310011	NoConvergence	0.245511	0.181382	0.114115	0.0263655	1	0.0619088	-1.20825
OG_10840	-	SSP	0.046164	0.109179	0.5	0.240598	0.417642	2.36501	1	0.647355	-0.188857	NoConvergence	0.0461392	0.109255	8.6135e-05	0.0594111	1	0.116724	-0.932841
OG_10841	-	WDP	0.0931861	0.128461	0	0.5	0.0711301	1.37854	1	0.174005	-0.759439	NoConvergence	0.0931884	0.128466	0.792855	0.0175533	1	0.0455339	-1.34167
OG_10856	FBgn0038342	B9d1	0.083203	0.143373	0.492277	0.0368651	0.109447	1.72317	1	0.241138	-0.617734	NoConvergence	0.0831119	0.143449	0.306195	0.00723124	1	0.0234566	-1.62974
OG_10857	-	RS19	0.0155984	0.0588988	6.6507e-08	0.0439008	0.451829	3.77596	1	0.682572	-0.165851	NoConvergence	0.0155793	0.0588559	0.333089	0.000600721	1	0.00325539	-2.4874
OG_1087	FBgn0038268	CG3631	0.0898075	0.156385	0	0.0430616	7.018e-09	1.74134	2.38121e-05	1.409e-07	-6.85109	NoConvergence	0.0897701	0.156352	0.604802	5.63438e-05	0.191174	0.00048769	-3.31186
OG_10877	-	CALL3	0.027768	0.063911	0.5	0.0668881	0.213397	2.30161	1	0.397615	-0.400537	NoConvergence	0.027753	0.0638735	0.762098	0.113813	1	0.192219	-0.716204
OG_1088	FBgn0040078	pont	0.0111587	0.0247852	0.493838	0.5	0.412962	2.22116	1	0.64186	-0.19256	NoConvergence	0.0111564	0.0247671	0.79658	0.0269935	1	0.0631649	-1.19952
OG_10884	-	DRM	0.541277	0.693014	0	3.30596e-06	0.824277	1.28033	1	0.996767	-0.00140645	NoConvergence	0.542683	0.695968	1.33781	0.131703	1	0.214325	-0.668927
OG_10898	-	MDC1	0.186505	0.302123	8.08242e-14	0.0122525	0.028679	1.61992	1	0.0854328	-1.06838	NoConvergence	0.186515	0.301945	0.72394	0.00540639	1	0.0188529	-1.72462
OG_1091	FBgn0000261	Cat	0.044266	0.115536	0.0570384	0.108556	0.000122115	2.61003	0.414336	0.000856067	-3.06749	Convergence	0.0442716	0.115491	0.604535	3.24054e-06	0.0109951	4.27826e-05	-4.36873
OG_10910	-	OG_10910	1.29164	0.663614	5.55112e-17	0.5	0.908473	0.513776	1	1	0	NoConvergence	1.29053	0.663231	1.57397	0.162874	1	0.250287	-0.601563
OG_10913	-	NRF6	0.171204	0.224728	0.188547	0.000267245	0.00401084	1.31263	1	0.0168807	-1.77261	Convergence	0.171128	0.224609	0.791191	0.0205148	1	0.0510314	-1.29216
OG_10916	-	YITL	0.288978	0.338486	2.74182e-09	3.625e-05	0.000206681	1.17132	0.701268	0.00136433	-2.86508	NoConvergence	0.289002	0.338517	0.503956	0.00714928	1	0.0233021	-1.6326
OG_10920	-	CHCH1	0.0456789	0.0889953	0.499429	0.348649	0.571711	1.94828	1	0.80224	-0.0956959	NoConvergence	0.0456883	0.0889956	0.732946	0.138974	1	0.223047	-0.651604
OG_10921	-	C3H21	0.136099	0.310203	0.0434776	0.143564	0.00088663	2.27925	1	0.00478018	-2.32056	Convergence	0.136107	0.310501	0.226469	2.33525e-05	0.079235	0.000234423	-3.63
OG_10922	-	CPO	0.0707708	0.0880665	0	1.03625e-07	1	1.24439	1	1	0	NoConvergence	0.0708275	0.0880821	1.4547	0.409177	1	0.518616	-0.285154
OG_10923	-	PCLO	0.212269	0.151443	4.01451e-12	0.5	0.491848	0.713449	1	0.723695	-0.140444	NoConvergence	0.212161	0.151408	0.690473	0.149	1	0.234814	-0.629275
OG_10924	-	CU01	0.159423	0.111023	3.784e-10	0.5	0.0651947	0.696407	1	0.163251	-0.787143	NoConvergence	0.159444	0.111081	0.324816	0.00570533	1	0.0195143	-1.70965
OG_10940	-	RSMB	0.126759	0.181651	0.00313528	0.00657453	0.382738	1.43304	1	0.606782	-0.216967	NoConvergence	0.126801	0.181627	0.988276	0.963069	1	0.978644	-0.00937507
OG_10953	-	PPD4	0.556073	0.265641	0.000511352	0.5	0.802413	0.47771	1	0.98374	-0.00711972	NoConvergence	0.556161	0.265175	0.0898344	0.12683	1	0.208597	-0.680692
OG_10958	-	SPF45	0.0493039	0.0575219	0.000969664	0.5	0.281914	1.16668	1	0.489025	-0.310669	NoConvergence	0.0492966	0.0575093	0.938372	0.748343	1	0.81884	-0.0868009
OG_10959	FBgn0039678	Obp99a	0.202322	0.349864	1.32122e-12	0.5	0.0231311	1.72924	1	0.0713488	-1.14661	NoConvergence	0.202336	0.350272	3.59321e-05	0.00174327	1	0.00773191	-2.11171
OG_1096	FBgn0086365	Orct2	0.0680879	0.107439	0.000959061	0.409741	0.555302	1.57794	1	0.786784	-0.104145	NoConvergence	0.0681157	0.107391	0.656422	0.0158095	1	0.0422375	-1.3743
OG_1098	FBgn0022768	Pp2C1	0.0955231	0.102022	0	0.0174334	0.297433	1.06803	1	0.509177	-0.293131	NoConvergence	0.095486	0.101971	0.652032	0.016298	1	0.0432872	-1.36364
OG_1100	FBgn0031359	Rim2	0.0325827	0.0320523	0	0.029319	0.699379	0.983723	1	0.902621	-0.0444944	NoConvergence	0.032569	0.0320392	1.13053	0.495992	1	0.601485	-0.220775
OG_11008	FBgn0034503	MED8	0.0459525	0.0867173	0.330816	0.436021	0.17742	1.88711	1	0.348977	-0.457203	NoConvergence	0.0459228	0.086645	0.674018	0.0195926	1	0.0494993	-1.3054
OG_11018	-	SHL2	0.151539	0.131283	8.6941e-12	0.0201206	1	0.866331	1	1	0	NoConvergence	0.151403	0.131186	0.704623	0.153232	1	0.239043	-0.621525
OG_1102	FBgn0001220	Hsc70-5	0.0220203	0.025506	4.92407e-05	0.19084	0.921385	1.1583	1	1	0	NoConvergence	0.0220237	0.025493	0.979556	0.850145	1	0.898332	-0.0465632
OG_11021	FBgn0032949	Lamp1	0.135447	0.154351	0.239329	0.00272164	0.556446	1.13957	1	0.78766	-0.103661	NoConvergence	0.135509	0.154395	0.925397	0.672617	1	0.762526	-0.117746
OG_11022	FBgn0015777	nrv2	0.0858697	0.022691	0	0.0245597	1.50985e-07	0.264249	0.000512292	2.30762e-06	-5.63684	NoConvergence	0.0858805	0.022681	0.968545	0.791317	1	0.853445	-0.0688246
OG_11023	FBgn0015777	nrv2	0.0498893	0.145529	2.19902e-07	4.7554e-08	2.41346e-11	2.91705	8.18886e-08	7.87391e-10	-9.10381	NoConvergence	0.049885	0.145607	0.802437	0.426751	1	0.537478	-0.26964
OG_11027	-	YDDA	0.16538	0.296902	6.61274e-09	0.00729174	0.400426	1.79527	1	0.62726	-0.202553	NoConvergence	0.165402	0.296946	0.801555	0.0770173	1	0.142486	-0.846227
OG_11036	-	T184C	0.0979043	0.145219	2.2946e-06	0.178362	0.0597383	1.48328	1	0.15286	-0.815707	NoConvergence	0.098001	0.145153	0.744803	0.0148395	1	0.0403127	-1.39456
OG_11039	-	OG_11039	0.147628	0.169206	0.375744	0.5	0.945291	1.14616	1	1	0	NoConvergence	0.147593	0.169072	0.379821	0.245853	1	0.345702	-0.461298
OG_1105	FBgn0035491	Dpy-30L2	0.116104	0.230158	0.00988302	0.0838127	6.63382e-09	1.98234	2.25085e-05	1.37247e-07	-6.8625	NoConvergence	0.116088	0.230178	0.591425	1.14036e-09	3.86923e-06	4.20569e-08	-7.37616
OG_1106	FBgn0037312	CG11999	0.0651179	0.0947935	0.418526	0.5	0.985604	1.45572	1	1	0	NoConvergence	0.0651403	0.0948202	0.851617	0.430931	1	0.541336	-0.266533
OG_11063	-	PFLB	1.28937	0.594469	0.0465754	1.2887e-07	0.972785	0.461053	1	1	0	NoConvergence	1.2862	0.593937	1.27821	0.383154	1	0.490027	-0.30978
OG_11066	-	OG_11066	0.694465	0.818808	4.96077e-05	3.10446e-05	0.671973	1.17905	1	0.880991	-0.0550286	NoConvergence	0.693201	0.818345	0.973269	0.937498	1	0.961878	-0.0168801
OG_11068	-	XKR6	0.0480425	0.0555862	2.19069e-09	0.1366	0.610599	1.15702	1	0.833612	-0.0790359	NoConvergence	0.0480406	0.0555784	0.890499	0.39045	1	0.498418	-0.302406
OG_1108	FBgn0052843	Dh31-R	0.382309	0.481966	6.5154e-09	0.0219614	0.000299943	1.26067	1	0.00185521	-2.73161	NoConvergence	0.382589	0.482066	0.627918	0.0103792	1	0.03057	-1.51471
OG_11080	-	FKBP7	0.0568751	0.0372758	2.74367e-06	0.49871	0.377834	0.655399	1	0.602022	-0.220388	NoConvergence	0.0568685	0.0372995	1.06602	0.742916	1	0.815864	-0.0883824
OG_11085	-	PXDN	0.0370651	0.203923	8.30861e-09	1.51597e-08	6.22076e-05	5.50174	0.21107	0.000473252	-3.32491	NoConvergence	0.0370737	0.20387	10.8059	2.0771e-10	7.04761e-07	8.70076e-09	-8.06044
OG_11087	FBgn0264975	Nrg	0.166285	0.227591	0	6.87948e-08	0.250964	1.36868	1	0.449837	-0.346945	NoConvergence	0.166211	0.2275	0.826543	0.0589792	1	0.116144	-0.935003
OG_1109	-	OG_1109	0.0764593	0.179912	0.161493	0.232298	0.0667434	2.35304	1	0.165902	-0.780149	NoConvergence	0.0764932	0.179788	5.00918	0.000602531	1	0.00325539	-2.4874
OG_11092	-	RLA0	0.033369	0.0354135	1.01608e-12	0.49594	0.000715509	1.06127	1	0.00395395	-2.40297	NoConvergence	0.0333905	0.0354319	0.28742	0.00364251	1	0.013809	-1.85984
OG_11094	FBgn0010340	140up	0.115993	0.235032	2.06973e-06	0.0014016	0.0538418	2.02625	1	0.140527	-0.85224	NoConvergence	0.11599	0.235074	0.7958	0.0696761	1	0.132073	-0.879185
OG_11095	-	OG_11095	0.788564	1.06783	0.00803643	0.111644	0.323709	1.35415	1	0.54079	-0.266971	NoConvergence	0.787407	1.06926	0.669903	0.225249	1	0.323844	-0.489665
OG_11105	-	VTI1A	0.0945344	0.109359	0	0.0114249	0.306708	1.15681	1	0.519254	-0.28462	NoConvergence	0.0945264	0.109364	1.0141	0.935493	1	0.960693	-0.0174156
OG_1111	-	COX16	0.164967	0.163609	0.00472198	0.5	0.597837	0.991764	1	0.823084	-0.0845557	NoConvergence	0.165071	0.163607	0.76276	0.421054	1	0.531486	-0.274508
OG_11118	-	HMCN1	0.0453996	0.0951817	1.55204e-11	0.000199445	0.0252794	2.09653	1	0.0770646	-1.11314	NoConvergence	0.0453819	0.0950956	0.7275	0.00269449	1	0.0109753	-1.95958
OG_1113	FBgn0026179	siz	0.0224332	0.0392113	0	0.0497806	0.000832405	1.74791	1	0.00453347	-2.34357	NoConvergence	0.0224432	0.0392107	0.710036	0.00403841	1	0.0149916	-1.82415
OG_11141	-	ENY2	0.0170565	0.06486	0.5	0.5	0.366416	3.80266	1	0.590838	-0.228532	NoConvergence	0.0171356	0.0648277	0.670409	0.0199306	1	0.0501292	-1.29991
OG_11152	-	PAX7	0.0312701	0.0590028	1.28e-08	0.486239	0.0874445	1.88687	1	0.204903	-0.688452	NoConvergence	0.0312667	0.0589815	0.54493	0.00242781	1	0.0101198	-1.99483
OG_11167	-	IQGA2	0.338342	0.358542	0.335375	0.351569	0.924843	1.0597	1	1	0	NoConvergence	0.338054	0.358454	1.19437	0.626924	1	0.720092	-0.142612
OG_11169	-	OG_11169	0.823227	1.70673	6.24915e-09	3.69638e-12	0.00303456	2.07322	1	0.013326	-1.8753	NoConvergence	0.82738	1.71371	1.02136	0.848132	1	0.897322	-0.0470517
OG_11177	-	OR42B	0.273364	0.421918	0.00281832	0.0777591	0.0964903	1.54343	1	0.220614	-0.656367	NoConvergence	0.273495	0.421708	0.679737	0.064211	1	0.123859	-0.907072
OG_11179	-	GATB	0.244179	0.249551	0.000806621	0.424289	0.18415	1.022	1	0.357614	-0.446585	NoConvergence	0.244003	0.249573	3.51034e-05	0.0493261	1	0.10097	-0.995809
OG_11181	-	DHB2	0.518832	0.790597	1.99285e-14	0.00151573	0.0112185	1.5238	1	0.0398579	-1.39949	NoConvergence	0.518902	0.790373	0.73917	0.22103	1	0.320465	-0.494219
OG_11183	-	LAMP1	0.0420681	0.0474463	0.124762	0.5	0.899894	1.12784	1	1	0	NoConvergence	0.0420508	0.0474235	0.935435	0.683817	1	0.771084	-0.112899
OG_11189	-	CRIPT	0.0272268	0.138867	0.0064765	0.000446555	0.123848	5.10039	1	0.266129	-0.574908	NoConvergence	0.0272298	0.138724	2.42687	0.0382136	1	0.0820625	-1.08586
OG_11190	-	RL40	0.332417	0.460382	0.492062	0.00133052	0.41697	1.38495	1	0.646609	-0.189358	NoConvergence	0.332748	0.46024	0.654014	0.156692	1	0.242655	-0.61501
OG_11192	-	CHED	0.480338	0.586018	6.68657e-08	0	0.178911	1.22001	1	0.350488	-0.455327	NoConvergence	0.480138	0.586443	0.83444	0.442178	1	0.551861	-0.25817
OG_11197	-	U2A2A	0.291072	0.396581	0.000148277	0.00147956	4.40821e-09	1.36248	1.49571e-05	9.40696e-08	-7.02655	NoConvergence	0.291086	0.396436	0.621127	0.190891	1	0.284326	-0.546184
OG_11198	-	OG_11198	0.10023	0.192639	0.233859	0.0336443	0.0115981	1.92196	1	0.0409919	-1.3873	Convergence	0.100256	0.192593	1.12299	0.570588	1	0.6727	-0.172179
OG_11199	-	OG_11199	0.187797	0.426583	0.0703555	0.159764	0.0166668	2.27152	1	0.0545223	-1.26343	NoConvergence	0.187683	0.427493	0.511195	0.00279935	1	0.0112272	-1.94973
OG_1120	FBgn0086708	stv	0.138487	0.198444	3.0827e-05	0.143163	0.426435	1.43295	1	0.65589	-0.183169	NoConvergence	0.138443	0.198456	0.669469	0.0968686	1	0.170239	-0.768941
OG_11202	-	CI085	0.248653	0.492494	0.0757861	0.012116	0.0014344	1.98065	1	0.00719154	-2.14318	Convergence	0.248656	0.49303	2.63402e-05	0.000732707	1	0.00383783	-2.41591
OG_11207	-	RX	0.0810821	0.171472	1.86302e-10	0.0720134	4.94027e-12	2.1148	1.67623e-08	1.88341e-10	-9.72506	NoConvergence	0.0810625	0.171518	0.546582	0.000307087	1	0.00195121	-2.7097
OG_11211	-	LOX15	0.327701	0.295398	0.00652823	0.323327	0.970921	0.901426	1	1	0	NoConvergence	0.327817	0.295452	1.01413	0.978115	1	0.988604	-0.00497749
OG_11213	-	MAO1	0.0679966	0.0761543	0	0.5	0.0221833	1.11997	1	0.0688637	-1.16201	NoConvergence	0.0679685	0.0761434	0.349802	0.00109714	1	0.00534853	-2.27177
OG_11229	FBgn0036494	Toll-6	0.103982	0.13848	5.35569e-07	0.0339564	2.20985e-05	1.33177	0.0749801	0.000193747	-3.71277	NoConvergence	0.103938	0.138477	0.872914	0.0704454	1	0.133332	-0.875066
OG_1123	FBgn0029507	Tsp42Ed	0.0491929	0.0583926	3.84548e-08	0.374454	0.948402	1.18701	1	1	0	NoConvergence	0.0491967	0.0583838	0.900774	0.337706	1	0.44525	-0.351396
OG_1124	FBgn0026077	Gasp	0.0385011	0.0934836	3.45669e-08	5.22518e-09	0.201351	2.42808	1	0.382521	-0.417345	NoConvergence	0.0385065	0.0935525	0.607402	0.0537294	1	0.107554	-0.968374
OG_11249	-	CALM	0.0595025	0.0750399	0	0.5	0.00184564	1.26112	1	0.00892058	-2.04961	NoConvergence	0.0594768	0.0750523	0.384393	7.18858e-05	0.243909	0.00060076	-3.2213
OG_11250	FBgn0023416	Ac3	0.0554092	0.0804882	3.36009e-13	0.00182992	4.53202e-07	1.45261	0.00153771	6.30211e-06	-5.20051	NoConvergence	0.055408	0.0804804	0.840331	0.034607	1	0.0763966	-1.11693
OG_11258	FBgn0039920	CG11360	0.0270046	0.0139283	0.5	0.5	0.979395	0.515776	1	1	0	NoConvergence	0.0270277	0.0139409	36.848	0.45333	1	0.561368	-0.250752
OG_1126	FBgn0010621	CCT5	0.0237805	0.0634159	0.00736739	0.448462	0.000373371	2.66672	1	0.00221865	-2.65391	NoConvergence	0.023773	0.0633949	0.682447	4.05683e-05	0.137648	0.00037102	-3.4306
OG_11268	-	FILA	0.176416	0.218346	9.05554e-08	0.0768997	0.987635	1.23768	1	1	0	NoConvergence	0.176487	0.21853	0.81633	0.199792	1	0.294608	-0.530755
OG_1127	FBgn0001122	Galphao	0.0224643	0.0272626	0.199259	0.5	0.999184	1.2136	1	1	0	NoConvergence	0.0224618	0.0272681	0.793201	0.723236	1	0.801292	-0.0962092
OG_11270	FBgn0052354	CG32354	0.0312767	0.0380686	0.5	0.00638427	1	1.21715	1	1	0	NoConvergence	0.0312924	0.0380368	1.0821	0.533812	1	0.637306	-0.195652
OG_11271	-	TFS	0.0381024	0.0736414	0.473728	0.5	0.50356	1.93272	1	0.735024	-0.133699	NoConvergence	0.0381047	0.0735998	0.345876	0.0517451	1	0.104577	-0.980565
OG_11273	FBgn0013759	CASK	0.0254533	0.134088	6.45054e-07	0	1.22125e-15	5.268	4.14369e-12	9.41747e-14	-13.0261	NoConvergence	0.0253998	0.13404	4.59397	0	0	1.63782e-14	-13.7857
OG_11278	-	FXC1A	0.0327045	0.0284952	0	0.5	0.0830489	0.871294	1	0.196915	-0.705722	NoConvergence	0.0327027	0.028486	0.915285	0.565394	1	0.66796	-0.17525
OG_11312	-	NAA25	0.784699	0.630374	0.000264008	0	0.194108	0.803332	1	0.372726	-0.42861	NoConvergence	0.784861	0.631157	1.4151	0.0244197	1	0.0585142	-1.23274
OG_11321	-	IMA1	0.0557216	0.128031	1.14572e-07	0.5	1.27438e-05	2.29769	0.0432398	0.000120445	-3.91921	NoConvergence	0.0556805	0.128113	0.38613	2.30917e-07	0.000783503	4.5629e-06	-5.34076
OG_11326	-	ZKSC1	0.229255	0.3427	0.000622737	0.419241	0.138651	1.49484	1	0.291115	-0.535935	NoConvergence	0.229103	0.34246	0.643245	0.00542902	1	0.018893	-1.7237
OG_11350	-	LRAT	0.0283782	0.0262689	5.88144e-05	0.5	0.263719	0.925669	1	0.467257	-0.330444	NoConvergence	0.0283626	0.0262604	0.249494	0.0981051	1	0.171937	-0.76463
OG_1136	FBgn0015000	betaggt-I	0.0384954	0.0457798	0.00055049	0.5	0.838489	1.18923	1	1	0	NoConvergence	0.0384752	0.0457607	0.897226	0.434058	1	0.544526	-0.263981
OG_1138	FBgn0261592	RpS6	0.0218303	0.0498545	0.00548543	0.5	0.503384	2.28373	1	0.735024	-0.133699	NoConvergence	0.0218339	0.0498581	0.687792	0.0493606	1	0.10097	-0.995809
OG_1139	-	OG_1139	0.0901833	0.0937372	0	0.5	0.420645	1.03941	1	0.650227	-0.186935	NoConvergence	0.0902512	0.0938213	1.01971	0.920746	1	0.950237	-0.0221682
OG_11399	FBgn0001099	gdl	0.0320958	0.104634	0.000271729	0.5	0.00586092	3.26005	1	0.0236177	-1.62676	NoConvergence	0.032298	0.105273	0.614603	0.000351117	1	0.00215823	-2.6659
OG_1140	FBgn0004034	y	0.0717966	0.0907374	0.499577	0.0778622	0.294979	1.26381	1	0.505997	-0.295852	NoConvergence	0.0717915	0.0907352	1.04506	0.713945	1	0.795515	-0.0993517
OG_11400	FBgn0035624	Eaf6	0.0273868	0.0394765	0.0312645	0.0713449	0.316808	1.44144	1	0.532144	-0.273971	NoConvergence	0.0273731	0.0394851	0.882439	0.272136	1	0.375043	-0.425919
OG_11402	-	PEX10	0.107524	0.182112	0.000152613	0.5	0.0459043	1.69369	1	0.123614	-0.907933	NoConvergence	0.10756	0.182436	0.611588	0.0365129	1	0.0796196	-1.09898
OG_11404	-	ZNF3	0.0232698	0.0451735	0.000966677	0.00599123	0.0293163	1.94129	1	0.0862707	-1.06414	NoConvergence	0.0232841	0.0452093	0.831362	0.0297259	1	0.0681316	-1.16665
OG_11406	FBgn0039909	ND-49	0.0581658	0.0966763	2.65006e-11	1.42703e-12	0.174222	1.66208	1	0.344646	-0.462627	NoConvergence	0.0581741	0.0966395	1.36753	0.383785	1	0.490649	-0.30923
OG_11407	-	DYH5	0.0310561	0.0575287	6.14357e-07	0.000867169	0.00384138	1.85241	1	0.0163118	-1.7875	NoConvergence	0.0310544	0.0575071	0.767371	0.00333641	1	0.0129239	-1.88861
OG_11408	-	OG_11408	0.0260867	0.0461382	0	0	1	1.76865	1	1	0	NoConvergence	0.0260899	0.04614	0.888477	0.000354833	1	0.00217449	-2.66264
OG_1141	FBgn0027621	Pfrx	0.0945897	0.0742519	1.55431e-15	0.000235001	0.812231	0.784989	1	0.990628	-0.00408956	NoConvergence	0.0946419	0.0742807	15.1976	0.109285	1	0.18568	-0.731235
OG_11412	-	BEST1	0.0196968	0.0635947	0	7.95338e-05	3.35414e-11	3.22868	1.13806e-07	1.05376e-09	-8.97726	NoConvergence	0.0196928	0.0636196	0.586648	9.32365e-13	3.16352e-09	5.75185e-11	-10.2402
OG_1142	FBgn0033043	Or42b	0.106338	0.348741	1.10734e-05	0	1.12398e-10	3.27956	3.81366e-07	3.17805e-09	-8.49784	NoConvergence	0.106254	0.348378	3.42439	3.48789e-10	1.18344e-06	1.37609e-08	-7.86135
OG_11420	-	CATL	0.239782	0.269675	0.000650602	1.84135e-09	0.0568384	1.12467	1	0.146768	-0.83337	NoConvergence	0.239691	0.269645	1.54524	0.000841637	1	0.00430072	-2.36646
OG_11447	-	SH3BG	0.216161	0.331831	0.00300601	0.138781	0.43644	1.53511	1	0.667647	-0.175453	NoConvergence	0.216133	0.331643	0.649182	0.11568	1	0.194116	-0.71194
OG_1146	-	SRGP3	0.100099	0.159115	0.00763439	0.0219507	0.050929	1.58958	1	0.135531	-0.867961	NoConvergence	0.100078	0.159131	0.784697	0.0889129	1	0.159789	-0.796453
OG_11463	-	PCLO	0.246308	0.321292	4.27715e-06	0.0722282	0.0157319	1.30443	1	0.0521274	-1.28293	NoConvergence	0.246554	0.321153	0.768999	0.00391314	1	0.0146065	-1.83546
OG_11469	-	CLC4M	0.104019	0.102503	0.0149993	2.1159e-05	1	0.985423	1	1	0	NoConvergence	0.10402	0.102469	1.15351	0.143201	1	0.228113	-0.64185
OG_1147	FBgn0011824	CG4038	0.11188	0.195767	0	0.177452	0.0864702	1.7498	1	0.203019	-0.692463	NoConvergence	0.111908	0.195757	0.326386	0.0399004	1	0.0848308	-1.07145
OG_1148	FBgn0264270	Sxl	0.0548355	0.0914808	0.000386742	5.28566e-06	0.374322	1.66828	1	0.599941	-0.221891	NoConvergence	0.0548636	0.0915558	0.910511	0.432102	1	0.542606	-0.265515
OG_11484	FBgn0039450	Yif1	0.0905443	0.0722089	1.08813e-12	0.5	0.0142841	0.797499	1	0.0480443	-1.31836	NoConvergence	0.0905648	0.0722102	0.910741	0.355567	1	0.462414	-0.334969
OG_1149	FBgn0263198	Acn	0.118773	0.21262	0.0228274	0.0556385	0.00190669	1.79015	1	0.00915051	-2.03855	Convergence	0.118738	0.2127	0.683085	0.000304515	1	0.0019385	-2.71254
OG_1151	FBgn0265778	PDZ-GEF	0.0170246	0.0201798	2.36478e-14	0.476105	0.723483	1.18533	1	0.923543	-0.034543	NoConvergence	0.0170306	0.0201944	0.908364	0.266824	1	0.369675	-0.43218
OG_11511	-	BICC1	0.0674432	0.176948	0	0.0702204	0	2.62366	0	1.04639e-14	-13.9803	NoConvergence	0.0674453	0.176995	0.460698	0	0	1.63782e-14	-13.7857
OG_11517	FBgn0004652	fru	0.0742804	0.080683	2.94183e-06	0.5	0.153943	1.08619	1	0.313942	-0.503151	NoConvergence	0.0838663	0.0514003	0.0577536	0.0173435	1	0.0450932	-1.34589
OG_1152	FBgn0037279	CG1129	0.026836	0.0595975	6.6495e-07	0.0732664	0.0134024	2.22081	1	0.0458875	-1.33831	NoConvergence	0.0268346	0.0595684	0.726266	0.00649766	1	0.0216567	-1.66441
OG_11533	-	HYLS1	0.169239	0.255287	0.000500378	0.46874	0.24537	1.50844	1	0.442606	-0.353983	NoConvergence	0.169311	0.255393	0.664494	0.0123072	1	0.0351206	-1.45444
OG_11536	-	OG_11536	0.224063	0.394977	9.95204e-09	0.212197	5.60663e-12	1.76279	1.90233e-08	2.09047e-10	-9.67976	NoConvergence	0.224017	0.395474	0.482936	2.12799e-07	0.000722026	4.34955e-06	-5.36156
OG_11539	-	YY46	0.0397848	0.0515735	5.54964e-06	0.5	0.00139438	1.29631	1	0.00705087	-2.15176	NoConvergence	0.0398058	0.0515701	0.836029	0.116502	1	0.195014	-0.709935
OG_11540	FBgn0037081	barc	0.124502	0.235174	0.0021956	0.362167	9.28682e-05	1.88892	0.315102	0.000680565	-3.16713	NoConvergence	0.124549	0.235234	0.340526	1.48269e-06	0.00503078	2.27637e-05	-4.64276
OG_11542	-	T161A	0.06999	0.09029	0	0.0757129	0.131808	1.29004	1	0.280568	-0.551962	NoConvergence	0.06999	0.0902622	0.664782	0.00933995	1	0.0282446	-1.54906
OG_11543	-	HSP7D	0.0142976	0.0127574	0.0299084	0.49257	1	0.892274	1	1	0	NoConvergence	0.0143095	0.0127609	1.14291	0.566444	1	0.668735	-0.174746
OG_11546	FBgn0027356	Amph	0.144647	0.341008	0.22858	0.499214	0.000350928	2.35753	1	0.00209262	-2.67931	Convergence	0.144551	0.341399	0.380594	5.19593e-06	0.0176298	6.48154e-05	-4.18832
OG_11548	-	RPB7	0.00911484	0.0219447	4.08172e-10	0.109886	0.94661	2.40758	1	1	0	NoConvergence	0.00910916	0.0219466	1.91099	0.320343	1	0.42725	-0.369318
OG_11551	FBgn0050421	Usp15-31	0.0666968	0.0618734	1.52561e-08	0.5	0.324518	0.927682	1	0.541342	-0.266529	NoConvergence	0.0667562	0.0618643	0.996005	0.970188	1	0.983815	-0.00708635
OG_11554	-	PTF1A	0.0496487	0.0825109	0.5	0.5	0.878492	1.66189	1	1	0	NoConvergence	0.0496341	0.0824768	0.755998	0.180181	1	0.271111	-0.566853
OG_11555	-	ELOV4	0.0904472	0.162356	1.43582e-07	0.330769	7.80602e-07	1.79503	0.00264858	1.04687e-05	-4.98011	NoConvergence	0.0904767	0.162325	0.176471	0.000254406	0.863201	0.00167287	-2.77654
OG_11558	FBgn0259938	cwo	0.0844634	0.127876	7.88577e-10	5.20631e-06	7.22639e-06	1.51398	0.0245191	7.38528e-05	-4.13163	NoConvergence	0.0844186	0.12779	0.860256	0.274924	1	0.378271	-0.422197
OG_11560	-	SCAI	0.038713	0.0558098	5.3502e-06	0.5	0.797997	1.44163	1	0.980305	-0.00863877	NoConvergence	0.0385664	0.0558089	0.842118	0.0916752	1	0.163369	-0.786831
OG_11564	-	ECHB	0.0333165	0.046273	1.49924e-09	0.5	0.647154	1.38889	1	0.860758	-0.0651187	NoConvergence	0.0333125	0.0462759	0.820359	0.238688	1	0.337868	-0.471253
OG_11568	-	FWCH1	0.0427239	0.0966982	4.24553e-05	0.5	0.121838	2.26333	1	0.262474	-0.580914	NoConvergence	0.0427122	0.0966569	0.613489	0.0140293	1	0.0386061	-1.41334
OG_11569	FBgn0035422	RpL28	0.0450541	0.0321039	0.0286487	0.5	0.829161	0.712564	1	0.99776	-0.000974112	NoConvergence	0.0450814	0.0321248	1.04395	0.809975	1	0.866408	-0.0622778
OG_11575	-	YY46	0.0637232	0.133154	0.00770345	0.5	0.0054728	2.08956	1	0.0222652	-1.65237	NoConvergence	0.0637556	0.133222	0.653159	5.09143e-05	0.172752	0.000446388	-3.35029
OG_11577	FBgn0033043	Or42b	0.124932	0.222567	5.77316e-14	0.0434915	1.49013e-06	1.7815	0.00505602	1.85202e-05	-4.73235	NoConvergence	0.124969	0.222607	0.694057	0.00306128	1	0.0121195	-1.91652
OG_1158	FBgn0260484	HIP	0.087844	0.121148	5.89235e-09	0.472287	0.23517	1.37912	1	0.428996	-0.367546	NoConvergence	0.0878525	0.121166	0.767027	0.0795066	1	0.146453	-0.834303
OG_11588	-	OGT1	0.0742231	0.114344	0.00245979	0.0067508	0	1.54055	0	1.04639e-14	-13.9803	NoConvergence	0.0742509	0.114346	0.731631	0.0241119	1	0.0580226	-1.2364
OG_11590	FBgn0030331	CG15221	0.0655482	0.0840407	7.55571e-06	0.321414	0.915508	1.28212	1	1	0	NoConvergence	0.0655603	0.0841049	0.906846	0.511359	1	0.617013	-0.209706
OG_11591	FBgn0284221	Sema5c	0.0607227	0.0970576	2.35579e-06	2.30021e-11	1	1.59837	1	1	0	NoConvergence	0.0607241	0.0970506	0.881971	0.0329935	1	0.0737463	-1.13226
OG_11599	-	NPRT2	0.0724245	0.0981674	0	1.76116e-05	0.446992	1.35545	1	0.67781	-0.168892	NoConvergence	0.0724129	0.0982024	0.832084	0.185343	1	0.277769	-0.556316
OG_11601	FBgn0260964	Vmat	0.114542	0.138077	9.04832e-15	0.00843377	0.00697656	1.20547	1	0.0271822	-1.56571	NoConvergence	0.114535	0.138036	0.613577	0.0305464	1	0.0693735	-1.15881
OG_11602	FBgn0053003	CG33003	0.188189	0.313175	0.000112695	0.5	2.13166e-05	1.66415	0.0723271	0.000187862	-3.72616	NoConvergence	0.188235	0.313425	0.424209	1.65537e-05	0.0561669	0.000177183	-3.75158
OG_11603	-	TMEDE	0.0257115	0.0642981	0.5	0.5	0.351995	2.50075	1	0.576077	-0.23952	NoConvergence	0.0257337	0.0643548	0.617256	0.0216037	1	0.0530187	-1.27557
OG_11604	FBgn0027868	Nup107	0.0649765	0.139107	0.000164427	0.269988	1.42977e-06	2.14089	0.00485122	1.79012e-05	-4.74712	NoConvergence	0.0650075	0.139129	0.687018	5.71207e-09	1.93811e-05	1.86356e-07	-6.72966
OG_11619	-	CCCP	0.0817428	0.154551	0.5	0.262909	0.170087	1.8907	1	0.338677	-0.470215	NoConvergence	0.0817615	0.154512	2.71434e-05	0.038812	1	0.0831371	-1.08021
OG_1162	FBgn0030590	CG9518	0.0716225	0.120136	0.000233533	0.000811941	4.70936e-05	1.67735	0.159789	0.000368176	-3.43394	NoConvergence	0.071609	0.120085	0.740958	0.00059305	1	0.00323508	-2.49012
OG_11621	-	LRC15	0.10484	0.211233	8.25535e-11	0	0	2.01482	0	1.04639e-14	-13.9803	NoConvergence	0.10485	0.211178	0.656201	3.606e-13	1.22352e-09	2.60323e-11	-10.5845
OG_11622	-	TIM22	0.0222313	0.0164991	0.5	0.5	0.856376	0.742158	1	1	0	NoConvergence	0.0222469	0.0165016	17.4445	0.00788731	1	0.0249922	-1.6022
OG_11623	FBgn0052554	CG32554	0.205065	0.263666	0.00338558	0.5	0.505901	1.28577	1	0.736704	-0.132707	NoConvergence	0.205066	0.263545	0.729338	0.22686	1	0.325057	-0.48804
OG_11624	FBgn0030558	Tat	0.0878178	0.190674	0.00266614	0.5	0.00887462	2.17124	1	0.0327656	-1.48458	NoConvergence	0.0878638	0.190726	0.416008	2.04835e-05	0.0695004	0.000211247	-3.67521
OG_11626	-	SND1	0.0539435	0.129115	9.17749e-06	0.0330107	0	2.39351	0	1.04639e-14	-13.9803	NoConvergence	0.0539883	0.129097	0.638124	0	0	1.63782e-14	-13.7857
OG_11627	FBgn0035871	BI-1	0.0436773	0.0579551	0.5	0.00268443	0.0514087	1.32689	1	0.136273	-0.865589	NoConvergence	0.043663	0.057937	3.19963	0.00163997	1	0.00738967	-2.13137
OG_11628	-	MEPCE	0.0577572	0.0733195	3.54622e-07	0.5	0.000229973	1.26944	0.780298	0.00149482	-2.82541	NoConvergence	0.0577327	0.0733472	0.779642	0.0528864	1	0.106558	-0.972415
OG_1163	FBgn0039678	Obp99a	0.105658	0.204269	0.123431	0.104683	0.0519179	1.9333	1	0.137408	-0.861987	NoConvergence	0.105641	0.204284	0.285505	0.182451	1	0.27404	-0.562186
OG_11630	-	RIBB	0.195438	0.246551	0.450005	0.47965	0.97198	1.26153	1	1	0	NoConvergence	0.195612	0.246639	0.554761	0.458424	1	0.566436	-0.246849
OG_11632	-	RL1	0.137639	0.174508	0.0040403	0.5	0.213998	1.26787	1	0.398297	-0.399793	NoConvergence	0.137663	0.174615	0.609012	0.063478	1	0.122724	-0.91107
OG_11635	FBgn0039150	CG13605	0.0442353	0.0738915	0.5	0.5	0.357646	1.67042	1	0.58229	-0.234861	NoConvergence	0.0442727	0.0738467	0.755464	0.030196	1	0.0688257	-1.16225
OG_11637	-	ALKB4	0.0795487	0.166678	0.331651	0.115829	0.00233621	2.0953	1	0.0107847	-1.96719	Convergence	0.0795399	0.166761	0.466597	8.5733e-05	0.290892	0.000682845	-3.16568
OG_11638	-	PPIL2	0.0435779	0.0987989	1.83652e-06	0.100829	0.0095031	2.26718	1	0.034671	-1.46003	NoConvergence	0.0435594	0.0988067	0.625231	0.000349454	1	0.00215582	-2.66639
OG_11645	-	ZWILC	0.0388006	0.0682851	0.5	0.5	0.862402	1.7599	1	1	0	NoConvergence	0.0387693	0.0683219	0.709313	0.19749	1	0.291595	-0.535221
OG_11647	-	DNLI3	0.0688758	0.125561	0.0158305	0.5	0.00316342	1.823	1	0.0137609	-1.86135	Convergence	0.0688671	0.12564	0.706327	2.63326e-05	0.0893466	0.000259058	-3.5866
OG_11648	-	NECAP	0.0312795	0.0384848	0.5	0.5	0.980458	1.23035	1	1	0	NoConvergence	0.0312868	0.038481	0.409036	0.57989	1	0.681055	-0.166818
OG_11650	-	RS3	0.0178102	0.0199115	0.000606977	0.5	0.825611	1.11798	1	0.996767	-0.00140645	NoConvergence	0.0178183	0.0199216	0.517709	0.155428	1	0.241038	-0.617914
OG_11651	-	SYN	0.0784587	0.144073	0.00294642	0.5	0.035846	1.83629	1	0.101149	-0.995039	NoConvergence	0.0784479	0.143975	0.700705	0.00323759	1	0.0126411	-1.89821
OG_11653	-	ZCHC4	0.0971114	0.20171	0.00242579	0.300784	0.0207899	2.0771	1	0.0655579	-1.18338	NoConvergence	0.0970239	0.201463	0.67395	0.00179868	1	0.00789513	-2.10264
OG_11654	FBgn0011277	HLH4C	0.0176054	0.0505356	0.238148	0.5	0.340686	2.87046	1	0.562231	-0.250085	NoConvergence	0.0176365	0.0505649	0.697765	0.0187688	1	0.0477022	-1.32146
OG_11655	-	SMG9	0.0796978	0.156996	0.000127808	0.498676	0.0337919	1.9699	1	0.0966744	-1.01469	NoConvergence	0.0796587	0.156785	0.647263	0.000200216	0.679332	0.00136139	-2.86602
OG_11656	-	JMJD4	0.165907	0.220077	1.42775e-13	0.0145529	0.883584	1.32651	1	1	0	NoConvergence	0.165886	0.220086	0.967357	0.783161	1	0.847054	-0.0720888
OG_11658	-	HTK16	0.0446131	0.0537724	1.3329e-06	0.297091	0.405723	1.20531	1	0.634386	-0.197647	NoConvergence	0.0446249	0.0537553	0.940205	0.443058	1	0.552683	-0.257524
OG_11660	-	FACR1	0.0868477	0.130102	0.19749	0.5	0.101636	1.49805	1	0.228682	-0.640768	NoConvergence	0.0868476	0.130121	0.661441	0.00770006	1	0.024565	-1.60968
OG_11664	FBgn0037432	CG10298	0.251911	0.297211	5.90603e-07	0.484609	0.557694	1.17982	1	0.788905	-0.102975	NoConvergence	0.251766	0.297176	0.748802	0.071365	1	0.134225	-0.872168
OG_11665	-	PSB1	0.0219366	0.0597602	1.14471e-05	0.5	0.0193584	2.72422	1	0.0617901	-1.20908	NoConvergence	0.0219378	0.0597516	0.41678	0.000246209	0.835386	0.00163161	-2.78738
OG_11666	-	UFD1	0.0285411	0.0394733	0.5	0.0157824	0.954725	1.38303	1	1	0	NoConvergence	0.0285489	0.039452	0.288274	0.00127091	1	0.00605646	-2.21778
OG_11667	-	LOLAL	0.0731395	0.191605	0.5	0.412533	0.00175409	2.61972	1	0.0085389	-2.0686	Convergence	0.0731855	0.191654	0.18185	8.71859e-08	0.000295822	1.99879e-06	-5.69923
OG_11668	-	EAF7	0.0430701	0.114314	0.10929	0.5	0.00280965	2.65414	1	0.0124943	-1.90329	Convergence	0.0431245	0.114341	0.305066	1.20778e-06	0.004098	1.9058e-05	-4.71992
OG_1167	FBgn0005670	Cyp4d1	0.067884	0.126795	0.00321174	0.5	0.00111909	1.86782	1	0.00581893	-2.23516	NoConvergence	0.0679709	0.126882	0.694394	7.47752e-05	0.253712	0.000614531	-3.21146
OG_11676	-	HERC4	0.133289	0.253217	0.0330496	0.5	6.98767e-06	1.89975	0.0237092	7.20643e-05	-4.14228	Convergence	0.133351	0.253307	0.502993	7.5566e-07	0.00256395	1.2756e-05	-4.89429
OG_11677	-	UBCD1	0.00891253	0.00455723	0.0629321	0.125389	0.612426	0.511328	1	0.834522	-0.0785621	NoConvergence	0.00891028	0.00455679	1.28633	0.504761	1	0.610572	-0.214263
OG_11678	-	CX056	0.0220299	0.0585291	0.49788	0.5	0.199972	2.65681	1	0.380969	-0.41911	NoConvergence	0.0220217	0.0585461	0.650994	0.00871921	1	0.0269193	-1.56994
OG_11679	-	ANM5	0.103873	0.169215	1.70886e-05	0.093626	0.00233244	1.62906	1	0.010782	-1.9673	NoConvergence	0.103837	0.169119	0.734271	7.26559e-05	0.246522	0.000603324	-3.21945
OG_11681	-	ZNF79	0.26744	0.286885	6.16573e-05	0.212632	0.126361	1.07271	1	0.271013	-0.567011	NoConvergence	0.267518	0.286921	0.373702	0.110939	1	0.188021	-0.725795
OG_11688	FBgn0038166	CG9588	0.0892106	0.18619	0.0276062	0.5	0.022514	2.08708	1	0.0696355	-1.15717	NoConvergence	0.0893054	0.186283	0.443221	0.000359753	1	0.0021954	-2.65849
OG_11689	-	MCM5	0.026442	0.0468045	5.58442e-14	0.0268342	0.351285	1.77008	1	0.575246	-0.240146	NoConvergence	0.0264236	0.0467683	0.852517	0.154633	1	0.240136	-0.619543
OG_11690	FBgn0029094	asf1	0.0172656	0.0289252	0.0460022	0.5	0.352132	1.67531	1	0.576077	-0.23952	NoConvergence	0.0172684	0.028919	0.423497	0.138995	1	0.223047	-0.651604
OG_11691	FBgn0004169	up	0.0775514	0.111948	0	1.79038e-06	0.589233	1.44354	1	0.818592	-0.0869325	NoConvergence	0.0775457	0.111923	0.949841	0.662646	1	0.75423	-0.122496
OG_11693	-	TRY1	0.168462	0.214216	0.197881	0.5	1	1.2716	1	1	0	NoConvergence	0.168423	0.214399	0.825208	0.223747	1	0.32223	-0.491833
OG_11700	FBgn0050051	Tmem18	0.0362321	0.0719003	0.342172	0.5	0.708831	1.98444	1	0.912045	-0.0399836	NoConvergence	0.0362048	0.071849	0.666023	0.136054	1	0.21993	-0.657716
OG_11702	-	S17A5	0.051339	0.088034	0.00190207	1.81143e-07	0.120079	1.71476	1	0.259794	-0.585371	NoConvergence	0.051334	0.0880458	1.21998	0.318529	1	0.425165	-0.371443
OG_11708	-	DXO	0.12768	0.157045	0.00805766	0.179678	0.992519	1.22999	1	1	0	NoConvergence	0.127703	0.157054	1.17225	0.590079	1	0.689204	-0.161652
OG_11712	FBgn0266284	Ns3	0.0772427	0.124299	1.04329e-05	0.33041	0.432345	1.6092	1	0.663176	-0.178371	NoConvergence	0.0772233	0.124218	0.788321	0.0468722	1	0.096974	-1.01334
OG_11716	FBgn0015399	kek1	0.0977038	0.160326	7.24839e-05	2.99774e-06	0.085965	1.64094	1	0.202192	-0.694236	NoConvergence	0.0977186	0.160309	1.24663	0.125056	1	0.206379	-0.685334
OG_11719	-	IQCK	0.120327	0.255284	0.5	0.031124	1	2.12159	1	1	0	NoConvergence	0.120329	0.255236	0.549153	0.000367022	1	0.00222774	-2.65214
OG_1172	FBgn0030944	Hou	0.0152776	0.0345978	0.000602579	0.48524	0.690558	2.2646	1	0.896009	-0.0476874	NoConvergence	0.0152732	0.0345919	0.792908	0.0932081	1	0.165579	-0.780996
OG_11720	-	VATE	0.0557254	0.0744741	0.00368479	0.5	0.76983	1.33645	1	0.959249	-0.0180687	NoConvergence	0.0557085	0.0745052	0.798737	0.173927	1	0.263452	-0.579298
OG_11721	-	TSNAX	0.0707226	0.177217	0.132563	0.32267	0.00401495	2.5058	1	0.0168807	-1.77261	Convergence	0.0707571	0.177414	0.616653	0.000453988	1	0.00262416	-2.58101
OG_11723	-	CLC4F	0.0302107	0.0425786	6.89137e-05	0.5	0.0141599	1.40939	1	0.0478341	-1.32026	NoConvergence	0.0302075	0.0425794	0.378234	0.205037	1	0.300514	-0.522135
OG_11726	-	RS8	0.0196667	0.0319923	0.0881862	0.5	0.728377	1.62673	1	0.925959	-0.0334084	NoConvergence	0.0196788	0.0320049	0.773545	0.150666	1	0.236522	-0.626129
OG_11727	-	ADCK1	0.0606354	0.0726232	1.30268e-07	0.45872	0.599022	1.1977	1	0.823868	-0.0841422	NoConvergence	0.0606483	0.0726047	0.863986	0.280146	1	0.383589	-0.416134
OG_1173	FBgn0037814	CG6325	0.0533205	0.0877881	0	0.196319	0.00344404	1.64642	1	0.0148107	-1.82942	NoConvergence	0.0533217	0.0877799	0.766794	0.00147623	1	0.00683337	-2.16536
OG_11730	-	RM40	0.0948574	0.250011	0.000128479	0.0869864	0.0292788	2.63565	1	0.0862352	-1.06432	NoConvergence	0.0947929	0.249919	0.585688	0.00723046	1	0.0234566	-1.62974
OG_11740	-	RTCB	0.0137629	0.0497981	0.0159028	0.5	0.000349759	3.6183	1	0.00208932	-2.68	Convergence	0.0137536	0.0498401	0.147712	3.9102e-06	0.0132673	5.0255e-05	-4.29882
OG_11741	-	PKWA	0.108981	0.171474	5.6726e-08	0.5	0.000301943	1.57343	1	0.00186252	-2.7299	NoConvergence	0.108972	0.171524	0.696998	0.00178046	1	0.0078405	-2.10566
OG_11742	-	NEUL2	0.0333727	0.0931091	0.5	0.5	0.00607878	2.78998	1	0.0243065	-1.61428	Convergence	0.0333418	0.093065	0.409234	6.50302e-05	0.220648	0.000548875	-3.26053
OG_11743	-	PX11B	0.0658754	0.211431	0.00201679	0.5	0.000332999	3.20957	1	0.00201402	-2.69594	NoConvergence	0.0658109	0.210991	0.516414	1.93599e-06	0.0065688	2.84364e-05	-4.54613
OG_11744	FBgn0038601	Polr1E	0.0927288	0.133546	0.440724	0.26875	0.588664	1.44018	1	0.818581	-0.0869382	NoConvergence	0.0928254	0.133607	0.576477	0.16736	1	0.255789	-0.592118
OG_11745	-	PAI2B	0.129774	0.19038	3.46833e-08	0.000517613	0.127994	1.46701	1	0.273824	-0.562529	NoConvergence	0.129694	0.190349	1.1184	0.505701	1	0.611273	-0.213765
OG_11747	FBgn0029896	CG3168	0.0332894	0.042827	0.0318565	0.465594	0.960917	1.2865	1	1	0	NoConvergence	0.0332799	0.0427892	0.918767	0.445256	1	0.554202	-0.256332
OG_1175	FBgn0082598	akirin	0.0902343	0.130285	1.43873e-07	0.5	0.0595941	1.44385	1	0.152721	-0.816101	NoConvergence	0.0903008	0.130384	0.341971	0.00909683	1	0.0276821	-1.5578
OG_11751	FBgn0033159	Dscam1	0.0372565	0.0690836	9.56681e-07	0.5	1.04665e-10	1.85427	3.55128e-07	3.0253e-09	-8.51923	NoConvergence	0.0372421	0.0690546	0.769313	2.16544e-08	7.34735e-05	5.83123e-07	-6.23424
OG_11759	FBgn0250843	Prosalpha6	0.0216264	0.0596464	0.5	0.5	0.0357222	2.75804	1	0.10092	-0.996021	NoConvergence	0.0216324	0.0596449	27.7501	0.058208	1	0.114864	-0.939815
OG_11760	-	RN185	0.0276101	0.0354817	2.08399e-05	0.5	0.382467	1.2851	1	0.60669	-0.217033	NoConvergence	0.0276075	0.0354655	0.227807	0.033361	1	0.0742741	-1.12916
OG_11764	-	EPB1A	0.122229	0.205725	0.0123652	0.0162928	0.281208	1.68311	1	0.4883	-0.311313	NoConvergence	0.12223	0.205864	0.770275	0.0678339	1	0.129449	-0.887901
OG_11768	-	PLSC	0.0321636	0.054908	0.109698	0.5	0.774537	1.70715	1	0.962639	-0.0165366	NoConvergence	0.0321377	0.0548962	0.792599	0.191606	1	0.285265	-0.544752
OG_11769	-	SOCS6	0.053147	0.105869	0.5	0.5	0.108812	1.992	1	0.239895	-0.619978	NoConvergence	0.0531532	0.105924	0.605174	0.00558111	1	0.0191473	-1.71789
OG_11771	-	ZMAT2	0.0560024	0.0719813	0	0.00187642	0.203887	1.28533	1	0.385699	-0.413751	NoConvergence	0.0560286	0.0719524	0.490845	0.0605409	1	0.118327	-0.926917
OG_11773	FBgn0250906	Pgk	0.0329206	0.0667425	1.21009e-06	2.64234e-06	1	2.02738	1	1	0	NoConvergence	0.0329239	0.0667349	0.80199	0.0992758	1	0.173516	-0.76066
OG_11774	FBgn0030358	CG10362	0.0436553	0.0861116	0.277419	0.0228704	0.000340109	1.97253	1	0.00204608	-2.68908	Convergence	0.0436391	0.0861778	0.193853	3.75243e-07	0.0012732	6.99561e-06	-5.15517
OG_11775	-	PTTH	0.121508	0.212905	0.00742997	0.5	0.115011	1.75219	1	0.250309	-0.601523	NoConvergence	0.121463	0.212772	0.556797	0.00794893	1	0.0250713	-1.60082
OG_11776	-	PABP2	0.0355922	0.0415874	0.00254587	0.0065537	0.313081	1.16844	1	0.527087	-0.278117	NoConvergence	0.0355836	0.0416118	0.96787	0.796039	1	0.856514	-0.0672653
OG_11779	-	OG_11779	0.107857	0.197877	0.00832349	0.0161723	0.300107	1.83462	1	0.512418	-0.290376	NoConvergence	0.107862	0.197874	0.76796	0.0638577	1	0.123248	-0.909222
OG_11780	-	ZNF3	0.0654931	0.0888938	0.485214	0.5	0.476877	1.3573	1	0.709357	-0.149135	NoConvergence	0.0654965	0.0888916	0.863128	0.0726619	1	0.136211	-0.865788
OG_11781	-	SCO3	0.0425082	0.0833324	0.5	0.346185	0.268317	1.96039	1	0.472652	-0.325459	NoConvergence	0.0425561	0.0833291	0.744028	0.114262	1	0.192689	-0.715144
OG_11782	-	TM130	0.0872557	0.123126	0.0347664	0.462085	0.847086	1.41109	1	1	0	NoConvergence	0.0872375	0.123049	0.855606	0.173249	1	0.262934	-0.580153
OG_11783	-	CF298	0.0616342	0.17289	0.291165	0.5	4.65313e-05	2.8051	0.157881	0.000365465	-3.43715	Convergence	0.0615932	0.172758	0.584973	3.45822e-07	0.00117337	6.6669e-06	-5.17608
OG_11784	FBgn0001179	hay	0.186511	0.313066	1.78005e-05	0.203101	0.00307328	1.67854	1	0.0134377	-1.87168	NoConvergence	0.186504	0.312952	0.587149	0.00382069	1	0.0143244	-1.84392
OG_11792	FBgn0039269	veli	0.00508531	0.0336141	0.456192	0.499977	0.274044	6.61004	1	0.480781	-0.318052	NoConvergence	0.00508952	0.0336177	0.641977	0.0130469	1	0.0367026	-1.4353
OG_11795	FBgn0032204	CG4953	0.0279929	0.0685143	0.00843743	0.5	0.0253066	2.44756	1	0.0770783	-1.11307	NoConvergence	0.0280188	0.0685137	0.517471	0.000350592	1	0.00215823	-2.6659
OG_11798	FBgn0038629	CG14304	0.15863	0.223852	0.00130679	3.0837e-05	1	1.41116	1	1	0	NoConvergence	0.158688	0.223698	0.751604	0.088816	1	0.159699	-0.796697
OG_11800	-	DPH1	0.0451784	0.0819652	0.311006	0.5	0.347991	1.81426	1	0.57123	-0.243189	NoConvergence	0.0451059	0.0818445	0.759133	0.0193706	1	0.0490481	-1.30938
OG_11801	-	HSF	0.109848	0.165114	1.41552e-06	0.000580768	0.175695	1.50311	1	0.346791	-0.459932	NoConvergence	0.10991	0.165186	0.738195	0.0417801	1	0.0882689	-1.05419
OG_11802	-	ACO1	0.125434	0.202315	0.00501673	0.00355827	0.375888	1.61293	1	0.60103	-0.221104	NoConvergence	0.125417	0.202265	0.750163	0.395564	1	0.50378	-0.297759
OG_11804	-	NAA30	0.173595	0.266789	0.0124899	0.409784	0.920436	1.53685	1	1	0	NoConvergence	0.173632	0.26669	0.996009	0.996572	1	1	0
OG_11807	FBgn0004380	Klp64D	0.0365111	0.0597632	0.0299271	0.39299	1	1.63685	1	1	0	NoConvergence	0.0365073	0.0597596	0.826474	0.00228572	1	0.00962421	-2.01663
OG_11810	-	MTAP2	0.121655	0.187594	0.0982102	0.49726	0.0189904	1.54202	1	0.0609019	-1.21537	NoConvergence	0.121748	0.187533	0.618903	0.00252702	1	0.0104691	-1.98009
OG_11811	-	KIN10	0.0604101	0.193187	0.000493988	0.491188	8.93039e-05	3.19792	0.303008	0.000658713	-3.1813	NoConvergence	0.0603882	0.19308	0.180907	4.67135e-08	0.000158499	1.15693e-06	-5.93669
OG_11812	-	RRNAD	0.144294	0.195482	0.291299	0.5	0.59968	1.35475	1	0.824317	-0.0839057	NoConvergence	0.14427	0.195555	0.758217	0.14636	1	0.23184	-0.634812
OG_11818	-	OG_11818	0.16113	0.234767	0.197113	0.495651	0.487322	1.45701	1	0.719531	-0.14295	NoConvergence	0.1613	0.234929	0.673459	0.0442611	1	0.0922468	-1.03505
OG_11819	FBgn0033010	Atf6	0.152709	0.241491	0	0.000346289	8.54872e-15	1.58137	2.90058e-11	5.80116e-13	-12.2365	NoConvergence	0.152618	0.241445	0.886418	0.194856	1	0.288458	-0.539917
OG_1182	FBgn0036734	CG7564	0.0324568	0.0553958	2.68356e-05	0.094211	1	1.70675	1	1	0	NoConvergence	0.0324415	0.0554113	0.742402	0.00684925	1	0.0224971	-1.64787
OG_11821	-	PTN13	0.0870872	0.138094	0	3.25171e-06	0	1.5857	0	1.04639e-14	-13.9803	NoConvergence	0.0871576	0.138001	0.773446	0.00130288	1	0.00617411	-2.20943
OG_11822	-	GNA1	0.026493	0.120775	0.363459	0.39152	0.0086733	4.55876	1	0.0323199	-1.49053	Convergence	0.0264988	0.120622	0.0253183	5.79996e-05	0.196793	0.000499474	-3.30149
OG_11823	-	CRLS1	0.0645252	0.0987282	0.0253624	0.487597	0.943134	1.53007	1	1	0	NoConvergence	0.0645502	0.0987861	0.879271	0.290223	1	0.395631	-0.40271
OG_11825	-	TAKT	0.0513692	0.0824782	0.009343	0.5	0.0103221	1.60559	1	0.0372812	-1.42851	NoConvergence	0.0513893	0.082449	0.593153	0.0099987	1	0.0297332	-1.52676
OG_11828	-	SDCB1	0.071736	0.137819	0.0576338	0.00256072	0.0746332	1.9212	1	0.181008	-0.742302	NoConvergence	0.0717108	0.137588	0.983154	0.870599	1	0.91352	-0.0392818
OG_11834	-	RPB4	0.00508128	0.0156546	0.302394	0.5	0.814189	3.08083	1	0.991759	-0.00359377	NoConvergence	0.00507069	0.0156576	0.267647	0.304474	1	0.410931	-0.386232
OG_11836	-	PRP38	0.0409128	0.0576046	6.08439e-05	0.484574	0.571298	1.40799	1	0.802182	-0.0957269	NoConvergence	0.0408799	0.0575722	0.848857	0.226131	1	0.32456	-0.488704
OG_11837	-	RER1A	0.0356974	0.0734909	0.5	0.5	0.631649	2.05872	1	0.851145	-0.0699964	NoConvergence	0.0357076	0.0735404	0.762521	0.0645627	1	0.124262	-0.905661
OG_11838	-	PP2B2	0.0143396	0.0208023	0.0552849	0.5	0.429054	1.45069	1	0.659023	-0.1811	NoConvergence	0.0143407	0.0207887	0.764848	0.0420308	1	0.088633	-1.0524
OG_11840	-	OG_11840	0.0892093	0.0624347	0.284039	0.5	0.739564	0.699868	1	0.935483	-0.0289643	NoConvergence	0.0891635	0.0624035	1.30203	0.348488	1	0.454952	-0.342034
OG_11841	-	RPB9	0.00923689	0.016743	0.5	0.5	1	1.81262	1	1	0	NoConvergence	0.00923194	0.0167413	0.485115	0.618265	1	0.711592	-0.147769
OG_11842	-	SYG	0.048166	0.114671	0.00120817	0.5	2.14557e-08	2.38075	7.27993e-05	3.9351e-07	-6.40504	NoConvergence	0.0481838	0.114631	0.632621	4.45431e-11	1.51135e-07	2.04236e-09	-8.68987
OG_11844	-	MB12B	0.0561437	0.0459626	3.4702e-10	0.5	0.190961	0.81866	1	0.367839	-0.434342	NoConvergence	0.0561687	0.045935	1.03545	0.92029	1	0.950237	-0.0221682
OG_11846	-	NLE	0.0399277	0.0707204	0.00258397	0.5	0.0546337	1.77121	1	0.141959	-0.847836	NoConvergence	0.0399374	0.0707266	0.760275	0.0141673	1	0.0388912	-1.41015
OG_11849	-	CU22	0.092336	0.144928	6.38522e-05	0.498406	0.100617	1.56958	1	0.227142	-0.643702	NoConvergence	0.0923283	0.1449	0.79648	0.00252076	1	0.0104559	-1.98064
OG_11851	-	TISB	0.0450053	0.0808724	0.0424881	0.5	0.0179546	1.79695	1	0.0582408	-1.23477	NoConvergence	0.0450082	0.0809037	0.717828	0.00755643	1	0.0242564	-1.61517
OG_11852	-	SNP29	0.0576217	0.0768582	0.5	0.160783	0.480861	1.33384	1	0.71339	-0.146673	NoConvergence	0.0576011	0.0768294	1.02533	0.90489	1	0.939214	-0.0272352
OG_11858	-	ADF1	0.181671	0.372574	0.336669	0.356927	0.00020495	2.05081	0.695396	0.00135555	-2.86789	Convergence	0.18156	0.372363	1.25222e-05	7.64986e-07	0.0025956	1.28495e-05	-4.89111
OG_11867	-	CH082	0.101507	0.228166	0.0569949	0.5	0.0343661	2.24779	1	0.0977403	-1.00993	NoConvergence	0.101485	0.228241	0.573436	0.00240112	1	0.0100209	-1.99909
OG_11870	-	UBA5	0.0561406	0.0854717	0.00393766	0.000615451	0.0229149	1.52246	1	0.0707464	-1.1503	NoConvergence	0.0561592	0.0854565	0.967314	0.836937	1	0.887138	-0.0520089
OG_11871	FBgn0031322	CG5001	0.026273	0.0598174	0.0675065	0.338424	0.0682496	2.27677	1	0.168906	-0.772354	NoConvergence	0.0262582	0.0598412	0.0410688	0.00263015	1	0.0107519	-1.96851
OG_11872	-	YY46	0.0382401	0.0919545	0.0321434	0.0466275	0.000987895	2.40466	1	0.00522921	-2.28156	Convergence	0.0382598	0.0919651	0.716239	0.000460745	1	0.00264072	-2.57828
OG_11873	-	ZNF3	0.0758379	0.189039	4.5651e-09	5.22655e-05	0.000726832	2.49267	1	0.00400999	-2.39686	NoConvergence	0.07582	0.189064	0.625546	1.11599e-05	0.0378656	0.000125383	-3.90176
OG_11878	FBgn0053998	CG33998	0.076522	0.0869189	0.0410872	0.5	0.72131	1.13587	1	0.922157	-0.0351953	NoConvergence	0.076576	0.0869338	0.850731	0.34878	1	0.455158	-0.341838
OG_11884	-	TCEA1	0.405632	0.430815	3.5343e-09	1.08079e-07	0.504653	1.06208	1	0.735835	-0.13322	NoConvergence	0.405508	0.43142	1.40732	0.138857	1	0.223047	-0.651604
OG_11885	-	Y1636	0.381216	0.487725	6.91e-06	3.72684e-06	0.00655522	1.27939	1	0.0259532	-1.58581	NoConvergence	0.380855	0.487837	0.976612	0.872041	1	0.914118	-0.0389979
OG_11888	FBgn0030529	Clic	0.02609	0.0370307	0.12794	0.5	0.984489	1.41935	1	1	0	NoConvergence	0.0260855	0.0370502	0.738306	0.566161	1	0.668634	-0.174812
OG_11889	-	DPP3	0.0721331	0.173769	2.12731e-08	4.27506e-06	9.19496e-08	2.40901	0.000311985	1.45787e-06	-5.83628	NoConvergence	0.0721692	0.173784	0.673393	0.000173038	0.587117	0.00121305	-2.91612
OG_1189	FBgn0015600	toc	0.253697	0.398351	0.0018075	0.110389	0.00697782	1.57018	1	0.0271822	-1.56571	NoConvergence	0.253794	0.398384	0.622655	0.00089781	1	0.00455347	-2.34166
OG_11891	FBgn0035379	spz5	0.0800203	0.157116	1.93068e-13	0.147268	0.00663193	1.96346	1	0.0261653	-1.58227	NoConvergence	0.080011	0.156959	0.689575	0.000313712	1	0.00198217	-2.70286
OG_11895	-	EWS	0.0471446	0.0646439	2.26319e-05	0.5	0.000218291	1.37118	0.740661	0.00142985	-2.84471	NoConvergence	0.0471633	0.0646814	0.809379	0.0828177	1	0.151483	-0.819637
OG_11898	-	TRY1	0.226603	0.333958	0.0830174	0.299105	0.0571354	1.47376	1	0.14731	-0.831767	NoConvergence	0.226536	0.333653	0.682819	0.00178162	1	0.0078405	-2.10566
OG_11899	-	COQ7	0.0359207	0.04763	0.5	0.429929	0.954879	1.32598	1	1	0	NoConvergence	0.0359216	0.0476293	0.814577	0.442237	1	0.551861	-0.25817
OG_119	FBgn0037249	eIF3a	0.0517881	0.0848249	0	0	0.0211227	1.63792	1	0.0663686	-1.17804	NoConvergence	0.0518212	0.084836	1.84954	0.0403299	1	0.0855818	-1.06762
OG_11901	-	B3GT2	0.134058	0.201202	0.370736	0.466505	0.616521	1.50086	1	0.838172	-0.0766667	NoConvergence	0.134096	0.20127	0.67578	0.104875	1	0.179717	-0.74541
OG_11902	FBgn0011288	Snap25	0.033942	0.0422707	2.77556e-16	0.296337	0.0520952	1.24538	1	0.137556	-0.861522	NoConvergence	0.0339696	0.0422828	0.374903	0.00260286	1	0.0106919	-1.97095
OG_11903	-	OG_11903	0.114723	0.187982	0.00873501	0.5	0.0147466	1.63857	1	0.0493932	-1.30633	NoConvergence	0.114754	0.188063	0.716389	0.000915097	1	0.00462042	-2.33532
OG_11904	-	TIM16	0.0373115	0.0975972	0.352048	0.5	0.461171	2.61574	1	0.693903	-0.158701	NoConvergence	0.0373404	0.0975275	0.600727	0.0255344	1	0.0603329	-1.21945
OG_11905	FBgn0038389	CG5516	0.0670387	0.0528529	0.0149767	0.5	0.805545	0.788393	1	0.98672	-0.00580626	NoConvergence	0.066977	0.0528206	0.171285	0.169708	1	0.258562	-0.587435
OG_11906	-	TM169	0.0371978	0.0813503	0.5	0.5	0.00625331	2.18696	1	0.0249032	-1.60375	Convergence	0.0371833	0.0813558	0.693178	0.000110481	0.374863	0.000840234	-3.0756
OG_11907	-	NDUS6	0.0695414	0.107687	0.5	0.5	0.749305	1.54853	1	0.943028	-0.0254755	NoConvergence	0.0695363	0.107651	0.771489	0.150843	1	0.23662	-0.625948
OG_11909	FBgn0037416	Osi9	0.0448813	0.0687139	0.0388864	0.5	0.596335	1.53102	1	0.823065	-0.0845659	NoConvergence	0.0448476	0.0686061	0.800067	0.101042	1	0.175185	-0.756504
OG_11914	-	TLS1	0.0536423	0.108775	0.188819	0.467929	0.931624	2.02778	1	1	0	NoConvergence	0.0536618	0.108888	0.600244	0.0200689	1	0.0502145	-1.29917
OG_11915	-	PGES2	0.0805483	0.200215	0.476222	0.48082	1.26197e-05	2.48566	0.0428185	0.000119605	-3.92225	Convergence	0.0806085	0.200301	0.0647913	2.20904e-07	0.000749527	4.46147e-06	-5.35052
OG_11916	-	U119B	0.0340139	0.0434922	7.04437e-14	0.181054	0.917563	1.27866	1	1	0	NoConvergence	0.0339948	0.0434625	0.988558	0.927927	1	0.955086	-0.0199576
OG_11917	FBgn0051721	Trim9	0.0635638	0.0775394	0	0.105197	0.292157	1.21987	1	0.502427	-0.298927	NoConvergence	0.0635945	0.0775354	0.835061	0.126895	1	0.208602	-0.680681
OG_11919	-	DRK	0.0262672	0.0325068	0	8.67099e-06	0.714618	1.23754	1	0.915362	-0.0384071	NoConvergence	0.0262489	0.0325145	0.268204	0.0572531	1	0.113403	-0.945375
OG_1192	FBgn0029814	CG15765	0.21236	0.302866	8.88178e-16	0.254479	4.0186e-08	1.42619	0.000136351	6.88643e-07	-6.16201	NoConvergence	0.212477	0.302981	0.382374	0.000115233	0.390987	0.000867623	-3.06167
OG_11920	-	SUN1	0.229074	0.409847	3.21965e-15	0.0608021	0.0623974	1.78915	1	0.15776	-0.802002	NoConvergence	0.22921	0.409267	0.557009	0.00382678	1	0.0143314	-1.84371
OG_11923	-	RT21	0.0263522	0.0549632	3.08738e-05	0.355336	0.639521	2.08571	1	0.856272	-0.0673883	NoConvergence	0.0263081	0.0549036	0.762677	0.148978	1	0.234814	-0.629275
OG_11928	-	FTSP	0.439904	0.561442	2.31815e-13	1.45439e-14	0.179744	1.27628	1	0.350744	-0.45501	NoConvergence	0.439953	0.561003	0.836584	0.423657	1	0.534177	-0.272315
OG_1193	FBgn0260005	wtrw	0.0204679	0.0419697	0.423955	0.0243058	0.0137962	2.05051	1	0.0469045	-1.32879	Convergence	0.0204737	0.0419991	0.755376	0.00444222	1	0.0161375	-1.79216
OG_11930	-	LTOR5	0.0327531	0.0421543	0.5	0.5	0.982984	1.28703	1	1	0	NoConvergence	0.0326744	0.04209	0.900283	0.875131	1	0.916352	-0.0379376
OG_11931	-	PXDN	0.0452404	0.082973	5.28987e-08	1.21282e-08	4.59878e-06	1.83405	0.0156037	5.01725e-05	-4.29953	NoConvergence	0.0452361	0.0829825	0.89466	0.802896	1	0.861993	-0.0644964
OG_11932	-	TPRA1	0.0320652	0.110312	2.16238e-05	0.5	8.68018e-08	3.44023	0.000294519	1.38924e-06	-5.85722	NoConvergence	0.0320409	0.110294	5.82815e-05	1.78161e-06	0.00604501	2.62826e-05	-4.58033
OG_11934	-	COXX	0.072221	0.0959181	3.04333e-05	0.0147713	0.949916	1.32812	1	1	0	NoConvergence	0.0722389	0.0959107	0.98101	0.919131	1	0.950217	-0.0221773
OG_11936	-	FCP3C	0.0892984	0.13395	6.09139e-07	0.00631401	0.293425	1.50003	1	0.504352	-0.297267	NoConvergence	0.0892325	0.13391	0.617139	0.159782	1	0.246315	-0.608509
OG_11938	-	NSRP1	0.184877	0.266527	0.000783878	0.491373	0.0307979	1.44165	1	0.089678	-1.04731	NoConvergence	0.184778	0.266837	0.177512	0.00413328	1	0.0152769	-1.81596
OG_11939	-	FUND1	0.0447219	0.0745619	0.5	0.5	0.842706	1.66723	1	1	0	NoConvergence	0.0447249	0.0745323	0.812592	0.173323	1	0.262934	-0.580153
OG_11941	-	RM45	0.0518343	0.0945887	5.73993e-09	0.00289942	0.0262662	1.82483	1	0.0795016	-1.09962	NoConvergence	0.0518687	0.0945884	0.614504	0.00238323	1	0.00997076	-2.00127
OG_11945	-	FZD1	0.0487621	0.0569916	0.000448796	0.16437	0.984994	1.16877	1	1	0	NoConvergence	0.04877	0.0569794	0.970474	0.811929	1	0.867951	-0.0615048
OG_11946	-	OG_11946	0.0908606	0.147974	0.292572	0.5	0.644862	1.62858	1	0.85887	-0.0660725	NoConvergence	0.0908858	0.147994	0.701664	0.107604	1	0.183651	-0.736006
OG_11947	FBgn0014861	Mcm2	0.0238717	0.0557095	0	0.488303	1.52689e-12	2.33371	5.18074e-09	6.47592e-11	-10.1887	NoConvergence	0.0238737	0.0556861	0.702532	2.20194e-10	7.47119e-07	9.11121e-09	-8.04042
OG_11948	-	PTER	0.174241	0.291886	2.08986e-11	0.000297235	0.295892	1.67519	1	0.507213	-0.29481	NoConvergence	0.174169	0.291964	0.884708	0.387587	1	0.49495	-0.305439
OG_11950	-	F173B	0.103076	0.170156	0.127479	0.5	0.135792	1.65078	1	0.28671	-0.542558	NoConvergence	0.103066	0.170038	0.634875	0.0200526	1	0.0502145	-1.29917
OG_11951	-	DESI2	0.0267947	0.0511366	0.11051	0.5	0.810039	1.90846	1	0.989723	-0.00448623	NoConvergence	0.0267914	0.0511649	0.508989	0.0508092	1	0.103132	-0.986606
OG_11952	-	YY46	0.020543	0.0363247	2.57782e-09	0.189811	0.0989359	1.76822	1	0.224225	-0.649315	NoConvergence	0.0205415	0.0363493	0.741461	0.0348035	1	0.0767304	-1.11503
OG_11953	-	OG_11953	0.0409685	0.0322439	0.00869002	0.5	0.94819	0.78704	1	1	0	NoConvergence	0.040966	0.0322379	0.996976	0.996636	1	1	0
OG_11955	-	KCNT2	0.0254895	0.0356975	0.198523	0.494309	0.953059	1.40048	1	1	0	NoConvergence	0.0254771	0.0357081	0.605259	0.0422931	1	0.0890202	-1.05051
OG_11960	FBgn0024887	kin17	0.0614784	0.0872803	0.206791	0.5	0.672791	1.41969	1	0.881382	-0.0548356	NoConvergence	0.061474	0.0873366	0.46099	0.139035	1	0.223047	-0.651604
OG_11961	FBgn0026059	Mhcl	0.0688842	0.148976	6.22044e-07	0.112008	0.0496585	2.1627	1	0.132358	-0.878251	NoConvergence	0.0688902	0.148807	0.696381	0.00380557	1	0.0142835	-1.84517
OG_11962	-	ZNF3	0.152474	0.326285	0.0608865	0.339779	0.00727577	2.13994	1	0.0280212	-1.55251	Convergence	0.152495	0.326372	0.0884591	0.000123442	0.41884	0.000919918	-3.03625
OG_11963	-	PSMG2	0.131536	0.166182	0.114451	0.5	0.646551	1.2634	1	0.860293	-0.0653534	NoConvergence	0.131464	0.166097	0.79337	0.185964	1	0.278577	-0.555055
OG_11965	-	ERGI3	0.0408004	0.125017	5.73483e-08	3.0175e-08	3.32528e-11	3.06411	1.12827e-07	1.05376e-09	-8.97726	NoConvergence	0.0407809	0.125019	7.87621	7.3558e-07	0.00249582	1.24932e-05	-4.90333
OG_11966	FBgn0261341	verm	0.0552965	0.0546909	0	0.11295	0.0160029	0.989048	1	0.0528189	-1.27721	NoConvergence	0.0553031	0.0547039	0.433136	0.00342072	1	0.0131742	-1.88027
OG_11967	FBgn0260653	serp	0.057746	0.0623025	4.26881e-14	0.5	0.0930012	1.07891	1	0.214576	-0.668419	NoConvergence	0.0577941	0.0623146	0.779726	0.0349227	1	0.0768934	-1.11411
OG_11968	-	ZN462	0.0557825	0.0693852	0	2.5091e-14	4.12492e-12	1.24385	1.39959e-08	1.59044e-10	-9.79848	NoConvergence	0.0557723	0.069383	1.00804	0.942066	1	0.964523	-0.0156872
OG_11970	FBgn0034727	mRpS29	0.177586	0.324471	0.00603271	0.00736055	0.00427821	1.82712	1	0.0179335	-1.74634	NoConvergence	0.17758	0.324347	0.711216	0.0130691	1	0.0367081	-1.43524
OG_11972	FBgn0030066	Uros1	0.0881838	0.145569	0.0141708	0.5	0.011838	1.65075	1	0.0415369	-1.38157	Convergence	0.0881601	0.145525	0.679268	0.014445	1	0.0395575	-1.40277
OG_11973	-	OPSD	0.0651234	0.103156	0.0135864	0.044446	0.545028	1.584	1	0.777009	-0.109574	NoConvergence	0.0650687	0.103148	0.915479	0.669368	1	0.759587	-0.119422
OG_11974	-	CLPT1	0.0489568	0.0506562	7.28297e-05	0.5	0.390128	1.03471	1	0.614388	-0.211557	NoConvergence	0.0489713	0.0506468	0.8782	0.74637	1	0.817905	-0.0872974
OG_11978	-	OG_11978	0.118454	0.164459	0.462127	0.5	0.757547	1.38838	1	0.949338	-0.0225792	NoConvergence	0.118452	0.164445	0.789087	0.253058	1	0.353489	-0.451624
OG_11980	-	TOL6	0.135167	0.138591	0.00729503	0.447086	0.892559	1.02534	1	1	0	NoConvergence	0.135285	0.138524	0.951804	0.79056	1	0.853416	-0.0688391
OG_11983	FBgn0033362	CG8172	0.0932699	0.155243	0.0923152	0.0453843	0.179036	1.66445	1	0.350531	-0.455274	NoConvergence	0.0932656	0.155223	0.75972	0.0643992	1	0.124081	-0.906295
OG_11985	-	RODZ	0.105887	0.218419	0.000544595	0.344275	0.0892194	2.06276	1	0.207628	-0.682714	NoConvergence	0.105847	0.218324	0.665187	0.00577212	1	0.0197229	-1.70503
OG_11987	-	UVRD	0.0422683	0.0394508	4.32987e-15	0.498011	0.162732	0.933342	1	0.326951	-0.485517	NoConvergence	0.0422534	0.0394875	0.814779	0.235207	1	0.334195	-0.476
OG_11993	FBgn0039259	EMC6	0.0476795	0.0973695	0.0349311	0.5	0.589682	2.04217	1	0.818592	-0.0869325	NoConvergence	0.0476915	0.0974046	0.669655	0.66009	1	0.751824	-0.123884
OG_11996	-	PSY	0.120835	0.249813	0.000216464	0.5	0.00333325	2.0674	1	0.014389	-1.84197	NoConvergence	0.120845	0.250031	0.567483	0.000155839	0.528762	0.00112026	-2.95068
OG_11997	FBgn0031232	CG11617	0.0911443	0.111623	0.000146788	0.06869	0.590478	1.22468	1	0.818592	-0.0869325	NoConvergence	0.0911358	0.111598	1.05911	0.763916	1	0.831065	-0.080365
OG_11998	-	RSU1	0.0157354	0.0281347	0.405377	0.5	0.851229	1.78799	1	1	0	NoConvergence	0.0157388	0.0281225	0.842541	0.165847	1	0.25382	-0.595475
OG_11999	-	OG_11999	0.114544	0.0658085	0.499064	0.5	0.628558	0.574528	1	0.848666	-0.0712632	NoConvergence	0.114524	0.0658248	1.60342	0.0827134	1	0.151455	-0.819716
OG_1200	FBgn0264574	Glut1	0.0597388	0.081672	1.897e-06	0.5	0.410784	1.36715	1	0.640824	-0.193261	NoConvergence	0.0597567	0.0816385	0.857954	0.305092	1	0.411601	-0.385523
OG_12001	-	OG_12001	0.0420969	0.0548492	0.0235754	0.5	0.546557	1.30293	1	0.778207	-0.108905	NoConvergence	0.0420926	0.0548753	0.714449	0.35969	1	0.466881	-0.330793
OG_12002	-	BUD22	0.173034	0.291991	4.83187e-07	0.253977	0.112422	1.68748	1	0.246121	-0.608851	NoConvergence	0.173128	0.291842	0.640986	0.00790043	1	0.0249922	-1.6022
OG_12003	-	IXTPA	0.0722232	0.119966	0.00106397	0.0290069	0.229339	1.66104	1	0.421075	-0.37564	NoConvergence	0.0721516	0.119977	0.830445	0.353788	1	0.460454	-0.336814
OG_12004	-	GCC1	0.0725109	0.120638	0.255887	0.0151605	0.0638172	1.66373	1	0.160632	-0.794168	NoConvergence	0.0725148	0.120562	0.864198	0.172971	1	0.262767	-0.580429
OG_12007	FBXL2	-	0.0993702	0.130418	1.46702e-10	0.0689808	0.475034	1.31244	1	0.708445	-0.149694	NoConvergence	0.0993317	0.130371	0.911491	0.120166	1	0.199571	-0.699902
OG_12009	FBgn0015218	eIF4E1	0.139668	0.263646	0.0180201	0.00167356	0.0266722	1.88766	1	0.0806362	-1.09347	NoConvergence	0.139723	0.263569	0.661264	0.0232634	1	0.0564129	-1.24862
OG_1201	FBgn0287204	Cog8	0.0536628	0.121517	0.0069287	0.000678902	0.00576409	2.26445	1	0.0232551	-1.63348	NoConvergence	0.0536622	0.12139	0.708341	9.71546e-05	0.329646	0.000757806	-3.12044
OG_12012	FBgn0030292	CG11752	0.180005	0.299133	0.447705	0.5	0.543336	1.6618	1	0.774921	-0.110742	NoConvergence	0.179977	0.298995	0.642471	0.0552817	1	0.110206	-0.957795
OG_12016	-	SEC	0.0571871	0.100923	0.00226719	0.334821	0.138637	1.76479	1	0.291115	-0.535935	NoConvergence	0.0571353	0.100866	0.736772	0.00597605	1	0.020297	-1.69257
OG_12017	-	RM23	0.0573331	0.108971	0.0489518	0.5	0.370986	1.90066	1	0.59572	-0.224958	NoConvergence	0.0573949	0.108917	0.692777	0.0327235	1	0.0733845	-1.1344
OG_12022	FBgn0031768	IPIP	0.0756379	0.0754918	0.255702	0.5	0.954364	0.998069	1	1	0	NoConvergence	0.0756421	0.0755312	1.11465	0.735137	1	0.809925	-0.0915554
OG_12023	-	HIG1A	0.0887797	0.107963	0.5	0.5	1	1.21607	1	1	0	NoConvergence	0.0887157	0.107878	0.919099	0.756399	1	0.824964	-0.0835651
OG_12024	-	BCA1	0.0484995	0.0269473	3.81274e-09	0.487194	0.0942466	0.55562	1	0.216359	-0.664825	NoConvergence	0.0484973	0.0269393	0.998	0.993549	1	0.998257	-0.00075774
OG_12027	-	KALRN	0.084875	0.0902646	0	0.273015	0.000391239	1.0635	1	0.00230865	-2.63664	NoConvergence	0.0848754	0.0902632	0.86928	0.166029	1	0.253984	-0.595193
OG_12028	-	PRIA	0.14754	0.344132	0.315483	0.389441	0.418969	2.33247	1	0.648523	-0.188075	NoConvergence	0.147534	0.343794	3.62223	0.032055	1	0.0722195	-1.14135
OG_12029	-	UBP27	0.0154768	0.0205031	0.5	0.5	0.993228	1.32476	1	1	0	NoConvergence	0.0154679	0.0204848	0.928487	0.406021	1	0.515579	-0.287704
OG_12030	-	MCLN3	0.0472029	0.100591	0.469556	0.00835633	0.000197412	2.13104	0.669819	0.00131595	-2.88076	Convergence	0.0471743	0.100631	0.738362	0.000527938	1	0.00294621	-2.53074
OG_12031	-	VGLU3	0.0256191	0.0244141	2.66545e-05	0.5	0.00128084	0.952968	1	0.00658466	-2.18147	NoConvergence	0.0256242	0.0244165	1.11696	0.630771	1	0.724021	-0.140249
OG_12034	-	YY46	0.0345732	0.0658648	0.0457977	0.5	0.00967192	1.90508	1	0.0352112	-1.45332	Convergence	0.0345824	0.0658309	0.814242	0.0068787	1	0.0225502	-1.64685
OG_12035	-	F177B	0.127588	0.145324	1.52872e-12	0.5	0.550964	1.13902	1	0.782184	-0.106691	NoConvergence	0.127664	0.14547	0.80468	0.252729	1	0.353176	-0.452009
OG_12036	-	MPU1	0.0996648	0.14736	5.4512e-14	0.5	0.0273364	1.47856	1	0.0822272	-1.08498	NoConvergence	0.0996378	0.147294	0.471529	0.000992597	1	0.0049023	-2.3096
OG_12038	FBgn0036096	CG8003	0.0808635	0.120867	0.498528	0.00237073	0.00507426	1.4947	1	0.020869	-1.6805	Convergence	0.0808944	0.120941	0.964469	0.7735	1	0.837691	-0.0769159
OG_12040	FBgn0086707	ncm	0.0926391	0.168654	0.0692274	0.101593	0.17328	1.82055	1	0.343624	-0.463917	NoConvergence	0.092645	0.168572	0.00115868	0.208595	1	0.304414	-0.516535
OG_12041	FBgn0010246	Myo61F	0.0542939	0.0904507	3.76572e-06	1.59902e-10	1	1.66595	1	1	0	NoConvergence	0.0542568	0.0904335	0.4513	0.00501756	1	0.0176787	-1.75255
OG_12042	FBgn0039970	CG17508	0.137458	0.166936	0.0019017	0.0169827	0.822037	1.21445	1	0.996654	-0.00145571	NoConvergence	0.137432	0.166903	1.14181	0.528419	1	0.63198	-0.199297
OG_12043	FBgn0039689	CIA30	0.0933531	0.144085	8.32667e-16	0.0326592	0.000630539	1.54345	1	0.00354795	-2.45002	NoConvergence	0.0932628	0.144049	0.844417	0.441175	1	0.551144	-0.258735
OG_12045	-	YL116	0.0849429	0.214442	3.87829e-06	0.024473	0.00556642	2.52454	1	0.0225919	-1.64605	NoConvergence	0.0849456	0.214519	0.693813	0.00822129	1	0.0257095	-1.58991
OG_12046	-	SNR25	0.118447	0.169206	0.000976632	0.5	0.496515	1.42854	1	0.727721	-0.138035	NoConvergence	0.118477	0.169314	0.672443	0.152672	1	0.238608	-0.622315
OG_12048	-	S17A5	0.0990113	0.180527	1.0733e-08	0.0279572	0.000998443	1.8233	1	0.00527682	-2.27763	NoConvergence	0.0990014	0.180581	0.778145	0.0252832	1	0.0599163	-1.22246
OG_1205	-	VA3	0.305628	0.181213	5.97833e-05	0.479569	1	0.592921	1	1	0	NoConvergence	0.305199	0.180921	0.728735	0.390992	1	0.498863	-0.302019
OG_12050	-	RIFK	0.0867751	0.193028	0.46985	0.5	0.0929895	2.22447	1	0.214576	-0.668419	NoConvergence	0.0868792	0.192833	0.430039	0.00466421	1	0.0168171	-1.77425
OG_12051	-	OG_12051	0.104358	0.225057	0.340949	0.5	0.171879	2.15658	1	0.341244	-0.466934	NoConvergence	0.104415	0.225228	0.624007	0.00555218	1	0.019081	-1.7194
OG_12052	-	YP011	0.0765835	0.136858	0.218289	0.483267	0.126862	1.78704	1	0.271743	-0.565841	NoConvergence	0.0766499	0.136807	0.675953	0.00972413	1	0.0290696	-1.53656
OG_12053	-	OG_12053	0.137891	0.183312	0.408304	0.477464	0.964684	1.32941	1	1	0	NoConvergence	0.137927	0.183567	0.94546	0.738012	1	0.812171	-0.0903526
OG_12054	-	NDK5	0.0756549	0.11813	0.00768527	0.311675	0.493856	1.56143	1	0.72533	-0.139465	NoConvergence	0.0756639	0.11812	0.700395	0.151333	1	0.236951	-0.625341
OG_12057	-	MCTP1	0.0837662	0.140494	0.465434	3.40196e-07	0.00138105	1.67722	1	0.00699389	-2.15528	Convergence	0.083751	0.140352	0.856671	0.114831	1	0.193012	-0.714415
OG_12061	-	SGPP1	0.0816551	0.176823	0.000319849	1.27623e-07	0.0020206	2.16548	1	0.00952207	-2.02127	NoConvergence	0.0816757	0.176838	1.3837	0.0970102	1	0.170282	-0.768831
OG_12062	FBgn0027108	Inx2	0.0292357	0.0429531	5.45973e-06	0.5	0.0146033	1.4692	1	0.0489615	-1.31015	NoConvergence	0.0292173	0.0429139	0.444519	0.0145522	1	0.0397549	-1.40061
OG_12063	-	KLHDB	0.069648	0.0722009	0	0.019237	0.00499755	1.03665	1	0.0205785	-1.68659	NoConvergence	0.0696614	0.0722074	0.964399	0.798135	1	0.858071	-0.0664769
OG_12065	-	RFFL	0.0944689	0.133188	2.46947e-07	0.285946	0.0576838	1.40986	1	0.148499	-0.828278	NoConvergence	0.0944833	0.133121	0.725461	0.00172625	1	0.00770021	-2.1135
OG_12066	-	RL34A	0.0330332	0.0528636	0.0800389	0.00286475	0.957863	1.60032	1	1	0	NoConvergence	0.0330492	0.0529268	1	1	1	1	0
OG_12068	FBgn0038621	CG10864	0.0229601	0.0455459	0.004287	0.5	0.278034	1.9837	1	0.485023	-0.314238	NoConvergence	0.0229713	0.0455512	0.620404	0.0158741	1	0.0423768	-1.37287
OG_12070	-	OG_12070	0.162662	0.231232	0.431848	0.5	0.328946	1.42155	1	0.546847	-0.262134	NoConvergence	0.1625	0.231046	0.656494	0.0411906	1	0.0872408	-1.05928
OG_12071	-	OG_12071	0.0943843	0.183237	0.00275681	0.0319857	0.434438	1.94139	1	0.665484	-0.176863	NoConvergence	0.0944712	0.183241	0.836094	0.207329	1	0.302864	-0.518752
OG_12073	-	PSD10	0.0335839	0.0583141	0.0453096	0.5	0.770304	1.73637	1	0.959311	-0.0180405	NoConvergence	0.0335887	0.0583192	0.754625	0.176675	1	0.266663	-0.574038
OG_12074	-	EFHD2	0.0233095	0.0276635	0.373028	0.5	0.994538	1.18679	1	1	0	NoConvergence	0.0233078	0.0276703	0.954064	0.758942	1	0.826674	-0.0826656
OG_12077	-	PARG	0.047011	0.0838586	0.5	1.40055e-11	0.00492736	1.78381	1	0.0203389	-1.69167	Convergence	0.047016	0.0838117	0.786695	0.00205747	1	0.00884192	-2.05345
OG_12083	-	PKHM3	0.0549023	0.124025	0.00115125	0.134382	0.00287577	2.259	1	0.0127549	-1.89432	NoConvergence	0.0549344	0.124015	0.679034	0.000586199	1	0.00322362	-2.49166
OG_12084	-	S35A3	0.0790043	0.105051	0.0519945	0.000904779	0.0631888	1.32969	1	0.159405	-0.797498	NoConvergence	0.079013	0.105066	1.86798	0.32145	1	0.428389	-0.368162
OG_12089	FBgn0284435	tyn	0.0336799	0.0286044	0	0.00309149	0.0059091	0.849302	1	0.0237836	-1.62372	NoConvergence	0.0336686	0.0286042	0.935178	0.622268	1	0.715471	-0.145408
OG_12091	-	THIO	0.0560201	0.0493257	5.04051e-05	0.5	0.179755	0.8805	1	0.350744	-0.45501	NoConvergence	0.0560564	0.0493418	0.876866	0.35918	1	0.466398	-0.331243
OG_12094	-	CPIN1	0.0835114	0.0806712	0.0274448	0.5	0.420356	0.96599	1	0.650227	-0.186935	NoConvergence	0.0835258	0.080646	1.0382	0.961657	1	0.978233	-0.0095577
OG_12096	-	RL27	0.086991	0.180968	0.5	0.246217	0.294084	2.08031	1	0.505229	-0.296512	NoConvergence	0.0869791	0.180761	0.450076	0.0561469	1	0.111538	-0.952578
OG_12097	-	S35B4	0.118011	0.204981	0.4907	0.318258	0.0276515	1.73696	1	0.0829975	-1.08093	NoConvergence	0.118057	0.204917	0.642257	0.000851535	1	0.00434475	-2.36204
OG_12101	-	NINJ1	0.13519	0.199337	0.00747364	0.0787575	0.45275	1.47449	1	0.683658	-0.165161	NoConvergence	0.135152	0.199016	1.97691	0.118036	1	0.197095	-0.705325
OG_12102	-	FABG	0.0477586	0.0500097	2.74891e-08	0.5	0.47522	1.04714	1	0.708445	-0.149694	NoConvergence	0.047752	0.0499963	0.976203	1	1	1	0
OG_12104	-	SUR8	0.0165374	0.0250699	0.5	0.498016	1	1.51595	1	1	0	NoConvergence	0.0165445	0.0250847	0.527368	0.370647	1	0.478026	-0.320548
OG_12106	-	TMPS6	0.0546213	0.0393193	0.000646868	0.5	0.439593	0.719854	1	0.671127	-0.173195	NoConvergence	0.0546918	0.0393396	1.18324	0.266664	1	0.369675	-0.43218
OG_12107	FBgn0032509	CG6523	0.0772685	0.151139	0.0220327	0.3265	0.54085	1.95603	1	0.773367	-0.111614	NoConvergence	0.0772879	0.151086	0.752087	0.102172	1	0.176602	-0.753005
OG_12109	-	TM11D	0.0569643	0.179315	0.00127968	0	4.72096e-08	3.14785	0.000160182	8.0091e-07	-6.09642	NoConvergence	0.0569233	0.179268	4.5859	5.98356e-08	0.000203022	1.42973e-06	-5.84474
OG_12113	FBgn0037156	CG11523	0.0333221	0.0638275	0.251468	0.185056	0.432888	1.91547	1	0.663709	-0.178022	NoConvergence	0.033343	0.0638389	0.812273	0.137098	1	0.221238	-0.65514
OG_12117	-	DIRA2	0.0136324	0.027818	0.014781	0.00644467	0.332335	2.04059	1	0.55167	-0.258321	NoConvergence	0.013618	0.0277671	1.06299	0.818382	1	0.873198	-0.0588873
OG_12119	-	PCIF1	0.023341	0.0403392	0.00481511	0.0529694	0.0159318	1.72825	1	0.0526356	-1.27872	NoConvergence	0.0233405	0.0403198	0.890147	0.185142	1	0.27759	-0.556596
OG_12121	-	PRSA	0.104558	0.135163	0.0254958	0.5	0.713626	1.2927	1	0.915362	-0.0384071	NoConvergence	0.104419	0.135063	0.402274	0.156298	1	0.242154	-0.615908
OG_12122	-	REXO1	0.103613	0.150328	3.0349e-06	0.5	0.00340709	1.45086	1	0.014689	-1.83301	NoConvergence	0.103701	0.150439	0.765389	0.0250166	1	0.0595659	-1.225
OG_12124	-	TASP1	0.0365473	0.0812993	0.480043	0.5	0.0705653	2.22449	1	0.173372	-0.761022	NoConvergence	0.036564	0.0813067	0.466428	0.00141077	1	0.00659329	-2.1809
OG_12127	-	FLCN	0.131911	0.230695	0	0.0174155	0.0462043	1.74887	1	0.124323	-0.905449	NoConvergence	0.132001	0.230593	0.647282	0.0005304	1	0.00295509	-2.52943
OG_12128	FBgn0027564	CG3149	0.0731169	0.13437	0.00378862	0.5	0.0068432	1.83774	1	0.0267901	-1.57203	NoConvergence	0.0730727	0.134379	0.643511	0.000509719	1	0.00287289	-2.54168
OG_12129	-	ARFG1	0.0331417	0.0782044	0.350608	0.5	0.0510802	2.3597	1	0.13572	-0.867355	NoConvergence	0.0331572	0.0781852	0.363097	0.00486468	1	0.0173563	-1.76054
OG_12130	-	MCA3	0.127527	0.204035	1.77931e-07	0.5	0.0136359	1.59993	1	0.0464991	-1.33256	NoConvergence	0.127499	0.204036	0.54145	0.000533448	1	0.00296719	-2.52765
OG_12131	FBgn0041186	Slbp	0.470071	0.645827	0.226219	0.09139	0.247634	1.37389	1	0.445321	-0.351327	NoConvergence	0.47033	0.645376	1.40273	0.447656	1	0.556169	-0.254793
OG_12133	-	NDUS4	0.118985	0.167801	0.00424744	0.354086	0.0688871	1.41028	1	0.170236	-0.768949	NoConvergence	0.118996	0.167809	0.610001	0.126026	1	0.207878	-0.682191
OG_12134	FBgn0028399	Serinc	0.0498532	0.0636246	0.144236	0.5	0.757163	1.27624	1	0.949338	-0.0225792	NoConvergence	0.049853	0.0636419	0.875185	0.318707	1	0.425236	-0.37137
OG_12136	-	WFS1	0.0461283	0.0621399	0.0144398	0.5	0.306205	1.34711	1	0.518741	-0.285049	NoConvergence	0.0461211	0.0620957	0.877859	0.0873824	1	0.157791	-0.801919
OG_12138	-	DPO1	0.158183	0.240006	1.48646e-05	0.0045444	0.000762442	1.51727	1	0.00417927	-2.3789	NoConvergence	0.158207	0.239938	0.8045	0.341954	1	0.448319	-0.348413
OG_12139	-	ST1C4	0.0903984	0.190113	0.0146323	0.012247	9.1329e-05	2.10305	0.309879	0.00067219	-3.17251	Convergence	0.0904596	0.190322	0.543356	0.000403148	1	0.00240401	-2.61906
OG_12141	-	GRPE	0.0611684	0.077954	0.00159678	0.5	0.551804	1.27442	1	0.78305	-0.10621	NoConvergence	0.0611814	0.0779357	0.508336	0.126148	1	0.207979	-0.68198
OG_12142	-	YWFA	0.03517	0.0427155	7.10426e-12	0.0440434	0.302575	1.21455	1	0.514862	-0.288309	NoConvergence	0.0351694	0.0427187	0.913207	0.345878	1	0.452067	-0.344797
OG_12143	-	CAH2	0.0173453	0.033511	0.147453	0.5	0.50014	1.93199	1	0.731139	-0.136	NoConvergence	0.0173485	0.0334948	0.809655	0.0374647	1	0.081343	-1.08968
OG_12144	-	PRP17	0.0447306	0.0640869	0.130102	0.499751	0.842802	1.43273	1	1	0	NoConvergence	0.0447398	0.0640658	0.863855	0.236431	1	0.335513	-0.47429
OG_12146	FBSP1	-	0.028097	0.0903964	0.280362	2.11722e-09	1.73081e-10	3.21729	5.87263e-07	4.66081e-09	-8.33154	Convergence	0.0280637	0.0903313	5.15307	0.00103709	1	0.00508506	-2.2937
OG_12147	-	FABG	0.151842	0.272236	3.59876e-08	0.0250678	0.0446245	1.7929	1	0.121129	-0.916753	NoConvergence	0.151883	0.27214	0.670736	0.0035329	1	0.0134735	-1.87052
OG_12148	-	CCNH	0.0169542	0.0443425	0.000102318	0.489197	0.0122298	2.61543	1	0.0425161	-1.37145	NoConvergence	0.0169303	0.0443018	0.64682	0.00361133	1	0.0137214	-1.8626
OG_12149	-	AT5F1	0.0729671	0.139173	0.00504208	0.468433	0.06429	1.90734	1	0.161582	-0.791606	NoConvergence	0.0729681	0.139163	0.155092	0.00262272	1	0.0107345	-1.96922
OG_1215	FBgn0032172	CG5850	0.0367394	0.0585649	0.171412	0.5	0.425668	1.59406	1	0.655363	-0.183518	NoConvergence	0.0367512	0.0585678	0.831921	0.0532333	1	0.106712	-0.971787
OG_12152	FBgn0036769	Tsp74F	0.0334946	0.0253177	0.00638424	0.5	0.962758	0.755875	1	1	0	NoConvergence	0.033483	0.025333	1.07244	0.572123	1	0.673798	-0.17147
OG_12153	FBgn0031760	Tsp26A	0.0563246	0.0955883	0.341754	0.00138956	0.0201768	1.6971	1	0.0639811	-1.19395	NoConvergence	0.0562283	0.0955382	0.935278	0.710071	1	0.792717	-0.100882
OG_12154	-	FABG	0.125691	0.405122	4.65495e-09	1.13192e-05	3.89726e-11	3.22316	1.32234e-07	1.21316e-09	-8.91608	NoConvergence	0.125693	0.40571	0.412556	1.05471e-13	3.57864e-10	8.13327e-12	-11.0897
OG_12155	-	ILK	0.0717821	0.103461	0.5	0.5	0.942565	1.44132	1	1	0	NoConvergence	0.0718236	0.103437	0.808463	0.175525	1	0.2654	-0.576099
OG_12157	FBgn0035431	CG14968	0.0284078	0.0423585	0.493292	0.5	0.953433	1.49109	1	1	0	NoConvergence	0.0283517	0.0423553	0.844482	0.363351	1	0.470733	-0.327226
OG_12158	-	OG_12158	0.0920712	0.111892	4.63829e-10	0.5	0.0526308	1.21527	1	0.138646	-0.858092	NoConvergence	0.0920897	0.11183	0.750288	0.249594	1	0.349685	-0.456323
OG_12159	-	PIMT	0.0475112	0.0887202	1.7264e-14	4.23022e-05	0.710518	1.86735	1	0.913523	-0.0392807	NoConvergence	0.0475013	0.0886971	0.870194	0.381872	1	0.489125	-0.31058
OG_1216	FBgn0011259	Sema1a	0.0202958	0.0357093	0.000239659	0.359686	1	1.75945	1	1	0	NoConvergence	0.0203006	0.0357068	0.68107	0.0749053	1	0.139186	-0.856404
OG_12161	FBgn0004227	nonA	0.0739198	0.0986639	2.24656e-11	6.66134e-16	0.631023	1.33474	1	0.850979	-0.0700813	NoConvergence	0.0739245	0.0986499	0.821578	0.337104	1	0.44471	-0.351923
OG_12162	-	VPS55	0.0357249	0.0737486	0.0135437	0.263733	0.924214	2.06435	1	1	0	NoConvergence	0.0357274	0.0737381	1.50921	0.274276	1	0.377686	-0.422869
OG_12163	-	ISPB	0.0428516	0.130793	0.0118083	0.00012496	4.12745e-05	3.05224	0.140044	0.000331859	-3.47905	Convergence	0.0428371	0.13078	0.955832	0.728928	1	0.805821	-0.0937613
OG_12164	-	RL7A	0.0285231	0.0301347	0.0167515	0.5	0.658439	1.0565	1	0.868458	-0.0612512	NoConvergence	0.0285429	0.0301376	0.677578	0.534976	1	0.638247	-0.195012
OG_12167	FBgn0046704	Liprin-alpha	0.188267	0.300046	1.20792e-13	1.27103e-05	0	1.59373	0	1.04639e-14	-13.9803	NoConvergence	0.188285	0.30003	0.699306	0.0060982	1	0.0206087	-1.68595
OG_12168	FBgn0030435	CG4645	0.0474726	0.13484	0.0188899	0.042831	0.00273506	2.84036	1	0.0122915	-1.9104	Convergence	0.047471	0.134864	0.211469	3.98893e-05	0.135344	0.000365796	-3.43676
OG_12171	-	CG050	0.15967	0.251858	0.180475	0.494322	0.599835	1.57737	1	0.824317	-0.0839057	NoConvergence	0.159541	0.251715	0.333607	0.129736	1	0.211632	-0.674419
OG_12172	-	CLC4F	0.0643354	0.109186	2.33996e-12	0.153191	1.66138e-08	1.69714	5.63706e-05	3.16027e-07	-6.50028	NoConvergence	0.0642596	0.109096	0.392994	0.00273744	1	0.0110776	-1.95555
OG_12173	-	LECA	0.259726	0.429179	0.0099669	0.0301328	0.160361	1.65243	1	0.323295	-0.490401	NoConvergence	0.259716	0.429463	0.74328	0.127635	1	0.209312	-0.679205
OG_12175	-	ALLT	0.10374	0.116323	0.040384	0.5	0.823431	1.1213	1	0.996767	-0.00140645	NoConvergence	0.103702	0.116226	0.676882	0.488416	1	0.594131	-0.226118
OG_12177	FBgn0040020	MED21	0.0122218	0.029288	0.36849	0.5	0.791598	2.39637	1	0.974915	-0.0110333	NoConvergence	0.0122798	0.0292677	0.730145	0.16798	1	0.256391	-0.591098
OG_12178	FBgn0032783	CG10237	0.0415592	0.0647245	8.38007e-05	0.000276552	0.596595	1.5574	1	0.823065	-0.0845659	NoConvergence	0.0415255	0.0647278	1.03335	0.870981	1	0.91352	-0.0392818
OG_12180	-	HXA7	0.122545	0.282455	2.05999e-07	0.155204	1.61338e-11	2.30491	5.47419e-08	5.47419e-10	-9.26168	NoConvergence	0.1225	0.282522	0.56	4.0391e-12	1.37047e-08	2.14136e-10	-9.66931
OG_12187	-	TIM8A	0.0404911	0.101809	0.456175	0.0505101	0.25097	2.51436	1	0.449837	-0.346945	NoConvergence	0.0404998	0.102003	0.528078	0.269478	1	0.372288	-0.42912
OG_12188	FBgn0031820	Daxx	0.209072	0.316352	7.21645e-16	0.00172897	0.00195373	1.51313	1	0.00931042	-2.03103	NoConvergence	0.20895	0.315781	0.632718	0.0027392	1	0.0110776	-1.95555
OG_12189	FBgn0034047	CG12970	0.170459	0.261414	0.000429631	0.0816605	0.0924446	1.53359	1	0.214092	-0.669399	NoConvergence	0.170386	0.261437	0.660057	0.0155586	1	0.0418306	-1.37851
OG_1219	FBgn0036921	RhoGDI	0.0274825	0.0523048	7.24271e-12	0.5	0.0045109	1.90321	1	0.0187798	-1.72631	NoConvergence	0.0274492	0.0522915	0.501264	0.00143656	1	0.00667707	-2.17541
OG_12190	FBgn0032979	Clamp	0.0380428	0.0432438	9.38682e-12	4.52507e-05	0.0141245	1.13671	1	0.0477812	-1.32074	NoConvergence	0.0380256	0.0432537	1.04635	0.708545	1	0.792383	-0.101065
OG_12194	FBgn0053506	CG33506	0.144197	0.233398	7.66054e-15	0.439715	0.00157605	1.61861	1	0.00777257	-2.10944	NoConvergence	0.144246	0.233378	0.642175	0.000764533	1	0.00399086	-2.39893
OG_12196	-	CL16A	0.0368775	0.0739129	2.03765e-10	0.224876	1.59703e-06	2.00428	0.00541873	1.95803e-05	-4.70818	NoConvergence	0.0369029	0.0739503	0.647377	5.17046e-07	0.00175434	9.18502e-06	-5.03692
OG_12197	-	RN180	0.150186	0.24955	0.5	0.372938	0.704433	1.66161	1	0.907764	-0.0420272	NoConvergence	0.150288	0.249434	0.31237	0.24787	1	0.347961	-0.458469
OG_12198	-	CUD2	0.102997	0.0392233	0.499488	0.5	0.0808113	0.380819	1	0.192416	-0.715759	NoConvergence	0.102975	0.0392315	4.46719	0.00186995	1	0.00815497	-2.08858
OG_12200	-	PAO4	0.06345	0.0785138	0.0585448	0.5	0.924348	1.23741	1	1	0	NoConvergence	0.0634337	0.0784356	0.922513	0.424631	1	0.535205	-0.27148
OG_12205	-	MBOA7	0.0760542	0.102436	0.000400454	0.5	0.644844	1.34689	1	0.85887	-0.0660725	NoConvergence	0.0759836	0.102429	0.850117	0.100126	1	0.174041	-0.759349
OG_12208	-	RT33	0.0343819	0.098357	0.32056	0.5	0.152674	2.86072	1	0.311874	-0.506021	NoConvergence	0.0344012	0.0984361	0.226372	0.00437308	1	0.0159547	-1.79711
OG_12218	-	CHIO	0.0406155	0.0661876	0.0313672	0.159366	0.674063	1.62962	1	0.882708	-0.0541831	NoConvergence	0.0405584	0.0661856	0.894412	0.36922	1	0.47688	-0.321591
OG_12219	FBgn0035165	CG13887	0.0586686	0.138995	6.338e-05	0.0962723	0.240738	2.36915	1	0.436338	-0.360177	NoConvergence	0.0586735	0.138975	0.718499	0.0250478	1	0.0595984	-1.22477
OG_12220	FBgn0004841	TkR86C	0.183125	0.25818	7.0238e-08	0.499924	1.33422e-05	1.40986	0.04527	0.000125402	-3.9017	NoConvergence	0.183101	0.258222	0.407674	0.00187634	1	0.00815511	-2.08857
OG_12221	FBgn0002940	ninaE	0.100007	0.144555	0.00251943	0.5	0.72621	1.44545	1	0.924937	-0.0338878	NoConvergence	0.100037	0.14463	0.778352	0.030281	1	0.0689553	-1.16143
OG_12222	FBX42	-	0.0526469	0.102334	1.73163e-05	0.5	0.00151825	1.94377	1	0.00755342	-2.12186	NoConvergence	0.052654	0.102162	0.677109	9.90357e-05	0.336028	0.000768943	-3.11411
OG_12229	FBgn0039266	CG11791	0.0838652	0.204574	2.12446e-07	4.41996e-09	0.0925019	2.43932	1	0.214092	-0.669399	NoConvergence	0.0837262	0.204451	0.753524	0.0556306	1	0.110577	-0.956336
OG_1223	FBgn0052758	Snx27	0.0578744	0.112605	6.42859e-05	0.0181868	0.141007	1.94568	1	0.294423	-0.531029	NoConvergence	0.0579324	0.112715	0.819336	0.0730652	1	0.136665	-0.864343
OG_12231	-	CCD25	0.0328788	0.0701868	0.042458	0.00499582	0.541697	2.13471	1	0.773559	-0.111506	NoConvergence	0.0328611	0.0702092	1.16501	0.576655	1	0.678194	-0.168646
OG_12234	-	TPT1	0.0692199	0.0592798	0.112676	0.284743	0.355448	0.856399	1	0.579267	-0.237121	NoConvergence	0.0691746	0.059248	1.04971	0.764289	1	0.83113	-0.080331
OG_12239	FBgn0040634	CG4186	0.146009	0.365423	0.0905194	0.5	0.211144	2.50274	1	0.394935	-0.403474	NoConvergence	0.145924	0.364059	0.445693	0.00808617	1	0.025404	-1.5951
OG_12245	-	OTUBL	0.0566282	0.102446	0.133334	0.000165346	3.07832e-08	1.80909	0.000104448	5.43998e-07	-6.2644	Convergence	0.0566376	0.102387	1.78333	0.169927	1	0.25878	-0.58707
OG_12248	-	SYP22	0.0783667	0.127163	0.107061	0.000453956	1	1.62267	1	1	0	NoConvergence	0.0783947	0.127003	0.732013	0.0566791	1	0.112463	-0.94899
OG_12252	-	TRA2B	0.0242818	0.0209145	0.000436879	0.5	0.849217	0.861326	1	1	0	NoConvergence	0.024287	0.0209062	0.164941	0.310938	1	0.416836	-0.380035
OG_12253	-	RRP17	0.0993313	0.161278	0.000686239	0.5	0.193815	1.62363	1	0.372375	-0.42902	NoConvergence	0.099329	0.161081	0.686842	0.0159359	1	0.0425084	-1.37153
OG_12254	FBgn0039135	CG13603	0.0391958	0.0500844	0.000458435	0.18	0.992633	1.2778	1	1	0	NoConvergence	0.0391672	0.0500827	0.935501	0.808212	1	0.865067	-0.0629502
OG_12255	-	ADPGK	0.0541114	0.0816788	1.56487e-10	2.16479e-05	0.05522	1.50946	1	0.143243	-0.843927	NoConvergence	0.0540906	0.0816687	0.864895	0.153969	1	0.239531	-0.620639
OG_12256	-	OG_12256	0.142404	0.141612	2.64275e-11	0.5	0.24261	0.994437	1	0.438792	-0.357741	NoConvergence	0.142345	0.141472	0.333486	0.0181165	1	0.0466383	-1.33126
OG_1226	FBgn0039868	CG11563	0.0896764	0.101233	0.00314937	0.5	0.840097	1.12887	1	1	0	NoConvergence	0.0896446	0.101224	0.933618	0.798038	1	0.858071	-0.0664769
OG_12260	-	OPPA	0.198223	0.403831	0.5	0.0254505	0.000150527	2.03726	0.51074	0.00102972	-2.98728	Convergence	0.198256	0.40432	0.265434	1.66959e-05	0.0566492	0.000177291	-3.75131
OG_12261	-	SPD1	0.0529436	0.05984	0.428728	0.5	0.997188	1.13026	1	1	0	NoConvergence	0.0529516	0.0598874	0.96245	0.864971	1	0.91003	-0.0409444
OG_12268	-	MARH2	0.113681	0.151877	0.178699	0.296971	0.277827	1.336	1	0.485023	-0.314238	NoConvergence	0.113748	0.151933	0.786632	0.16065	1	0.247429	-0.606549
OG_12270	-	SGT1	0.0552463	0.302499	0.000474935	0.015118	8.27915e-07	5.47546	0.00280912	1.10161e-05	-4.95797	NoConvergence	0.0552927	0.302342	0.406793	4.00748e-07	0.00135974	7.31042e-06	-5.13606
OG_12271	FBgn0035285	CG12025	0.0275952	0.0693892	0.446697	0.5	0.338493	2.51454	1	0.559156	-0.252467	NoConvergence	0.0275987	0.0693823	0.705353	0.0202619	1	0.0505132	-1.29659
OG_12272	-	OB19D	0.106871	0.283366	0.0938239	0.202712	0.0816484	2.65148	1	0.194137	-0.711892	NoConvergence	0.10691	0.283495	4.79297	0.00927089	1	0.0280608	-1.5519
OG_12274	-	OG_12274	0.145338	0.22972	0.134589	0.5	0.368686	1.5806	1	0.592868	-0.227042	NoConvergence	0.145481	0.229843	0.142205	0.0226509	1	0.0550928	-1.25891
OG_12278	FBgn0261266	zuc	0.222626	0.50692	6.93425e-07	0.412019	8.36789e-05	2.27701	0.283922	0.00062538	-3.20386	NoConvergence	0.222668	0.506936	3.79521e-05	3.28883e-07	0.0011159	6.37658e-06	-5.19541
OG_12281	-	HEXI1	0.074982	0.121301	0.5	0.315415	0.712277	1.61774	1	0.915362	-0.0384071	NoConvergence	0.0749999	0.121239	0.593041	0.0684407	1	0.130314	-0.885009
OG_12282	FBgn0002174	CG5504	0.1054	0.132805	0	5.47067e-05	0.0019492	1.26001	1	0.0093019	-2.03143	NoConvergence	0.10536	0.132811	0.622826	5.89001e-05	0.199848	0.000504667	-3.29699
OG_12284	-	LTOR1	0.0409527	0.121525	0.5	0.464049	0.0201476	2.96745	1	0.0639483	-1.19417	NoConvergence	0.040949	0.12156	0.113575	0.000365623	1	0.00222722	-2.65224
OG_12285	-	ERGI3	0.0511064	0.0771064	0.192998	0.411409	0.979941	1.50874	1	1	0	NoConvergence	0.0511105	0.0771195	1.68305	0.768812	1	0.834479	-0.0785848
OG_12290	-	MLX	0.0100166	0.022569	0.00315694	0.5	0.859566	2.25317	1	1	0	NoConvergence	0.0100055	0.022572	0.77454	0.173429	1	0.262934	-0.580153
OG_12291	FBgn0039027	CG7031	0.0642283	0.0835729	0.5	0.0840575	0.58958	1.30119	1	0.818592	-0.0869325	NoConvergence	0.0642044	0.0835848	6.71056	0.059242	1	0.116526	-0.933576
OG_12292	-	COMD4	0.0856958	0.155288	0.000979837	0.0228356	0.0295393	1.81208	1	0.0867015	-1.06197	NoConvergence	0.0856589	0.15527	0.697312	0.00954196	1	0.0286679	-1.5426
OG_12295	FBgn0038183	CG9286	0.0455978	0.0818131	0.0183524	0.111991	0.0358925	1.79423	1	0.101149	-0.995039	NoConvergence	0.0455736	0.0817558	0.781697	0.0869197	1	0.157205	-0.803533
OG_12297	FBgn0024558	Dph5	0.0673123	0.0951276	0.000414335	0.5	1	1.41323	1	1	0	NoConvergence	0.0673232	0.095061	0.576432	0.0627585	1	0.121541	-0.915278
OG_1230	FBgn0002565	Lsp2	0.140722	0.244637	2.4552e-06	0.0439823	0.000114954	1.73844	0.39004	0.000819411	-3.0865	NoConvergence	0.140808	0.244638	0.400837	0.000256265	0.869506	0.00167535	-2.77589
OG_12301	-	MB12A	0.0904293	0.231388	0.5	0.141979	0.024058	2.55877	1	0.0738055	-1.13191	NoConvergence	0.0904157	0.231324	0.182669	0.00795808	1	0.0250713	-1.60082
OG_12302	-	HDAC4	0.0543427	0.0352742	0	0.00100049	0.0059763	0.649106	1	0.0239972	-1.61984	NoConvergence	0.0543445	0.0352841	0.991019	0.968636	1	0.982749	-0.00755733
OG_12305	-	IF4A3	0.00298444	0.0146185	0.000232247	0.5	0.0724485	4.89824	1	0.17672	-0.752714	NoConvergence	0.00298483	0.0146006	1.93234	0.0855911	1	0.155466	-0.808364
OG_1231	FBgn0031045	CG14212	0.0798914	0.10928	0.5	0.5	0.948979	1.36786	1	1	0	NoConvergence	0.0798507	0.109215	0.91269	0.56719	1	0.669383	-0.174325
OG_12312	-	RGT2	0.0466922	0.0649995	0.00456111	0.0905013	0.527079	1.39208	1	0.759075	-0.119715	NoConvergence	0.0466689	0.0649852	0.86207	0.161858	1	0.24895	-0.603888
OG_12313	-	CCD22	0.0990208	0.193434	0.00557652	0.0876965	0.0201406	1.95347	1	0.0639483	-1.19417	NoConvergence	0.0990745	0.193234	0.656855	0.00155398	1	0.00712161	-2.14742
OG_12316	-	RMD1	0.305658	0.387636	0	3.72771e-05	0.002455	1.2682	1	0.0112718	-1.94801	NoConvergence	0.305689	0.387777	0.78381	0.100719	1	0.174869	-0.757288
OG_12317	-	RMD1	0.189228	0.312288	1.32616e-12	3.98773e-08	7.03218e-08	1.65032	0.000238602	1.15826e-06	-5.93619	NoConvergence	0.189393	0.312682	0.990064	0.955853	1	0.974815	-0.0110777
OG_12320	-	PSMD8	0.0223795	0.0637693	0.145184	0.5	0.0167533	2.84945	1	0.0546575	-1.26235	NoConvergence	0.022334	0.0637034	0.286102	0.000409211	1	0.00243588	-2.61334
OG_12321	-	APLP3	0.0886228	0.149559	0.5	0.000206723	0.0162456	1.6876	1	0.0533604	-1.27278	NoConvergence	0.0886414	0.149472	0.785134	0.119433	1	0.198548	-0.702134
OG_12327	-	OG_12327	0.0680055	0.116165	1.42285e-08	0.5	0.0319295	1.70817	1	0.0922014	-1.03526	NoConvergence	0.0679585	0.116097	0.702597	0.00134018	1	0.00634203	-2.19777
OG_12329	-	SPTN1	0.204565	0.227537	0.000257636	0.199354	0.609355	1.1123	1	0.833255	-0.0792223	NoConvergence	0.204483	0.227633	0.914012	0.926506	1	0.954352	-0.0202913
OG_1233	FBgn0015795	Rab7	0.00706888	0.0489311	0.0484993	0.5	0.0542718	6.92205	1	0.141432	-0.849453	NoConvergence	0.00707062	0.0489337	0.574231	0.000964284	1	0.00479336	-2.31936
OG_12331	-	PIC1	0.184752	0.291897	1.71195e-09	6.77406e-09	0.178295	1.57994	1	0.349935	-0.456012	NoConvergence	0.184727	0.292025	0.750292	0.0602722	1	0.117937	-0.928348
OG_12332	-	NSE3	0.220827	0.234928	0.242182	0.5	0.996996	1.06386	1	1	0	NoConvergence	0.220891	0.234952	0.976342	0.884436	1	0.923073	-0.0347637
OG_12336	-	RESB	0.118297	0.160689	3.5362e-10	2.07632e-10	0.156271	1.35835	1	0.317359	-0.498449	NoConvergence	0.118231	0.160667	1.37312	0.0345108	1	0.0762338	-1.11785
OG_12344	-	RL17	0.0711136	0.0844916	0.138034	0.5	0.962979	1.18812	1	1	0	NoConvergence	0.0710482	0.0844421	0.931663	0.755823	1	0.8246	-0.0837566
OG_12347	-	OG_12347	0.180653	0.25104	0.177561	0.5	0.298174	1.38962	1	0.510189	-0.292269	NoConvergence	0.180602	0.251	0.372625	0.0380581	1	0.081936	-1.08653
OG_12348	-	SYS1	0.041274	0.0809674	0.37054	0.5	0.495827	1.9617	1	0.727028	-0.138449	NoConvergence	0.0412966	0.0809046	0.582792	0.0611571	1	0.119119	-0.924017
OG_1235	FBgn0033912	RpS23	0.0377412	0.023825	3.91941e-05	0.5	0.391573	0.631272	1	0.616236	-0.210253	NoConvergence	0.037775	0.0238381	0.770546	0.268417	1	0.371275	-0.430304
OG_12350	-	TFPI1	0.130469	0.219197	0.000104068	0.105892	0.927573	1.68006	1	1	0	NoConvergence	0.130574	0.219215	0.710274	0.0200715	1	0.0502145	-1.29917
OG_12351	FBgn0045862	btz	0.0805277	0.162225	2.39642e-13	0.140108	9.60967e-10	2.01453	3.26056e-06	2.23326e-08	-7.65106	NoConvergence	0.0804909	0.162149	1.44132e-05	2.49956e-05	0.0848101	0.00024871	-3.60431
OG_12352	-	PAT1	0.0584036	0.0863485	2.07778e-13	0.499618	3.84275e-10	1.47848	1.30385e-06	9.5871e-09	-8.01831	NoConvergence	0.0584272	0.0863539	0.531972	0.000104516	0.354624	0.000802317	-3.09565
OG_12354	-	OGT1	0.0809227	0.111664	0.0570517	0.5	0.361444	1.37988	1	0.585943	-0.232144	NoConvergence	0.080913	0.111678	0.763715	0.296161	1	0.401512	-0.396302
OG_12355	-	TMM68	0.0558211	0.102752	7.18887e-07	2.14592e-06	0.140576	1.84074	1	0.294039	-0.531595	NoConvergence	0.0558152	0.102766	0.993134	0.939141	1	0.96269	-0.0165135
OG_12356	FBgn0037313	CG1161	0.114714	0.14263	0.0150356	0.112839	0.992367	1.24335	1	1	0	NoConvergence	0.114711	0.142715	0.926219	0.537766	1	0.640674	-0.193363
OG_12358	FBgn0041585	Orai	0.0278679	0.0346954	0.498491	0.00282206	0.0565785	1.24499	1	0.146208	-0.83503	NoConvergence	0.0278613	0.0346916	1.24436	0.496008	1	0.601485	-0.220775
OG_12359	FBgn0050429	CG30429	0.132692	0.208794	0.0514175	0.5	0.256917	1.57352	1	0.458559	-0.338605	NoConvergence	0.132642	0.208754	0.662346	0.0131139	1	0.0368035	-1.43411
OG_1236	FBgn0028684	Rpt5	0.0151805	0.0204048	0.0692145	0.312562	0	1.34414	0	1.04639e-14	-13.9803	Convergence	0.0152267	0.0203869	1.59575	0.525626	1	0.629473	-0.201023
OG_12365	FBgn0051102	CG31102	0.196987	0.288414	1.30726e-06	0.293262	0.0614467	1.46413	1	0.156288	-0.806074	NoConvergence	0.196846	0.288356	0.633846	0.00678923	1	0.0223432	-1.65085
OG_12369	FBgn0032486	mRF1	0.0640342	0.0986568	0.000237881	0.5	0.33846	1.54069	1	0.559156	-0.252467	NoConvergence	0.0640342	0.0986343	0.803155	0.122284	1	0.202296	-0.694013
OG_12370	-	KIPN	0.215647	0.293872	2.7903e-09	0.00098417	9.87035e-06	1.36274	0.0334901	9.67922e-05	-4.01416	NoConvergence	0.215627	0.293765	0.72706	0.00626463	1	0.0209831	-1.67813
OG_12371	-	PEG3	0.103693	0.137717	2.41637e-10	0.005104	0.00430893	1.32812	1	0.017983	-1.74514	NoConvergence	0.103681	0.137621	0.873588	0.0964619	1	0.169759	-0.770167
OG_12377	-	DCTD	0.100347	0.244481	0.462754	0.149353	0.0166797	2.43634	1	0.0545223	-1.26343	NoConvergence	0.100479	0.244406	0.522022	0.00285715	1	0.011432	-1.94188
OG_12384	-	THG1	0.095716	0.155635	0.234631	0.5	0.474453	1.62601	1	0.707935	-0.150007	NoConvergence	0.0957289	0.15562	0.593394	0.0401174	1	0.0852338	-1.06939
OG_12392	-	ZNF3	0.158162	0.286472	4.79904e-05	0.00067747	2.6301e-06	1.81125	0.00892392	3.01484e-05	-4.52074	NoConvergence	0.158125	0.2867	0.510182	3.6717e-06	0.0124581	4.7732e-05	-4.32119
OG_12393	-	C1GLT	0.0392612	0.0833788	4.6083e-05	2.1469e-06	0.0168993	2.1237	1	0.0550808	-1.259	NoConvergence	0.039256	0.083275	1.43908	0.260303	1	0.362119	-0.441148
OG_12400	-	YISQ	0.498172	0.629777	0.00031276	0.5	0.741524	1.26417	1	0.936706	-0.0283967	NoConvergence	0.497698	0.630027	0.43417	0.107676	1	0.183683	-0.735931
OG_12403	-	CUA3A	0.0901429	0.0921034	5.3814e-10	0.5	0.584488	1.02175	1	0.815112	-0.0887828	NoConvergence	0.0900788	0.0920695	1.18979	0.605255	1	0.701137	-0.154197
OG_12407	-	BECN1	0.310464	0.661112	2.2615e-06	0.00425187	0.000631583	2.12944	1	0.00354795	-2.45002	NoConvergence	0.310011	0.661769	0.0344585	0.00329172	1	0.012823	-1.89201
OG_12415	-	LOZEN	0.0507575	0.0577658	0.00035874	0.5	0.767522	1.13807	1	0.957075	-0.0190538	NoConvergence	0.0507908	0.0577645	0.828991	0.370203	1	0.477785	-0.320767
OG_12416	-	RUNT	0.0393509	0.0526085	7.21645e-16	0.5	0.0333194	1.33691	1	0.0955644	-1.0197	NoConvergence	0.0393525	0.0525968	0.767692	0.0273024	1	0.063712	-1.19578
OG_12417	-	KDPB	0.121966	0.286308	0.5	0.5	0.118554	2.34745	1	0.257032	-0.590013	NoConvergence	0.12201	0.286099	0.594275	0.00349644	1	0.0133899	-1.87322
OG_12425	FBgn0023174	Prosbeta2	0.152634	0.235313	0.5	0.0797392	0.881669	1.54168	1	1	0	NoConvergence	0.152613	0.235302	0.756315	0.0399027	1	0.0848308	-1.07145
OG_12427	-	VMA21	0.0441699	0.0648596	0.5	0.5	0.998518	1.46841	1	1	0	NoConvergence	0.0441876	0.064774	0.750702	0.714298	1	0.795515	-0.0993517
OG_12429	-	OG_12429	0.0807206	0.0581774	0	0.5	0.0018934	0.720725	1	0.00909957	-2.04098	NoConvergence	0.0807175	0.0581751	0.925055	1	1	1	0
OG_12430	FBgn0034808	CG9896	0.0850207	0.106006	0.000118332	0.043268	0.949813	1.24682	1	1	0	NoConvergence	0.0849891	0.106077	0.933462	0.59522	1	0.693637	-0.158868
OG_12433	-	OG_12433	0.557211	0.517121	0.000506255	0.5	0.582121	0.928052	1	0.812814	-0.090009	NoConvergence	0.55761	0.517909	1.70155	0.088242	1	0.159004	-0.798591
OG_12438	-	QUEA	0.255178	0.286471	0.5	0.5	0.82185	1.12263	1	0.996654	-0.00145571	NoConvergence	0.255185	0.286561	0.804646	0.488543	1	0.594131	-0.226118
OG_12439	-	GLRX3	0.423945	0.401667	0.118131	0.0355506	0.60426	0.947453	1	0.828051	-0.0819429	NoConvergence	0.423889	0.402265	1.37068	0.0878823	1	0.15844	-0.800134
OG_12440	-	AMELX	0.285007	0.423856	1.9435e-07	0.00160399	0.000178803	1.48718	0.606679	0.00119897	-2.92119	NoConvergence	0.285133	0.423561	0.376882	0.000279662	0.948894	0.00180742	-2.74294
OG_12441	-	MIF	0.138173	0.147639	0.416491	0.5	0.999698	1.06851	1	1	0	NoConvergence	0.138197	0.147654	0.874959	0.715479	1	0.795802	-0.0991952
OG_12442	-	CBIKP	0.114062	0.294938	0.00142665	0.5	0.00350932	2.58577	1	0.0150723	-1.82182	NoConvergence	0.113962	0.294579	0.403185	1.95495e-05	0.0663313	0.000204096	-3.69016
OG_12446	-	MAAI	0.159597	0.140179	5.0781e-06	0.404541	0.459038	0.878329	1	0.691308	-0.160328	NoConvergence	0.159625	0.140204	0.978539	0.903659	1	0.938511	-0.0275608
OG_12452	FBgn0044050	Ilp3	0.215293	0.204925	0.5	0.339772	0.935515	0.951843	1	1	0	NoConvergence	0.215225	0.204949	4.10725	0.281353	1	0.384893	-0.41466
OG_12456	-	ACTC	0.00217184	0.00198881	0.267979	0.499959	0.999904	0.915722	1	1	0	NoConvergence	0.00217096	0.00198848	1.0223	0.948276	1	0.969419	-0.0134886
OG_12465	-	SNIP1	0.109209	0.168931	0	0.5	0.00512919	1.54687	1	0.0210439	-1.67687	NoConvergence	0.10924	0.169036	0.755753	8.60602e-05	0.292002	0.000683846	-3.16504
OG_12466	FBgn0035357	MEP-1	0.132081	0.300727	0	0.00204431	3.16042e-10	2.27684	1.07233e-06	7.94319e-09	-8.10001	NoConvergence	0.132052	0.300441	0.599307	9.2608e-08	0.000314219	2.10885e-06	-5.67595
OG_12467	-	RL5	0.123622	0.152809	0.00734957	0.493641	0.900419	1.2361	1	1	0	NoConvergence	0.123665	0.152744	0.794195	0.251017	1	0.351072	-0.454604
OG_1247	FBgn0037760	FBXO11	0.122851	0.228163	9.68414e-05	0.0212382	0.000585029	1.85723	1	0.00330834	-2.48039	NoConvergence	0.122917	0.228534	0.175273	0.000302444	1	0.00192893	-2.71468
OG_12474	-	SMO	0.370692	0.313751	1.54842e-06	0.143962	0.836467	0.846391	1	1	0	NoConvergence	0.370909	0.313737	0.907983	0.464297	1	0.57196	-0.242634
OG_12475	-	OV16	0.226703	0.359044	0.0313756	0.475117	0.14628	1.58376	1	0.301536	-0.520661	NoConvergence	0.226723	0.35899	0.669826	0.00586581	1	0.0199826	-1.69935
OG_12479	FBgn0011661	Moe	0.115165	0.174099	1.28434e-06	0.0538464	0.412432	1.51174	1	0.64186	-0.19256	NoConvergence	0.115145	0.174008	2.53496	0.0645788	1	0.124262	-0.905661
OG_12487	-	OG_12487	0.914957	0.613517	0	0.5	0.0111162	0.670542	1	0.0395776	-1.40255	NoConvergence	0.913483	0.612519	0.208537	3.26977e-05	0.110943	0.000307322	-3.51241
OG_1249	FBgn0020762	Atet	0.0189832	0.0210006	0.0156732	0.5	1	1.10628	1	1	0	NoConvergence	0.0189979	0.0210059	0.956907	0.635123	1	0.728277	-0.137703
OG_12490	-	RL34	0.11913	0.260526	0.5	0.0810629	0.139301	2.1869	1	0.292299	-0.534173	NoConvergence	0.11914	0.260869	7.70343	0.00676146	1	0.0222981	-1.65173
OG_12492	-	OG_12492	0.205891	0.292544	0.271794	0.5	0.693695	1.42087	1	0.898275	-0.0465908	NoConvergence	0.20567	0.292527	0.549824	0.0912148	1	0.16299	-0.787839
OG_12495	-	CU03	0.0547656	0.0884981	5.65737e-10	0.5	1.73831e-07	1.61594	0.000589809	2.63308e-06	-5.57954	NoConvergence	0.0547625	0.0884386	0.42647	0.429433	1	0.539854	-0.267724
OG_125	FBgn0037064	CG9389	0.117935	0.24131	5.89039e-10	0.439916	0.0655304	2.04612	1	0.163971	-0.785233	NoConvergence	0.117889	0.241238	0.393625	0.00193885	1	0.00836962	-2.07729
OG_12502	FBgn0035781	CG8560	0.186814	0.246143	1.2343e-05	0.0741245	0.547841	1.31759	1	0.779708	-0.108068	NoConvergence	0.186854	0.246202	0.789957	0.184434	1	0.276773	-0.557876
OG_12505	-	HAP28	0.0334558	0.0200838	9.48046e-05	0.480642	0.589036	0.600309	1	0.818592	-0.0869325	NoConvergence	0.0334783	0.0200954	1.40295	0.211513	1	0.308227	-0.51113
OG_12511	-	OG_12511	0.0611374	0.10252	0.0106455	0.49424	0.666966	1.67687	1	0.87612	-0.0574365	NoConvergence	0.0611338	0.102529	0.559232	0.0747578	1	0.139064	-0.856784
OG_12512	FBgn0262169	magu	0.227919	0.299629	0.42972	0.5	0.895911	1.31463	1	1	0	NoConvergence	0.227797	0.299661	0.770647	0.313943	1	0.420035	-0.376715
OG_12513	-	ISK4	0.333726	0.426558	2.44926e-08	0.20112	0.0129375	1.27817	1	0.0445203	-1.35144	NoConvergence	0.333311	0.425896	0.12911	0	0	1.63782e-14	-13.7857
OG_12514	-	PCKG	0.0634854	0.0925332	7.21645e-16	6.33472e-08	0.153368	1.45755	1	0.313103	-0.504313	NoConvergence	0.0634632	0.0925264	41.6402	0.0187348	1	0.0477022	-1.32146
OG_12515	-	YOQW	0.15705	0.197138	0.000186152	0.5	0.43417	1.25525	1	0.665375	-0.176934	NoConvergence	0.157142	0.19706	0.608479	0.0581313	1	0.114864	-0.939815
OG_12518	-	ZAN	0.193043	0.303599	0.00418674	0.00336159	8.63471e-05	1.5727	0.292976	0.000641085	-3.19308	NoConvergence	0.192972	0.30337	0.584199	0.00830486	1	0.0258044	-1.58831
OG_12519	-	YKUC	0.264732	0.476905	0.5	0.5	0.383244	1.80146	1	0.607071	-0.216761	NoConvergence	0.264617	0.477608	0.475774	0.00770912	1	0.024565	-1.60968
OG_12520	-	OG_12520	0.257981	0.210031	0.36698	0.5	0.101949	0.814135	1	0.229081	-0.640011	NoConvergence	0.257805	0.210027	0.917995	0.73008	1	0.806368	-0.0934669
OG_12522	-	OG_12522	0.166819	0.162413	0.00775245	0.5	0.628267	0.973591	1	0.848666	-0.0712632	NoConvergence	0.166838	0.162471	3.5826e-05	0.158605	1	0.244946	-0.61093
OG_12524	-	PUR7	0.21123	0.463176	0.5	0.5	0.624143	2.19276	1	0.845058	-0.0731134	NoConvergence	0.211443	0.462991	0.455417	0.0581595	1	0.114864	-0.939815
OG_12525	-	Y1127	0.584714	0.548841	0.000817719	0.00628924	0.980572	0.938649	1	1	0	NoConvergence	0.584025	0.548972	1.18487	0.551639	1	0.653759	-0.184582
OG_12531	-	OG_12531	0.288987	0.238609	0.0846352	0.498495	0.74262	0.825673	1	0.93774	-0.0279174	NoConvergence	0.288901	0.23857	1.10118	0.578876	1	0.680335	-0.167277
OG_12534	-	FANCL	0.158776	0.404591	0.0147996	0.287307	4.49327e-09	2.5482	1.52457e-05	9.46935e-08	-7.02368	Convergence	0.158828	0.404869	0.0736304	2.77657e-11	9.42089e-08	1.32689e-09	-8.87717
OG_12535	-	RRF	0.210506	0.35856	0.0178694	0.5	0.415964	1.70333	1	0.645344	-0.190209	NoConvergence	0.21032	0.358424	0.558653	0.0244471	1	0.0585386	-1.23256
OG_12558	-	SR1IP	0.0833402	0.205803	0.000160371	0.5	0.000537457	2.46943	1	0.00308039	-2.51139	NoConvergence	0.083347	0.206022	0.58518	0.000796109	1	0.00411768	-2.38535
OG_12563	FBgn0265487	mbl	0.179337	0.617738	0.111167	7.84269e-10	0.0438686	3.44456	1	0.119459	-0.92278	NoConvergence	0.178853	0.614875	2.44929	0.000768129	1	0.00400348	-2.39756
OG_1257	FBgn0005278	Sam-S	0.0361191	0.0419906	7.42571e-07	0.5	0.389728	1.16256	1	0.614388	-0.211557	NoConvergence	0.0360963	0.0419846	0.835493	0.146775	1	0.232073	-0.634376
OG_12570	-	TAKT	0.193212	0.291218	0.00185985	0.5	0.0277468	1.50725	1	0.0831668	-1.08005	NoConvergence	0.193152	0.290996	0.474998	0.00253523	1	0.0104764	-1.97979
OG_1258	FBgn0032487	Ski6	0.0235698	0.0410859	0.409921	0.5	0.715552	1.74316	1	0.916177	-0.0380208	NoConvergence	0.0235628	0.0411188	0.68437	0.206214	1	0.301848	-0.520211
OG_12585	-	OG_12585	0.233025	0.277925	1.92251e-06	0.0487943	1	1.19268	1	1	0	NoConvergence	0.233101	0.277765	0.340509	3.54642e-07	0.0012033	6.79132e-06	-5.16805
OG_12588	-	JNK	0.0538237	0.0473505	0	7.5702e-06	3.95012e-07	0.879735	0.00134027	5.60784e-06	-5.2512	NoConvergence	0.0538007	0.047351	15.2807	0.420324	1	0.531129	-0.2748
OG_12589	-	THIG	0.203625	0.343355	0.271287	0.290405	0.19863	1.68621	1	0.379395	-0.420908	NoConvergence	0.203536	0.343704	0.647198	0.0337521	1	0.0749973	-1.12495
OG_12596	-	UPAR	0.554938	0.614595	1.16573e-15	3.29385e-05	0.986193	1.1075	1	1	0	NoConvergence	0.554135	0.614042	0.989107	0.956703	1	0.975388	-0.0108225
OG_126	FBgn0029117	Surf1	0.0973945	0.202733	2.55045e-06	0	1.06153e-06	2.08156	0.00360177	1.36949e-05	-4.86344	NoConvergence	0.0973839	0.202674	3.90076	4.66682e-06	0.0158345	5.88644e-05	-4.23015
OG_1260	FBgn0040227	eIF3d1	0.0162094	0.0188203	2.96403e-06	0.5	0.696687	1.16107	1	0.900861	-0.0453423	NoConvergence	0.0162063	0.0188331	0.752032	0.724736	1	0.802293	-0.0956669
OG_12602	-	EXOA	0.167021	0.32436	2.77556e-16	0.0879202	1.11022e-15	1.94203	3.76699e-12	8.76043e-14	-13.0575	NoConvergence	0.16706	0.32445	0.493657	1.43897e-08	4.88243e-05	4.10289e-07	-6.38691
OG_12606	-	DP2S	13.4737	27.7463	0.000145541	0.000279545	0.648218	2.0593	1	0.861176	-0.0649079	NoConvergence	13.2014	27.7563	1.70482	0.226666	1	0.325057	-0.48804
OG_12680	-	OG_12680	0.0329523	0.0198841	0.0286967	0.490295	0.95466	0.60342	1	1	0	NoConvergence	0.0329405	0.0198915	1.27385	0.580782	1	0.681298	-0.166663
OG_1269	FBgn0005649	Rox8	0.22692	0.354607	1.46955e-11	0.0862973	0.0203428	1.56269	1	0.0642386	-1.1922	NoConvergence	0.226499	0.354535	0.668175	0.000812028	1	0.00417236	-2.37962
OG_12697	FBgn0263782	Hmgcr	0.02469	0.0320612	3.59832e-06	0.5	0.207697	1.29855	1	0.391726	-0.407017	NoConvergence	0.0246771	0.0320655	0.727661	0.271942	1	0.374929	-0.426051
OG_12719	-	YAE1	0.348621	0.282749	0.5	0.22959	0.634426	0.81105	1	0.852636	-0.0692361	NoConvergence	0.348648	0.283196	16.2258	0.0886064	1	0.159407	-0.797493
OG_1272	FBgn0260444	Not10	0.0733076	0.129414	4.87145e-11	5.58664e-06	0.0256652	1.76536	1	0.0781004	-1.10735	NoConvergence	0.073349	0.129371	0.879497	0.0847474	1	0.15443	-0.81127
OG_12720	FBgn0050395	CG30395	0.450671	0.528553	0	0.0116221	0.141465	1.17281	1	0.294527	-0.530874	NoConvergence	0.450456	0.527824	0.768698	0.0171915	1	0.0448878	-1.34787
OG_12724	-	CG445	0.185757	0.28175	0.0906526	0.5	0.210977	1.51677	1	0.394935	-0.403474	NoConvergence	0.185778	0.282116	0.585701	0.0764948	1	0.141663	-0.848744
OG_1273	FBgn0003257	r-l	0.0822764	0.221118	0.359553	0.5	0.0060311	2.6875	1	0.0241812	-1.61652	Convergence	0.0823424	0.22137	0.550819	6.5344e-05	0.221712	0.000550155	-3.25952
OG_12730	-	LIGE	0.179285	0.303285	1.10585e-06	0.299911	0.184235	1.69164	1	0.357614	-0.446585	NoConvergence	0.17926	0.303229	0.695493	0.00954751	1	0.0286679	-1.5426
OG_1274	FBgn0052448	CG32448	0.0683461	0.0684531	0.00673728	0.5	0.84764	1.00157	1	1	0	NoConvergence	0.0683772	0.0684629	0.494541	0.23235	1	0.330689	-0.48058
OG_12740	-	CCCP	0.18559	0.349117	4.2587e-05	0.202903	0.000500791	1.88112	1	0.00288486	-2.53987	NoConvergence	0.185608	0.349138	0.632252	0.0302038	1	0.0688257	-1.16225
OG_12749	-	CRFM7	0.0335186	0.143185	0	4.41619e-08	5.92525e-07	4.27181	0.00201044	8.13942e-06	-5.08941	NoConvergence	0.0335216	0.143258	0.207521	3.89691e-08	0.000132222	9.72222e-07	-6.01223
OG_1275	FBgn0285937	Rab1	0.0499491	0.0722712	0.000341803	0.485588	0.85669	1.4469	1	1	0	NoConvergence	0.0499313	0.0722594	0.790079	0.657758	1	0.749671	-0.125129
OG_1276	FBgn0034835	CG3092	0.124529	0.16849	7.03375e-07	0.00294098	0.453079	1.35301	1	0.683852	-0.165038	NoConvergence	0.12453	0.168472	0.596403	0.182251	1	0.273861	-0.56247
OG_12771	-	OG_12771	0.270192	0.435718	0.00100419	0.00101097	0.0626803	1.61262	1	0.15824	-0.800684	NoConvergence	0.270151	0.436625	0.792422	0.339964	1	0.446473	-0.350205
OG_12781	-	ZNF79	0.142268	0.208107	0.000144189	0.0227236	0.233689	1.46278	1	0.427442	-0.369122	NoConvergence	0.142342	0.208076	0.776233	0.0554469	1	0.110405	-0.957013
OG_1279	FBgn0033734	CG8520	0.0561141	0.118785	0.256767	0.5	0.0320975	2.11684	1	0.0926077	-1.03335	NoConvergence	0.0561292	0.118817	0.621669	0.00061958	1	0.00333159	-2.47735
OG_12796	FBgn0036208	CG10361	0.0907436	0.218285	1.17332e-05	0.0076268	0.00141348	2.40551	1	0.00712159	-2.14742	NoConvergence	0.0907514	0.218126	0.838497	0.206056	1	0.301784	-0.520304
OG_1280	FBgn0262467	Scox	0.0533175	0.0745656	0.0249692	0.5	0.223648	1.39852	1	0.412636	-0.384433	NoConvergence	0.0532619	0.0745344	0.794469	0.144488	1	0.229732	-0.638778
OG_1281	FBgn0030514	CG9941	0.138493	0.300365	0.495958	0.359449	0.0451499	2.16881	1	0.121872	-0.914095	NoConvergence	0.138446	0.300526	0.50266	0.00139644	1	0.00653532	-2.18473
OG_12825	-	H2B3	0.00179378	0.0150827	0.251317	0.5	0.489675	8.40831	1	0.721123	-0.141991	NoConvergence	0.00179363	0.0151046	0.662758	0.146781	1	0.232073	-0.634376
OG_12832	-	PIHD2	0.0597043	0.0684011	0.481051	0.00374754	1	1.14567	1	1	0	NoConvergence	0.0597913	0.0684407	1.01245	0.959238	1	0.976799	-0.0101948
OG_12834	-	PDPK1	0.0421766	0.0843242	0	8.98237e-12	0.104541	1.99931	1	0.233514	-0.631687	NoConvergence	0.0421579	0.084314	0.943207	0.693122	1	0.778729	-0.108614
OG_1284	FBgn0037700	CG8149	0.0819746	0.19074	0.5	0.5	0.00518382	2.32681	1	0.0212168	-1.67332	Convergence	0.0819838	0.190636	0.173845	4.69209e-05	0.159203	0.000417855	-3.37897
OG_12843	FBgn0010238	Lac	0.0155494	0.118006	4.83843e-07	0.000170691	2.56388e-06	7.58911	0.00869925	2.96903e-05	-4.52739	NoConvergence	0.0155456	0.118014	0.617003	1.75165e-05	0.0594337	0.000184005	-3.73517
OG_12849	-	CSC1	0.502224	0.567967	0.5	0.212625	0.90061	1.1309	1	1	0	NoConvergence	0.50251	0.567408	5.5373	0.230535	1	0.328519	-0.483439
OG_12854	-	OG_12854	0.398485	0.76099	0.240998	0.109807	0.412917	1.90971	1	0.64186	-0.19256	NoConvergence	0.3981	0.762031	2.51597	0.0241988	1	0.0581079	-1.23576
OG_1286	FBgn0022774	Oat	0.0841662	0.119713	3.68105e-08	0.00286053	0.713644	1.42234	1	0.915362	-0.0384071	NoConvergence	0.0841092	0.119682	0.760349	0.322841	1	0.429905	-0.366627
OG_12864	-	MNB	0.0963236	0.122291	0.5	0.0077005	0.634514	1.26959	1	0.852636	-0.0692361	NoConvergence	0.0964024	0.122235	1.23284	0.473518	1	0.580646	-0.236089
OG_12866	-	PP2C3	0.0242101	0.0730774	5.4351e-13	5.25185e-08	9.18932e-05	3.01847	0.311794	0.000674878	-3.17077	NoConvergence	0.0241848	0.0730762	0.45787	0.000983049	1	0.00486222	-2.31316
OG_12911	-	ERG28	0.0473203	0.108881	2.42421e-05	0.5	0.00866613	2.30094	1	0.0323199	-1.49053	NoConvergence	0.0473456	0.108955	0.330332	0.000315871	1	0.00198841	-2.70149
OG_12931	-	CYGB1	0.0811447	0.135997	0.000167603	3.27941e-06	4.27337e-06	1.67598	0.0144996	4.72298e-05	-4.32578	NoConvergence	0.0811619	0.13603	2.93549	0.0501249	1	0.102208	-0.990516
OG_1295	FBgn0037818	CG6465	0.0785211	0.0966575	0.00129543	0.0492389	1	1.23098	1	1	0	NoConvergence	0.0785324	0.0966348	0.98242	0.940087	1	0.963271	-0.0162515
OG_1296	FBgn0033504	CAP	0.0657424	0.108046	1.71406e-06	0.5	0.000216349	1.64347	0.734072	0.00141987	-2.84775	NoConvergence	0.0657577	0.108003	0.726566	0.000162987	0.553014	0.001161	-2.93517
OG_12968	-	CHAO	0.0765334	0.102808	0.0727571	0.38861	0.165095	1.34331	1	0.330482	-0.480852	NoConvergence	0.0765222	0.10274	0.885055	0.0619379	1	0.120157	-0.920249
OG_12973	-	TSR1	0.0559078	0.139594	9.86612e-05	0.5	4.83528e-11	2.49685	1.64061e-07	1.47803e-09	-8.83032	NoConvergence	0.0558643	0.139631	0.523365	4.24396e-11	1.43998e-07	1.97257e-09	-8.70497
OG_1298	FBgn0043364	cbt	0.0462694	0.0486448	1.4346e-06	3.14475e-07	0.693893	1.05134	1	0.898275	-0.0465908	NoConvergence	0.0462572	0.0486224	1.93883	0.0232943	1	0.056415	-1.24861
OG_12980	-	OSCP1	0.142658	0.193662	0.0986963	0.5	0.824724	1.35753	1	0.996767	-0.00140645	NoConvergence	0.142811	0.193751	0.786467	0.118198	1	0.197171	-0.705157
OG_12982	FBgn0003961	Uro	0.0386773	0.0767791	0.369984	0.0806112	0.0365402	1.98512	1	0.102633	-0.988713	NoConvergence	0.0386985	0.0767777	0.782565	0.00545966	1	0.0189414	-1.72259
OG_12984	FBgn0037514	CG10919	0.0620351	0.166802	0.196572	0.5	0.0942256	2.68883	1	0.216359	-0.664825	NoConvergence	0.0620202	0.166742	0.522529	0.00273606	1	0.0110776	-1.95555
OG_12985	FBgn0032290	CG6443	0.0778318	0.178717	5.49307e-07	4.98572e-06	4.87388e-14	2.2962	1.65371e-10	2.95305e-12	-11.5297	NoConvergence	0.0777703	0.178304	0.671354	0.00532798	1	0.0186562	-1.72918
OG_12987	FBgn0061515	endos	0.0431332	0.0202977	0.145544	0.447086	0.728198	0.470582	1	0.925959	-0.0334084	NoConvergence	0.0431197	0.0203019	1.36888	0.235182	1	0.334195	-0.476
OG_12988	-	OG_12988	0.0884836	0.140552	0.195409	0.5	0.549631	1.58845	1	0.781273	-0.107197	NoConvergence	0.0884696	0.140516	0.773995	0.170636	1	0.259511	-0.585844
OG_12992	-	GCH1	0.0156812	0.0238626	0.000415436	0.387352	0.793685	1.52174	1	0.975715	-0.010677	NoConvergence	0.0156874	0.023855	0.616769	0.338737	1	0.44555	-0.351103
OG_12994	-	OG_12994	0.127526	0.136817	0.00681567	0.5	0.98722	1.07286	1	1	0	NoConvergence	0.127457	0.136719	0.876448	0.710244	1	0.792717	-0.100882
OG_12996	-	OG_12996	0.143003	0.249704	0.0881843	0.365206	0.14545	1.74615	1	0.300007	-0.522869	NoConvergence	0.143015	0.249654	0.706171	0.0183435	1	0.0470912	-1.32706
OG_13	FBgn0030452	MFS10	0.0711883	0.0861246	7.16065e-10	1.95023e-05	1	1.20981	1	1	0	NoConvergence	0.0712155	0.0861398	0.82997	0.104617	1	0.179398	-0.746182
OG_13000	-	MACD2	0.097273	0.165872	0.00251172	0.5	0.0329194	1.70522	1	0.0945772	-1.02421	NoConvergence	0.0972163	0.165725	0.468259	0.00259298	1	0.0106642	-1.97207
OG_13005	-	ZIPA	0.095788	0.190889	0.5	0.5	0.174373	1.99282	1	0.344646	-0.462627	NoConvergence	0.0957833	0.190944	0.63314	0.000690276	1	0.00366008	-2.43651
OG_13008	-	CEL3A	0.0224939	0.062359	0	5.97505e-10	0.458309	2.77226	1	0.690517	-0.160826	NoConvergence	0.0224914	0.0623526	0.735079	0.0531015	1	0.106712	-0.971787
OG_1301	FBgn0030590	CG9518	0.0774402	0.157343	0.00258599	0.00235578	7.49728e-05	2.0318	0.254383	0.000562793	-3.24965	NoConvergence	0.0774448	0.157405	0.642733	4.53446e-05	0.153854	0.000405948	-3.39153
OG_13010	-	ICH	0.0253191	0.0377505	0.000284179	0.5	0.815671	1.49099	1	0.992317	-0.00334977	NoConvergence	0.025299	0.0377453	0.871478	0.221642	1	0.320969	-0.493537
OG_13011	-	T170A	0.0307427	0.0109833	0.5	0.499911	0.931951	0.357267	1	1	0	NoConvergence	0.0307637	0.0109886	19.4335	0.260629	1	0.362424	-0.440783
OG_13014	-	VATD	0.0661707	0.151559	0.0177398	7.32053e-06	1.1005e-10	2.29043	3.73398e-07	3.1378e-09	-8.50337	Convergence	0.0661079	0.15144	11.5349	0.00498161	1	0.0175886	-1.75477
OG_13015	-	NUD14	0.0366085	0.0647302	0.0887635	0.5	0.696447	1.76818	1	0.900861	-0.0453423	NoConvergence	0.0366689	0.064808	0.817638	0.166794	1	0.255039	-0.593394
OG_13018	FBgn0031997	PGAP5	0.0742515	0.140664	0.291119	0.5	0.0292651	1.89442	1	0.0862352	-1.06432	NoConvergence	0.0742617	0.140673	0.579443	0.000566325	1	0.00311984	-2.50587
OG_13019	-	AJUBA	0.0432859	0.0655568	0.5	0.492934	1	1.51451	1	1	0	NoConvergence	0.0432907	0.0655353	0.877653	0.160212	1	0.246866	-0.607538
OG_13026	-	FTSK	0.13813	0.167628	1.15736e-08	0.00244218	0.0187905	1.21355	1	0.0603753	-1.21914	NoConvergence	0.138181	0.167799	1.02065	0.928063	1	0.955086	-0.0199576
OG_13029	FBgn0003447	sn	0.0303965	0.0228709	6.16255e-11	7.96657e-07	0.00183441	0.752418	1	0.00887897	-2.05164	NoConvergence	0.0304072	0.0228678	1.2711	0.0530126	1	0.106622	-0.972152
OG_13030	-	TM165	0.0739727	0.121918	1.8212e-11	0.00909226	1	1.64814	1	1	0	NoConvergence	0.0739541	0.121873	0.766047	0.0128131	1	0.0362594	-1.44058
OG_13032	-	CLVS1	0.0763521	0.0833558	0.5	0.5	0.978092	1.09173	1	1	0	NoConvergence	0.0763254	0.0833673	0.973187	0.852194	1	0.899656	-0.0459237
OG_13034	-	TRY1	0.1342	0.133599	0.5	0.5	1	0.995523	1	1	0	NoConvergence	0.13422	0.133607	1.02884	0.822692	1	0.876694	-0.057152
OG_13035	-	CDK2	0.0364083	0.0594116	0.007831	0.190792	0.125993	1.63181	1	0.270395	-0.568001	NoConvergence	0.0364964	0.0594497	0.70383	0.0100434	1	0.0297877	-1.52596
OG_13036	FBgn0260750	Mulk	0.0581436	0.0818881	0.496386	0.0520428	0.425706	1.40838	1	0.655363	-0.183518	NoConvergence	0.0581398	0.0819113	0.913162	0.515281	1	0.620642	-0.207159
OG_13038	FBgn0013770	Cp1	0.0889322	0.0924813	1.0678e-10	0.000241702	0.157479	1.03991	1	0.319191	-0.495949	NoConvergence	0.0888911	0.0924915	1.16185	0.228908	1	0.327091	-0.485331
OG_13039	-	SMD3	0.0188167	0.0194197	0.00098427	0.5	0.380979	1.03205	1	0.605462	-0.217913	NoConvergence	0.0188237	0.0194197	0.241264	0.249539	1	0.349685	-0.456323
OG_13041	-	TF2H2	0.0392427	0.0609411	0.0556943	0.348244	0.336162	1.55293	1	0.556118	-0.254833	NoConvergence	0.0392573	0.0609455	0.442158	0.0618416	1	0.120088	-0.920499
OG_13043	-	CLCN3	0.0143595	0.0262748	6.2421e-10	0.000594908	0.000304695	1.82978	1	0.00186612	-2.72906	NoConvergence	0.0143535	0.0262623	0.273061	3.171e-10	1.07592e-06	1.26579e-08	-7.89764
OG_13044	-	ZN300	0.0826797	0.18636	0.378656	0.5	4.10172e-06	2.254	0.0139171	4.563e-05	-4.34075	Convergence	0.0826066	0.186383	0.588535	1.23739e-08	4.19848e-05	3.61938e-07	-6.44137
OG_13046	-	EST1	0.171805	0.262179	2.46195e-09	4.7359e-08	0.04692	1.52603	1	0.125849	-0.900149	NoConvergence	0.171817	0.262113	0.626843	0.00654446	1	0.0217701	-1.66214
OG_13049	-	OVCA2	0.0533605	0.103321	0.431334	0.5	0.406039	1.93628	1	0.634588	-0.197508	NoConvergence	0.0533461	0.10328	0.656072	0.0355436	1	0.0779066	-1.10843
OG_13051	-	OG_13051	0.271573	0.226771	1.03296e-07	0.493874	0.0121192	0.835028	1	0.0422182	-1.3745	NoConvergence	0.271573	0.226643	0.88765	0.322127	1	0.429124	-0.367418
OG_13053	FBgn0037240	Cont	0.0430463	0.0822428	0.253442	0	1.20701e-08	1.91056	4.09538e-05	2.35366e-07	-6.62826	Convergence	0.0430327	0.0822422	3.49517	6.11968e-09	2.07641e-05	1.97753e-07	-6.70388
OG_13056	-	RCR1	0.0580209	0.118261	0.000545077	0.5	0.0103284	2.03824	1	0.0372812	-1.42851	NoConvergence	0.0579874	0.118227	0.616522	0.00771051	1	0.024565	-1.60968
OG_13057	-	SATB2	0.0302834	0.0676365	0	4.50919e-10	0.00261031	2.23345	1	0.0118565	-1.92604	NoConvergence	0.0302857	0.0676438	0.822583	0.000445962	1	0.00259101	-2.58653
OG_1306	FBgn0020621	Pkn	0.018447	0.019554	0.0237344	3.09853e-05	0.744388	1.06001	1	0.938831	-0.0274124	NoConvergence	0.0184463	0.0195505	1.02757	0.832781	1	0.883284	-0.0538998
OG_13060	-	SLY1	0.0349621	0.069302	0.5	0.5	0.0106253	1.9822	1	0.0381499	-1.41851	Convergence	0.034944	0.0692415	0.756378	5.31547e-05	0.180354	0.000463634	-3.33382
OG_13062	-	TM208	0.0579717	0.125368	0.5	0.5	0.127118	2.16256	1	0.272121	-0.565238	NoConvergence	0.0577959	0.12523	0.65546	0.00451404	1	0.0163285	-1.78705
OG_13065	-	CHM4B	0.0256596	0.0134416	0.0161663	0.5	0.334367	0.523844	1	0.553958	-0.256523	NoConvergence	0.02567	0.0134434	1.20725	0.374892	1	0.482187	-0.316784
OG_13069	-	BAF	0.012902	0.0412694	0.5	0.5	0.802532	3.19869	1	0.98374	-0.00711972	NoConvergence	0.012877	0.0412655	0.732086	0.127984	1	0.209478	-0.678861
OG_13070	-	GSC	0.0373817	0.0691727	0.0183864	0.5	0.348505	1.85044	1	0.571521	-0.242968	NoConvergence	0.0373987	0.0692085	0.325131	0.0599475	1	0.117505	-0.929942
OG_13076	-	AWH	0.00943795	0.02375	0.000114585	0.5	0.571434	2.51643	1	0.802182	-0.0957269	NoConvergence	0.00942409	0.0237385	0.635447	0.0517447	1	0.104577	-0.980565
OG_13077	-	CDIPT	0.0421894	0.0706097	0.5	0.5	0.728169	1.67364	1	0.925959	-0.0334084	NoConvergence	0.0421878	0.0705421	0.758527	0.108341	1	0.184423	-0.734186
OG_13078	-	ZDHC6	0.10125	0.151178	0.0398526	0.0834654	0.319175	1.49312	1	0.535323	-0.271384	NoConvergence	0.101274	0.151184	0.733216	0.0731689	1	0.136784	-0.863966
OG_1308	FBgn0017545	RpS3A	0.00874597	0.039358	0.402669	0.5	0.026103	4.50013	1	0.0790782	-1.10194	NoConvergence	0.0087509	0.0393739	0.599565	0.000441172	1	0.00256758	-2.59048
OG_13080	-	KLHDB	0.15414	0.258962	0.0606735	0.250461	0.0191616	1.68004	1	0.0613352	-1.21229	NoConvergence	0.154068	0.258919	0.727443	0.0909281	1	0.162721	-0.788556
OG_13081	FBgn0035035	Samtor	0.154339	0.262146	0.339049	0.357307	0.435347	1.69851	1	0.666276	-0.176346	NoConvergence	0.154379	0.262086	0.67654	0.091268	1	0.16299	-0.787839
OG_13082	-	CX7A1	0.122282	0.184484	0.352153	0.396257	0.82035	1.50868	1	0.995866	-0.00179889	NoConvergence	0.122299	0.184471	0.816786	0.190047	1	0.283442	-0.547536
OG_1309	-	RPP40	0.137824	0.215289	0.0270002	0.265963	0.394666	1.56206	1	0.620816	-0.207037	NoConvergence	0.137873	0.215312	0.696313	0.0998109	1	0.173834	-0.759866
OG_13091	FBgn0031285	CG3662	0.15136	0.0673382	0.5	0.5	0.0692156	0.444889	1	0.170799	-0.767515	NoConvergence	0.151424	0.0673118	12.5364	0.000146031	0.495482	0.00106327	-2.97336
OG_13094	FBgn0004573	5-HT7	0.0323209	0.0228838	7.55098e-05	0.5	0.596583	0.708019	1	0.823065	-0.0845659	NoConvergence	0.0323298	0.0228874	0.970743	0.870368	1	0.91352	-0.0392818
OG_13099	FBgn0003890	betaTub97EF	0.0130702	0.0288025	0.5	5.36514e-07	0.631285	2.20367	1	0.850993	-0.0700739	NoConvergence	0.0130765	0.0288276	0.906051	0.408737	1	0.518446	-0.285296
OG_131	FBgn0038058	CG5608	0.0705199	0.0909459	0	0.475338	1.59668e-05	1.28965	0.0541754	0.000145633	-3.83674	NoConvergence	0.0704409	0.0909572	0.871617	0.304154	1	0.410826	-0.386342
OG_13102	FBgn0264270	Sxl	0.0544868	0.107133	0	3.29958e-12	0.208929	1.96622	1	0.393613	-0.404931	NoConvergence	0.0544789	0.107178	2.61657	0.504409	1	0.610363	-0.214412
OG_13103	-	TCTP	0.060298	0.0539134	0.5	0.5	0.979723	0.894115	1	1	0	NoConvergence	0.0602794	0.0539069	1.23258	0.649979	1	0.741716	-0.129763
OG_13104	-	JIP1	0.0334107	0.0585473	0.027582	0.5	0.196544	1.75235	1	0.376978	-0.423685	NoConvergence	0.0334378	0.0585319	0.63451	0.0150216	1	0.0406769	-1.39065
OG_13105	-	LYSM2	0.0306616	0.0466856	1.89258e-09	0.5	0.991744	1.52261	1	1	0	NoConvergence	0.0306436	0.0466492	1.00875	0.94873	1	0.96959	-0.0134117
OG_13107	-	SNAPN	0.0744725	0.26863	0.387552	0.479635	0.00247606	3.6071	1	0.0113225	-1.94606	Convergence	0.0744623	0.268451	0.43712	2.2357e-05	0.0758572	0.000226439	-3.64505
OG_13108	-	NOP56	0.0428015	0.065804	0.00563323	0.0197792	0.113754	1.53742	1	0.248211	-0.60518	NoConvergence	0.0427921	0.0658403	0.830828	0.0590192	1	0.116156	-0.93496
OG_13109	FBgn0037653	Iru	0.0866964	0.20706	1.64663e-05	0.5	2.81434e-08	2.38833	9.54905e-05	5.02504e-07	-6.29886	NoConvergence	0.0866511	0.206999	0.124441	1.54829e-09	5.25335e-06	5.41583e-08	-7.26634
OG_13112	-	S2538	0.044834	0.0567817	2.45256e-08	0.27695	0.476875	1.26649	1	0.709357	-0.149135	NoConvergence	0.0448327	0.0567425	0.898342	0.4851	1	0.590418	-0.228841
OG_13113	-	BACA1	0.075489	0.0936669	0.0373803	0.49919	0.681964	1.2408	1	0.889963	-0.0506283	NoConvergence	0.0754701	0.0936887	0.896197	0.156909	1	0.24288	-0.614609
OG_13116	FBgn0283467	PolD3	0.210528	0.31766	0.000265555	0.0118125	0.276572	1.50888	1	0.483758	-0.315372	NoConvergence	0.210582	0.317547	0.795502	0.363822	1	0.471163	-0.326829
OG_1312	FBgn0263977	Tim17b	0.0203922	0.0104561	0.0660387	0.496689	0.792771	0.512748	1	0.975298	-0.0108627	NoConvergence	0.0203901	0.0104558	8.21511	0.310846	1	0.416836	-0.380035
OG_13121	-	MMGT2	0.0294903	0.0502465	0.234661	0.5	0.925913	1.70383	1	1	0	NoConvergence	0.0294893	0.0502294	0.494091	0.26442	1	0.367093	-0.435224
OG_13124	-	ZNFX1	0.151273	0.172302	0	2.41164e-05	0.00325158	1.13901	1	0.0141082	-1.85053	NoConvergence	0.151263	0.172443	0.741992	0.106743	1	0.182551	-0.738617
OG_13126	FBgn0028692	Rpn2	0.0163774	0.0297173	2.24948e-07	0.5	0.0203526	1.81453	1	0.0642386	-1.1922	NoConvergence	0.0163633	0.0297145	0.817976	0.003139	1	0.0123557	-1.90813
OG_13127	-	PFDB	0.0553485	0.270196	0.413907	0.313165	0.000103597	4.88172	0.351503	0.000744711	-3.12801	Convergence	0.0553118	0.270102	1.96146e-06	1.01895e-06	0.00345729	1.64633e-05	-4.78348
OG_13132	FBgn0040384	CG32795	0.261031	0.319905	3.64799e-07	0.5	0.043189	1.22555	1	0.117909	-0.928453	NoConvergence	0.261297	0.319769	0.337244	0.0303861	1	0.069102	-1.16051
OG_13133	-	TF2AA	0.0303208	0.0551093	0.5	0.487637	0.655243	1.81754	1	0.866412	-0.0622754	NoConvergence	0.0303461	0.0551078	0.564594	0.193811	1	0.28773	-0.541015
OG_13134	-	QCR7	0.068469	0.0939838	0.00384312	0.5	0.955403	1.37265	1	1	0	NoConvergence	0.0684632	0.0939225	0.715678	0.341782	1	0.448266	-0.348464
OG_13135	FBgn0033730	Cpr49Ag	0.367969	0.495496	0	1.82656e-06	0.374746	1.34657	1	0.600053	-0.22181	NoConvergence	0.36812	0.495761	0.89049	0.212413	1	0.309187	-0.509778
OG_13136	FBgn0033731	Cpr49Ah	0.0754724	0.169868	0.440648	0.5	0.341928	2.25073	1	0.563459	-0.249138	NoConvergence	0.0754805	0.169833	0.583923	0.0210632	1	0.0520141	-1.28388
OG_13141	-	ZNF91	0.0899277	0.128974	1.68532e-13	0.00134241	0.00163123	1.43419	1	0.00798669	-2.09763	NoConvergence	0.0898731	0.128902	0.766932	8.93259e-05	0.303083	0.000706487	-3.1509
OG_13143	-	PHR	0.0932857	0.203126	0.214394	0.5	0.113	2.17746	1	0.247042	-0.607229	NoConvergence	0.0932938	0.203267	0.539079	0.00333366	1	0.0129239	-1.88861
OG_13146	-	PGP2L	0.0890899	0.0770924	0.175869	0.5	0.789043	0.865333	1	0.973182	-0.011806	NoConvergence	0.089115	0.0770957	1.16684	0.66721	1	0.757899	-0.120389
OG_13147	FBgn0033639	CG9003	0.0327936	0.0394253	0.5	0.5	0.992965	1.20223	1	1	0	NoConvergence	0.0327854	0.0394122	0.906913	0.570595	1	0.6727	-0.172179
OG_13148	FBgn0032240	CG17768	0.0087311	0.0137168	0.5	0.423745	0.922708	1.57103	1	1	0	NoConvergence	0.00873329	0.0137081	0.891439	0.730544	1	0.806618	-0.0933321
OG_13155	-	AIG1	0.192296	0.2554	0.0101481	0.5	0.412928	1.32816	1	0.64186	-0.19256	NoConvergence	0.192136	0.255288	0.562311	0.0347101	1	0.0765743	-1.11592
OG_13156	-	FLOT1	0.0121783	0.0169335	0.0990181	0.5	0.688549	1.39047	1	0.894086	-0.0486208	NoConvergence	0.0121843	0.0169339	0.918547	0.301929	1	0.408308	-0.389013
OG_13158	FBgn0263738	Ada2a	0.0560026	0.108941	0.0246884	0.5	0.0124148	1.94528	1	0.0430269	-1.36626	Convergence	0.0560213	0.108871	0.577368	0.000490852	1	0.00278505	-2.55517
OG_13159	-	TATB	0.149343	0.239742	0.000230466	0.0095949	0.102649	1.60531	1	0.230045	-0.638187	NoConvergence	0.149421	0.239765	0.510074	0.00149954	1	0.00691295	-2.16034
OG_13160	FBgn0038723	CG6195	0.0446208	0.030361	2.61773e-09	0.44346	0.503663	0.680423	1	0.735024	-0.133699	NoConvergence	0.0446114	0.0303555	0.432078	0.0385975	1	0.0827299	-1.08234
OG_13161	FBgn0000617	Taf9	0.182498	0.331902	0.00912034	0.279011	0.119317	1.81866	1	0.258519	-0.587507	NoConvergence	0.18249	0.332139	0.579861	0.00654449	1	0.0217701	-1.66214
OG_13163	-	LIPP	0.119583	0.158042	0.00012729	0.5	0.0401453	1.32161	1	0.111104	-0.954272	NoConvergence	0.119502	0.158118	0.777163	0.00777584	1	0.0247036	-1.60724
OG_13167	-	NDUF3	0.0827622	0.192972	0.0383995	0.5	0.0647499	2.33164	1	0.162618	-0.788833	NoConvergence	0.0827891	0.193073	0.346123	0.00135734	1	0.00638759	-2.19466
OG_13168	-	RT26	0.0897791	0.165381	0.343939	0.5	1	1.84208	1	1	0	NoConvergence	0.0897454	0.16537	0.430689	0.00732044	1	0.0237006	-1.62524
OG_13173	-	OG_13173	0.0506738	0.0940269	0.055571	0.5	0.991603	1.85553	1	1	0	NoConvergence	0.0506864	0.0940777	0.763657	0.352776	1	0.459665	-0.337558
OG_13176	-	OG_13176	0.0214556	0.0254738	0.419135	0.5	0.999007	1.18728	1	1	0	NoConvergence	0.0215203	0.0254649	0.950795	0.766171	1	0.832677	-0.0795236
OG_13177	FBgn0030897	Frq1	0.0162615	0.0132381	2.10942e-15	0.000175448	0.300976	0.814077	1	0.513172	-0.289737	NoConvergence	0.016251	0.0132424	19.1078	0.292546	1	0.39771	-0.400434
OG_13178	-	CHI10	0.037769	0.0633662	0.231658	0.164939	1	1.67773	1	1	0	NoConvergence	0.0377789	0.0633819	0.810006	0.268049	1	0.371046	-0.430572
OG_13180	-	CPLX1	0.0575566	0.0431673	0.00785427	0.5	0.612145	0.749998	1	0.834475	-0.0785868	NoConvergence	0.0575288	0.0431677	0.193806	0.172744	1	0.262599	-0.580706
OG_13181	-	CSN6	0.011903	0.131916	0.0035329	7.16542e-10	3.59934e-13	11.0825	1.22126e-09	1.85039e-11	-10.7327	NoConvergence	0.0119064	0.131879	11.7504	3.97016e-13	1.34707e-09	2.7745e-11	-10.5568
OG_13182	-	RL27A	0.0308914	0.0667622	0.000888788	0.161771	0.951653	2.16119	1	1	0	NoConvergence	0.0309037	0.0667531	0.895769	0.589755	1	0.689204	-0.161652
OG_13185	-	SSP	0.118485	0.127197	0.00648191	0.5	0.9314	1.07354	1	1	0	NoConvergence	0.118463	0.127115	0.93892	0.667492	1	0.757965	-0.120351
OG_13186	FBgn0000711	flw	0.0025905	0.00973665	0.00424722	0.5	0.800726	3.75861	1	0.983072	-0.00741449	NoConvergence	0.00259024	0.00974063	0.364162	0.128731	1	0.210499	-0.676751
OG_13189	-	SFR1	0.140581	0.31853	3.39204e-05	0.347182	0.00072952	2.2658	1	0.00401828	-2.39596	NoConvergence	0.140492	0.318591	0.60453	5.71254e-05	0.193827	0.000493197	-3.30698
OG_13191	FBgn0016701	Rab4	0.0173706	0.0487354	1.76336e-07	0.00570372	0.179222	2.80563	1	0.350542	-0.45526	NoConvergence	0.017367	0.0487157	0.773815	0.051237	1	0.103851	-0.983588
OG_13192	-	RL6	0.0420014	0.033734	0.117815	0.5	0.900072	0.803164	1	1	0	NoConvergence	0.0419986	0.0337259	0.985478	0.941823	1	0.964523	-0.0156872
OG_13193	-	CC169	0.0460116	0.186635	0.0612136	0.475774	0.000120512	4.05627	0.408898	0.0008501	-3.07053	Convergence	0.0460264	0.186761	0.521783	9.5636e-07	0.00324493	1.56006e-05	-4.80686
OG_13194	-	WIPI3	0.0140083	0.0154156	7.21595e-05	0.5	0.849715	1.10046	1	1	0	NoConvergence	0.0140011	0.0154109	0.955311	0.610212	1	0.704954	-0.15184
OG_13195	FBgn0051184	LSm3	0.00510538	0.0274203	0.5	0.5	0.579382	5.37086	1	0.809973	-0.0915295	NoConvergence	0.00509986	0.0273996	0.520566	0.048131	1	0.0990348	-1.00421
OG_13196	-	FL2D	0.0338732	0.0379515	0.5	0.5	1	1.1204	1	1	0	NoConvergence	0.0338915	0.0379674	0.874951	0.517511	1	0.623107	-0.205438
OG_13198	-	CLPB2	0.239655	0.380463	0.000362864	0.000262885	0.775241	1.58754	1	0.962946	-0.0163979	NoConvergence	0.239464	0.380398	0.878605	0.443232	1	0.552696	-0.257514
OG_132	FBgn0033043	Or42b	0.196924	0.301396	0.266406	0.461832	0.0819293	1.53051	1	0.194532	-0.711009	NoConvergence	0.196916	0.301138	0.673156	0.00253805	1	0.0104764	-1.97979
OG_1320	FBgn0031815	frj	0.0705489	0.128604	0.00101554	0.0301339	0.00244751	1.82291	1	0.0112526	-1.94875	NoConvergence	0.0705176	0.128574	0.769894	0.00876241	1	0.0270035	-1.56858
OG_13200	-	Y1207	0.153114	0.215689	1.15844e-05	1.41127e-05	0.0216989	1.40868	1	0.0678564	-1.16841	NoConvergence	0.153049	0.215646	1.81283	0.0218086	1	0.0534272	-1.27224
OG_13203	-	ARLY	0.123451	0.158513	1.97176e-13	0.0282549	0.475739	1.28402	1	0.708908	-0.14941	NoConvergence	0.123407	0.158516	0.892238	0.438347	1	0.548823	-0.260568
OG_13207	FBgn0037922	CG14711	0.0942572	0.160172	0	0.023725	0.00202005	1.69931	1	0.00952207	-2.02127	NoConvergence	0.094246	0.160054	0.718613	0.000151074	0.512593	0.00109295	-2.9614
OG_13208	-	ASTRX	0.0795026	0.261705	0.318127	0.000292916	4.1834e-05	3.29178	0.141943	0.000335562	-3.47423	Convergence	0.0795009	0.2618	0.701595	0.0225932	1	0.0550084	-1.25957
OG_1321	FBgn0033996	CG11807	0.0504628	0.0956145	2.9574e-05	0.436025	0.0665371	1.89475	1	0.165635	-0.780848	NoConvergence	0.0504886	0.0954962	0.734153	0.00161346	1	0.00727989	-2.13788
OG_13211	-	TPPP	0.054417	0.0950596	0.0601175	0.5	0.137107	1.74687	1	0.288589	-0.539721	NoConvergence	0.0543947	0.0950111	0.792721	0.116471	1	0.195014	-0.709935
OG_13213	-	OG_13213	0.0553858	0.0724313	0.000528368	0.377123	0.99723	1.30776	1	1	0	NoConvergence	0.0553904	0.0724004	1.06836	0.887463	1	0.925088	-0.0338169
OG_13214	FBgn0000479	dnc	0.0974633	0.222547	1.02474e-13	0.00151667	0.23451	2.28339	1	0.428252	-0.3683	NoConvergence	0.0974854	0.222485	0.851003	0.195895	1	0.289617	-0.538176
OG_13215	-	ARCA	0.183094	0.425834	8.16898e-08	0.0155163	0.000240036	2.32576	0.814443	0.00155428	-2.80847	NoConvergence	0.183038	0.425396	0.458149	1.6885e-06	0.00572907	2.53499e-05	-4.59602
OG_13218	FBgn0040308	Jafrac2	0.0367652	0.0753685	0.334621	0.5	0.610775	2.04999	1	0.833612	-0.0790359	NoConvergence	0.0367619	0.0753191	0.176184	0.143704	1	0.228807	-0.64053
OG_13219	-	CG445	0.0911048	0.126002	7.33766e-07	0.0238834	0.281854	1.38305	1	0.489025	-0.310669	NoConvergence	0.0911258	0.126001	0.818634	0.118532	1	0.197534	-0.704357
OG_1322	FBgn0021765	scu	0.0495522	0.0890159	0.202547	0.5	0.467063	1.79641	1	0.700904	-0.154342	NoConvergence	0.049561	0.0890024	0.68653	0.0383262	1	0.0822003	-1.08513
OG_13220	-	MAB21	0.176007	0.378528	3.31202e-12	2.00179e-06	0.00194537	2.15064	1	0.00929668	-2.03167	NoConvergence	0.175935	0.378725	1.40332	0.0433279	1	0.0906918	-1.04243
OG_13221	-	ARL8A	0.00934933	0.0386809	9.12583e-10	3.24496e-05	0.933753	4.13729	1	1	0	NoConvergence	0.00934833	0.0386884	0.920931	0.694682	1	0.779701	-0.108072
OG_13223	-	GUS	0.0273711	0.0149056	1.87377e-11	0.000213114	0.540045	0.544576	1	0.772947	-0.11185	NoConvergence	0.0273663	0.0149087	15.3655	0.085036	1	0.154706	-0.810492
OG_13224	-	NTAQ1	0.0582113	0.0850606	0.5	0.5	0.933438	1.46124	1	1	0	NoConvergence	0.0582585	0.0850724	0.611886	0.446807	1	0.555724	-0.255141
OG_13227	-	ADRB1	0.0335916	0.032671	0.5	0.5	0.997195	0.972596	1	1	0	NoConvergence	0.0335816	0.0326635	1.15367	0.702954	1	0.787689	-0.103645
OG_1323	FBgn0286778	CG46385	0.0357049	0.0266324	0	0.016037	7.66054e-15	0.745904	2.59922e-11	5.30453e-13	-12.2754	NoConvergence	0.0357019	0.0266313	1.41565	0.226688	1	0.325057	-0.48804
OG_13230	FBgn0035537	CG11342	0.150379	0.336606	0.5	0.127225	0.00694489	2.23838	1	0.0271162	-1.56677	Convergence	0.150408	0.336253	0.2225	0.000418056	1	0.00247088	-2.60715
OG_13231	-	ELBOW	0.0394666	0.0388551	0.00153167	0.5	0.778229	0.984507	1	0.965106	-0.015425	NoConvergence	0.039477	0.0388542	1.01195	0.962716	1	0.978578	-0.00940445
OG_13233	-	Y4PE	0.0820425	0.0786491	0.00321083	0.5	1	0.958639	1	1	0	NoConvergence	0.0820206	0.0786707	0.983382	0.866048	1	0.910881	-0.0405386
OG_13237	-	OG_13237	0.274098	0.379637	0.458767	0.40769	0.443242	1.38504	1	0.674113	-0.171268	NoConvergence	0.274036	0.37985	0.726752	0.0479289	1	0.0987388	-1.00551
OG_13240	FBgn0027619	eIF3j	0.0832524	0.171097	0.219785	0.219638	0.237037	2.05515	1	0.431473	-0.365046	NoConvergence	0.0832022	0.170933	8.54169	0.0197024	1	0.0496743	-1.30387
OG_13243	-	PANC	0.141117	0.0861429	0.390045	0.5	0.693656	0.610435	1	0.898275	-0.0465908	NoConvergence	0.141113	0.0861527	1.55703	0.136749	1	0.220948	-0.655711
OG_13249	-	OG_13249	0.152071	0.21582	1.41941e-05	0.5	0.00268227	1.4192	1	0.0121184	-1.91655	NoConvergence	0.152067	0.215817	0.206156	0.00751301	1	0.0241398	-1.61727
OG_13250	-	MRC2	0.111511	0.125234	0.000250791	0.5	0.312721	1.12307	1	0.526843	-0.278319	NoConvergence	0.111426	0.125255	0.79452	0.153712	1	0.239446	-0.620793
OG_13252	FBgn0000253	Cam	0.0408388	0.03908	0.0380646	0.5	0.834844	0.956932	1	1	0	NoConvergence	0.0408173	0.0390785	0.000184615	0.249819	1	0.349685	-0.456323
OG_13257	-	MDH	0.0832064	0.155694	0.000110622	0.5	0.0116124	1.87118	1	0.0409997	-1.38722	NoConvergence	0.0832329	0.155631	0.690854	0.000166289	0.564217	0.00117301	-2.9307
OG_13260	-	ROCK2	0.0495223	0.0400347	1.77636e-14	0.5	0.000280162	0.808417	0.95059	0.00175386	-2.75601	NoConvergence	0.049525	0.0400314	1.10123	0.291359	1	0.396702	-0.401535
OG_13262	-	ZNF79	0.119788	0.115647	3.23619e-06	0.0832412	0.209851	0.965436	1	0.394847	-0.403571	NoConvergence	0.119691	0.115635	1.91756	0.114358	1	0.192702	-0.715115
OG_13265	-	LIVJ	0.111946	0.153934	0	0.00411603	0.0103949	1.37508	1	0.0374814	-1.42618	NoConvergence	0.111996	0.153976	0.785742	0.0018723	1	0.00815497	-2.08858
OG_13270	-	MUC19	0.142438	0.335673	0.072965	0.000119022	0.000383258	2.35663	1	0.00226945	-2.64408	Convergence	0.142443	0.335177	9.00294	3.20863e-05	0.108869	0.000303368	-3.51803
OG_13271	-	SAAL1	0.0896161	0.150884	0.00364959	0.5	0.00297883	1.68366	1	0.0131518	-1.88101	NoConvergence	0.0896083	0.150822	0.640165	0.00108569	1	0.00530038	-2.27569
OG_13275	-	FXL20	0.0306384	0.0447279	3.35401e-11	2.34072e-06	5.78957e-06	1.45986	0.019644	6.10063e-05	-4.21463	NoConvergence	0.0306348	0.0447159	0.920954	0.616979	1	0.710836	-0.148231
OG_13285	FBgn0260858	Ykt6	0.0387249	0.089665	0.000432239	0.5	0.156239	2.31544	1	0.317359	-0.498449	NoConvergence	0.0387339	0.0895617	0.545635	0.00675668	1	0.0222981	-1.65173
OG_13287	-	DNLJ	0.157933	0.278899	2.68002e-07	0.5	0.000303009	1.76594	1	0.00186252	-2.7299	NoConvergence	0.157874	0.278785	0.356597	2.03027e-06	0.00688871	2.95006e-05	-4.53017
OG_1329	FBgn0028903	CG13243	0.17605	0.297831	1.53562e-08	0.499796	0.00102946	1.69174	1	0.00541544	-2.26637	NoConvergence	0.175933	0.297629	0.537256	3.11494e-06	0.010569	4.17693e-05	-4.37914
OG_13297	FBgn0016070	smg	0.0432328	0.141006	0	2.38698e-15	6.35714e-12	3.26156	2.15698e-08	2.34454e-10	-9.62994	NoConvergence	0.04323	0.141021	0.585547	6.62028e-10	2.24626e-06	2.49585e-08	-7.60278
OG_13299	-	RPOC2	0.328462	0.441405	0.5	0.0358578	0.199681	1.34385	1	0.380842	-0.419255	NoConvergence	0.328609	0.44134	1.22218	0.447577	1	0.556169	-0.254793
OG_13300	-	PK2	0.0943827	0.145296	0.000718469	0.5	0.0368835	1.53943	1	0.103426	-0.98537	NoConvergence	0.0943341	0.145267	0.701254	0.0423323	1	0.0890475	-1.05038
OG_13301	-	VA0E	0.058445	0.0423198	0.000996317	0.456832	0.6662	0.724097	1	0.875451	-0.0577679	NoConvergence	0.0584799	0.0423627	1.39975	0.441044	1	0.551144	-0.258735
OG_13306	-	TSN7	0.047022	0.0621677	8.96674e-08	0.5	0.480383	1.3221	1	0.713322	-0.146714	NoConvergence	0.0470565	0.0621762	0.784677	0.361066	1	0.46813	-0.329634
OG_13308	-	GEMI2	0.125062	0.213919	0.5	0.5	0.355389	1.7105	1	0.579267	-0.237121	NoConvergence	0.124888	0.213957	0.67941	0.0194942	1	0.0492875	-1.30726
OG_13309	-	LSM5	0.0171433	0.00653326	0.0808119	0.128436	0.585289	0.381098	1	0.815697	-0.0884711	NoConvergence	0.0171369	0.00652412	1.78689	0.143194	1	0.228113	-0.64185
OG_13312	-	LYM5A	0.0808471	0.162851	0.5	0.5	0.822699	2.0143	1	0.996654	-0.00145571	NoConvergence	0.080807	0.162753	0.59119	0.154392	1	0.23997	-0.619844
OG_13313	-	CU17	0.0763413	0.138164	3.82485e-08	0.5	1	1.80982	1	1	0	NoConvergence	0.0763557	0.138111	0.818238	0.128897	1	0.210668	-0.676402
OG_13318	-	IPKA	0.0551717	0.120976	0.5	0.0613906	0.230965	2.19271	1	0.423374	-0.373276	NoConvergence	0.0552008	0.121149	8.54442	0.00912059	1	0.0277295	-1.55706
OG_13327	-	PARE	0.246187	0.358278	0.00898329	0.5	0.00252929	1.45531	1	0.0115503	-1.93741	NoConvergence	0.246401	0.358425	0.634032	2.83189e-05	0.0960861	0.00027375	-3.56265
OG_13330	-	OG_13330	0.345333	0.344291	0.000441916	0.0354432	0.734183	0.996983	1	0.929856	-0.0315844	NoConvergence	0.345497	0.344424	1.14238	0.478389	1	0.584927	-0.232898
OG_13335	-	PP14B	0.0483741	0.146786	1.15363e-06	0.127722	0.0609325	3.03439	1	0.155364	-0.808651	NoConvergence	0.0483798	0.147015	0.524166	0.00253472	1	0.0104764	-1.97979
OG_13338	-	SYB	0.0518251	0.0728627	0.00737757	0.0208321	0.579414	1.40593	1	0.809973	-0.0915295	NoConvergence	0.0517666	0.0727703	1.66864	0.132305	1	0.214996	-0.667569
OG_13339	-	K154L	0.162751	0.225253	0.29917	0.5	0.881486	1.38403	1	1	0	NoConvergence	0.162783	0.225365	0.784418	0.234418	1	0.333354	-0.477095
OG_1334	FBgn0036846	MESR6	0.231342	0.313526	0	0.112371	0.0945227	1.35525	1	0.2167	-0.664142	NoConvergence	0.231465	0.313819	0.584112	0.0077242	1	0.0245856	-1.60932
OG_13340	FBgn0034166	CG6472	0.0639133	0.10432	6.57729e-06	0.205279	0.644975	1.63221	1	0.85887	-0.0660725	NoConvergence	0.0639227	0.104295	0.778611	0.111688	1	0.189195	-0.723091
OG_13341	FBgn0031245	CG3625	0.214174	0.321082	9.74776e-14	2.2585e-05	0.168983	1.49917	1	0.337271	-0.472021	NoConvergence	0.214221	0.320743	0.78408	0.242769	1	0.342643	-0.465158
OG_13345	-	OG_13345	1.1165	2.09614	2.75472e-08	0.222005	0.246656	1.87741	1	0.444452	-0.352175	NoConvergence	1.11548	2.10328	0	0.0280844	1	0.0650891	-1.18649
OG_13348	-	BAP18	0.0660016	0.179973	0.5	0.5	0.213847	2.7268	1	0.398234	-0.399862	NoConvergence	0.0659717	0.17984	0.628135	0.00774457	1	0.0246273	-1.60858
OG_13352	-	GSHB	0.243484	0.374321	0.00310864	0.449804	0.445928	1.53735	1	0.677275	-0.169235	NoConvergence	0.243397	0.374356	0.618323	0.0447757	1	0.0931477	-1.03083
OG_13357	-	CU20	0.215025	0.276661	0.128736	1.29963e-09	0.0161977	1.28665	1	0.0532548	-1.27364	NoConvergence	0.214944	0.276659	3.32546	0.00142597	1	0.00665397	-2.17692
OG_13359	-	NAKD2	0.0538905	0.0891359	0.00913583	0.0032023	0.141717	1.65402	1	0.294527	-0.530874	NoConvergence	0.0538615	0.0890969	0.81307	0.129108	1	0.210811	-0.676107
OG_13360	-	LNPB	0.0891578	0.196318	4.61745e-09	0.5	0.00105393	2.20191	1	0.00552704	-2.25751	NoConvergence	0.0891106	0.196173	0.619352	1.45984e-05	0.0495324	0.000159782	-3.79647
OG_13361	-	EPS15	0.0654585	0.0937345	0.152617	0.5	0.791664	1.43197	1	0.974915	-0.0110333	NoConvergence	0.0654879	0.0937092	0.832201	0.218609	1	0.317118	-0.498779
OG_13363	-	AP3M1	0.147597	0.197476	0.0505166	0.00510792	0.00161898	1.33794	1	0.00794965	-2.09965	Convergence	0.147466	0.197345	12.319	0.000164635	0.558605	0.00116619	-2.93323
OG_13365	-	ALLA	0.0745851	0.141771	0.00153465	0.388445	0.270127	1.90079	1	0.474891	-0.323406	NoConvergence	0.0746312	0.141731	0.675031	0.0175818	1	0.045573	-1.34129
OG_13367	-	OG_13367	0.150741	0.17553	4.06291e-05	0.000522658	0.968163	1.16445	1	1	0	NoConvergence	0.15079	0.175527	1.18577	0.352997	1	0.459759	-0.33747
OG_13368	-	RNB	0.842268	0.525938	0.281401	0.5	0.980777	0.62443	1	1	0	NoConvergence	0.841898	0.52609	3.26617e-05	0.434112	1	0.544526	-0.263981
OG_1337	FBgn0002021	l(2)37Bb	0.162728	0.259141	0.152271	0.487777	0.306839	1.59248	1	0.519254	-0.28462	NoConvergence	0.162611	0.259086	0.705731	0.0135941	1	0.0377601	-1.42297
OG_13371	-	FLOWR	0.0872045	0.179677	0.00824779	0.00156068	0.218836	2.0604	1	0.405079	-0.39246	NoConvergence	0.0872808	0.179907	0.921217	0.723245	1	0.801292	-0.0962092
OG_13373	-	OG_13373	0.097515	0.143237	0.5	0.5	0.949996	1.46888	1	1	0	NoConvergence	0.097564	0.143434	0.704947	0.267174	1	0.370009	-0.431788
OG_13376	-	ATL5	0.295599	0.332502	2.45948e-12	0.319672	0.0967437	1.12484	1	0.22072	-0.656159	NoConvergence	0.295668	0.332575	0.717256	0.00436111	1	0.0159282	-1.79783
OG_1338	FBgn0025874	Meics	0.141403	0.230841	4.10577e-09	0.24505	0.00135698	1.6325	1	0.00689254	-2.16162	NoConvergence	0.141489	0.230792	0.599704	3.09896e-05	0.105148	0.000295359	-3.52965
OG_13382	-	ZNF3	0.223148	0.230042	0.5	0.255825	0.86921	1.0309	1	1	0	NoConvergence	0.22329	0.230101	0.505434	0.471918	1	0.579311	-0.237088
OG_13383	-	PINX1	0.195132	0.349084	1.39229e-05	0.338956	0.0926109	1.78897	1	0.214198	-0.669184	NoConvergence	0.195277	0.349181	0.451561	0.00829252	1	0.0258044	-1.58831
OG_13384	-	OG_13384	0.290016	0.42327	0.00738625	0.457747	0.126573	1.45947	1	0.271297	-0.566555	NoConvergence	0.290287	0.423288	0.0773536	0.074749	1	0.139064	-0.856784
OG_13387	-	PKHA3	0.064081	0.117974	0.00163344	0.111717	0.884261	1.84101	1	1	0	NoConvergence	0.0640923	0.117862	1.60247	0.299706	1	0.405625	-0.391876
OG_13388	-	OXSR1	0.0616233	0.114781	1.17251e-08	0.0836743	0.000215383	1.86263	0.730794	0.00141687	-2.84867	NoConvergence	0.0615394	0.114648	0.240326	0.00227725	1	0.00961035	-2.01726
OG_13395	-	HM20A	0.106146	0.210126	0.0024454	0.0466948	0.189483	1.9796	1	0.365501	-0.437111	NoConvergence	0.106216	0.210097	2.31846	0.0200445	1	0.0502145	-1.29917
OG_134	FBgn0264574	Glut1	0.0801532	0.134223	0	0.000146962	3.99314e-05	1.67458	0.135487	0.000322589	-3.49135	NoConvergence	0.080217	0.134155	0.647005	3.45032e-06	0.0117069	4.52006e-05	-4.34486
OG_13400	FBgn0038749	Xport-A	0.206829	0.221571	0.291379	0.00323696	0.241627	1.07128	1	0.437716	-0.358808	NoConvergence	0.207024	0.221607	1.28249	0.46132	1	0.569133	-0.244786
OG_13401	FBgn0037262	MED31	0.00884464	0.0360487	0.0401065	0.0153968	0.201911	4.07577	1	0.383157	-0.416623	NoConvergence	0.00883859	0.0360587	1.00233	0.9732	1	0.985636	-0.00628327
OG_13415	FBgn0250838	roh	0.133339	0.189562	0.5	0.0332915	0.407001	1.42165	1	0.635268	-0.197043	NoConvergence	0.133354	0.189457	5.1843	0.701827	1	0.786686	-0.104199
OG_1342	FBgn0037405	CG1077	0.138761	0.158801	0.00221169	0.5	0.347152	1.14442	1	0.570129	-0.244027	NoConvergence	0.138788	0.158721	0.520013	0.118657	1	0.197645	-0.704114
OG_13424	-	TMM80	0.0471269	0.165783	0.127684	0.5	0.154149	3.5178	1	0.313942	-0.503151	NoConvergence	0.0472541	0.166242	9.26163e-05	0.00948604	1	0.0285436	-1.54449
OG_13463	-	EST1	0.169401	0.234398	0	0.5	0.00272177	1.38368	1	0.012248	-1.91194	NoConvergence	0.169433	0.234346	0.388869	0.025497	1	0.0602866	-1.21978
OG_13464	-	OG_13464	1.29416	0.70182	2.33147e-15	0.016952	0.25239	0.542299	1	0.451666	-0.345183	NoConvergence	1.29293	0.701787	0.712806	0.0828047	1	0.151483	-0.819637
OG_1347	FBgn0030960	Atg101	0.00735873	0.0171916	0.5	0.5	0.837488	2.33621	1	1	0	NoConvergence	0.00735316	0.0171984	0.59351	0.0877888	1	0.158356	-0.800366
OG_135	FBgn0039678	Obp99a	0.10494	0.156175	0.00163072	0.138568	0.505445	1.48823	1	0.736357	-0.132911	NoConvergence	0.104675	0.156083	0.792764	0.186922	1	0.279641	-0.5534
OG_13502	-	OG_13502	0.669323	0.45644	0.269973	0.5	0.99507	0.681943	1	1	0	NoConvergence	0.669137	0.456375	0.228327	0.538836	1	0.641723	-0.192652
OG_13537	FBgn0028370	kek3	0.0701943	0.115427	0.5	0.5	0.229011	1.64439	1	0.420701	-0.376026	NoConvergence	0.0701973	0.115388	0.687207	0.00593052	1	0.0201626	-1.69545
OG_1358	FBgn0038855	CG5745	0.0248777	0.0361982	2.11365e-06	0.430024	0.30325	1.45505	1	0.515752	-0.287559	NoConvergence	0.0248431	0.036178	0.856659	0.162195	1	0.249356	-0.60318
OG_136	FBgn0039678	Obp99a	0.138919	0.303195	0.00457631	3.7524e-07	0.0126919	2.18253	1	0.0437933	-1.35859	NoConvergence	0.139037	0.30352	0.665084	0.0205555	1	0.0510951	-1.29162
OG_1367	FBgn0032690	CG10333	0.0353225	0.058001	0.00018827	0.169999	0.51787	1.64204	1	0.749311	-0.125338	NoConvergence	0.0353119	0.0580379	0.869664	0.107422	1	0.183433	-0.736522
OG_1369	FBgn0038721	subdued	0.0460735	0.0510972	5.07261e-13	0.00197717	3.77254e-13	1.10904	1.28002e-09	1.91048e-11	-10.7189	NoConvergence	0.0460891	0.0511006	1.01206	0.949682	1	0.969979	-0.0132375
OG_1370	FBgn0027841	CstF64	0.205194	0.446546	1.3245e-13	0.0102058	2.03951e-05	2.17621	0.0692007	0.000180681	-3.74309	NoConvergence	0.205276	0.446432	0.242659	2.31585e-05	0.0785768	0.000233166	-3.63234
OG_1373	FBgn0042098	CG18735	0.156098	0.253605	0.177362	0.407826	0.37816	1.62465	1	0.602111	-0.220324	NoConvergence	0.156128	0.25363	0.535304	0.00939926	1	0.0283667	-1.54719
OG_1375	FBgn0038745	ClpX	0.102071	0.131627	1.10412e-13	0.154619	5.48635e-06	1.28956	0.0186152	5.85383e-05	-4.23256	NoConvergence	0.102076	0.131568	0.594305	0.0284201	1	0.0656876	-1.18252
OG_13763	-	Y1420	0.0386205	0.0296287	0.000334619	0.000207886	0.0001499	0.767176	0.50861	0.00102749	-2.98822	NoConvergence	0.0386431	0.0296166	1.91962	0.0448511	1	0.0932475	-1.03036
OG_13764	-	CNOT8	0.0277258	0.0500919	9.95183e-07	0.174461	0.243726	1.80669	1	0.440577	-0.355978	NoConvergence	0.0277179	0.0501043	0.512637	0.115638	1	0.194116	-0.71194
OG_1377	FBgn0259214	PMCA	0.0592949	0.0779909	0.000318517	0.5	0.815178	1.31531	1	0.992073	-0.0034563	NoConvergence	0.05929	0.0780244	0.192563	0.168382	1	0.256889	-0.590254
OG_13779	-	PGDAE	0.0734169	0.144157	0	8.61152e-09	6.69368e-07	1.96354	0.00227117	9.08467e-06	-5.04169	NoConvergence	0.0733757	0.144054	0.741026	0.00135647	1	0.00638759	-2.19466
OG_138	FBgn0262739	AGO1	0.0111528	0.0124259	0.431317	0.0086512	0.637641	1.11416	1	0.855483	-0.0677886	NoConvergence	0.0111512	0.012427	1.10335	0.530137	1	0.633811	-0.19804
OG_13815	-	AGLB3	0.249228	0.349007	4.53764e-10	2.59224e-09	0.0106378	1.40035	1	0.0381544	-1.41846	NoConvergence	0.249118	0.349095	0.949731	0.85844	1	0.90558	-0.0430731
OG_13817	-	PCNP	0.0861136	0.154432	0.373963	0.5	0.602487	1.79335	1	0.826016	-0.0830115	NoConvergence	0.0861293	0.154505	0.448992	0.0612107	1	0.119155	-0.923887
OG_13833	-	DDT4L	0.04735	0.0917646	1.41226e-06	7.57494e-12	1	1.93801	1	1	0	NoConvergence	0.0473677	0.0918297	1.46681	0.27504	1	0.378277	-0.42219
OG_13841	-	HETE1	0.0917845	0.170669	2.92324e-07	0.5	0.0149054	1.85946	1	0.0498756	-1.30211	NoConvergence	0.0918265	0.170801	0.617509	0.000255679	0.86752	0.00167475	-2.77605
OG_13844	FBgn0053196	dpy	0.431406	0.49193	0	0	0.258199	1.14029	1	0.460605	-0.336672	NoConvergence	0.431529	0.491598	0.986116	0.894097	1	0.929433	-0.0317818
OG_13849	FBgn0284249	Adf1	0.269242	0.352887	0.000844003	0.0404422	0.228434	1.31067	1	0.420096	-0.376651	NoConvergence	0.269423	0.353038	0.640568	0.0290686	1	0.0670038	-1.1739
OG_1390	FBgn0031245	CG3625	0.0787437	0.131518	1.58759e-05	0.464515	0.554088	1.67021	1	0.785633	-0.10478	NoConvergence	0.078704	0.131469	0.371216	0.0599063	1	0.117493	-0.92999
OG_1393	FBgn0051068	CG31068	0.245777	0.382315	3.73737e-06	0.0128376	3.05609e-05	1.55554	0.103693	0.000256666	-3.59063	NoConvergence	0.246195	0.382564	0.553973	2.14207e-06	0.00726806	3.09279e-05	-4.50965
OG_1395	FBgn0034166	CG6472	0.0722608	0.1096	0.131392	0.5	0.871125	1.51673	1	1	0	NoConvergence	0.0722499	0.109673	0.753214	0.018352	1	0.0470912	-1.32706
OG_1397	FBgn0264694	mgr	0.0347447	0.0529924	0.00167829	0.150534	0.225725	1.52519	1	0.41579	-0.381125	NoConvergence	0.0347269	0.0529795	0.768568	0.594056	1	0.693134	-0.159183
OG_13982	-	OG_13982	0.122132	0.138198	0.48676	0.5	0.854931	1.13155	1	1	0	NoConvergence	0.121943	0.137956	0.836404	0.493995	1	0.599472	-0.222231
OG_13987	-	NCAH	0.00471458	0.0296125	1.42019e-09	0.475464	0.00866193	6.28104	1	0.0323199	-1.49053	NoConvergence	0.00471311	0.0296006	0.207334	1.28378e-05	0.0435586	0.000142815	-3.84523
OG_1401	FBgn0031070	CG12702	0.185572	0.236403	0.442285	0.5	0.87614	1.27391	1	1	0	NoConvergence	0.185778	0.236528	0.175503	0.127914	1	0.209478	-0.678861
OG_14074	-	FUTA1	0.393991	0.41403	0.000180071	0.0305948	0.494549	1.05086	1	0.725467	-0.139382	NoConvergence	0.393576	0.413789	1.87307	0.108209	1	0.184423	-0.734186
OG_1411	FBgn0267384	Ubc7	0.0115768	0.0256283	0.281668	0.5	0.917699	2.21377	1	1	0	NoConvergence	0.0115595	0.0256255	0.175941	0.720338	1	0.799773	-0.0970333
OG_14117	FBgn0030438	CG15721	0.0767858	0.0738172	0.0762918	0.5	0.96767	0.961339	1	1	0	NoConvergence	0.0767726	0.0738216	0.753439	0.574282	1	0.676107	-0.169985
OG_14120	FBgn0267385	PyK	0.192821	0.191614	0	0.3266	0.0141684	0.993737	1	0.0478341	-1.32026	NoConvergence	0.192824	0.191689	0.659365	0.00926438	1	0.0280608	-1.5519
OG_14175	-	ZIPA	0.0596375	0.0812445	1.47216e-13	0.366062	0.497371	1.36231	1	0.728347	-0.137662	NoConvergence	0.0596611	0.081287	0.836351	0.427013	1	0.537608	-0.269534
OG_1419	FBgn0260945	Atg1	0.0168508	0.0109992	0.411505	0.5	0.994137	0.652736	1	1	0	NoConvergence	0.0168641	0.0110065	1.20775	0.643297	1	0.735618	-0.133348
OG_142	FBgn0034351	rswl	0.129131	0.151886	0.0669455	0.347544	0.998468	1.17622	1	1	0	NoConvergence	0.129109	0.1519	0.56634	0.46362	1	0.571399	-0.24306
OG_14204	-	REC10	0.363798	0.483684	1.05362e-06	0.485999	0.268574	1.32954	1	0.472652	-0.325459	NoConvergence	0.363915	0.483196	0.651879	0.0116955	1	0.0335726	-1.47402
OG_1421	FBgn0032850	Kua	0.0492952	0.0559456	0.5	0.0122723	0.105521	1.13491	1	0.235083	-0.628779	NoConvergence	0.049299	0.0559282	10.0811	0.00495736	1	0.0175568	-1.75555
OG_1423	FBgn0002283	l(3)73Ah	0.0136368	0.066061	4.93887e-06	0.00946064	0.265213	4.84433	1	0.469059	-0.328773	NoConvergence	0.0136294	0.0660765	0.764155	0.089861	1	0.161237	-0.792537
OG_1427	FBgn0041707	7B2	0.0636389	0.0611041	2.2275e-07	0.000306825	0.973876	0.960169	1	1	0	NoConvergence	0.0635882	0.0610708	1.21363	0.332373	1	0.439151	-0.357386
OG_14295	-	RNLA	0.187618	0.223099	0.0560744	0.5	0.700112	1.18911	1	0.903225	-0.0442043	NoConvergence	0.18749	0.222903	0.771446	0.20119	1	0.295995	-0.528716
OG_1431	FBgn0027843	CAH2	0.13036	0.234708	0.00130702	0.5	0.210137	1.80046	1	0.394847	-0.403571	NoConvergence	0.130278	0.234805	0.634843	0.00830342	1	0.0258044	-1.58831
OG_14310	-	YACP	0.16528	0.302364	6.64132e-07	0.434696	1.18189e-05	1.82941	0.0401014	0.000112962	-3.94707	NoConvergence	0.165285	0.302152	0.587348	2.23902e-07	0.000759699	4.49526e-06	-5.34724
OG_14315	-	DLRB2	0.0285859	0.0228756	0.5	0.292462	0.84603	0.800241	1	1	0	NoConvergence	0.0285872	0.0228829	12.146	0.184688	1	0.277031	-0.557471
OG_14325	-	RSMB	0.0547942	0.0794833	0.10803	0.025607	0.270903	1.45058	1	0.47601	-0.322384	NoConvergence	0.0548567	0.0795681	1.34633	0.374873	1	0.482187	-0.316784
OG_14326	-	B561P	0.269893	0.291318	0.5	0.208348	0.785952	1.07938	1	0.971135	-0.0127206	NoConvergence	0.269627	0.290932	1.54173	0.330754	1	0.437865	-0.35866
OG_14333	-	NDUAD	0.0876487	0.0880177	0.0529425	0.481203	0.996885	1.00421	1	1	0	NoConvergence	0.0876046	0.0880211	0.987197	0.975532	1	0.98717	-0.00560809
OG_14334	-	CDK12	0.0426566	0.0665649	2.10942e-15	0.0450269	0.000199845	1.56048	0.678075	0.00132696	-2.87714	NoConvergence	0.0426584	0.0665441	0.801026	0.00668042	1	0.022157	-1.65449
OG_14335	-	NOC4B	0.0473679	0.0863338	0.33163	0.5	0.0529244	1.82262	1	0.138988	-0.857023	NoConvergence	0.047361	0.086322	0.427	0.000926982	1	0.00465274	-2.33229
OG_14336	FBgn0033158	CG12164	0.0896288	0.165031	2.28774e-10	0.5	0.017937	1.84127	1	0.0582408	-1.23477	NoConvergence	0.0896011	0.164831	0.369141	0.000247325	0.839175	0.00163582	-2.78626
OG_14340	-	VPS29	0.00662906	0.035228	0.5	0.5	0.00428121	5.31418	1	0.0179335	-1.74634	Convergence	0.00662922	0.0352177	3.51309e-05	0.000196684	0.66735	0.00134006	-2.87288
OG_14342	-	GID4	0.00779632	0.00436897	0.5	0.110735	0.62604	0.560389	1	0.846613	-0.0723149	NoConvergence	0.00779146	0.00436846	1.11897	0.549795	1	0.651801	-0.185885
OG_14345	-	OG_14345	0.217012	0.28112	0.498076	0.5	0.947946	1.29541	1	1	0	NoConvergence	0.217217	0.280958	0.762005	0.279026	1	0.38252	-0.417346
OG_14346	-	CI085	0.128441	0.245597	0.00157607	0.5	0.0512844	1.91214	1	0.136102	-0.866134	NoConvergence	0.128295	0.245373	0.379334	0.00113047	1	0.00548739	-2.26063
OG_14347	-	TM20B	0.0308253	0.0909653	0.460173	0.5	0.259506	2.951	1	0.462293	-0.335083	NoConvergence	0.0308318	0.091014	0.192388	0.011423	1	0.0330139	-1.4813
OG_14349	-	SAN	0.0203657	0.0547451	0.5	0.5	0.550639	2.68811	1	0.78205	-0.106765	NoConvergence	0.0203601	0.0547527	0.720576	0.0476636	1	0.0983076	-1.00741
OG_1435	-	OG_1435	0.0258562	0.109687	0.192364	0.5	0.0289569	4.2422	1	0.0857335	-1.06685	NoConvergence	0.0258619	0.109677	0.474914	0.000459154	1	0.00264053	-2.57831
OG_14350	-	ANTP	0.0466067	0.10071	0.5	1.87618e-05	0.386486	2.16084	1	0.611155	-0.213848	NoConvergence	0.0465985	0.100696	0.51001	0.14141	1	0.225897	-0.64609
OG_14352	-	OG_14352	0.728275	0.731732	0.5	0.0536646	0.714646	1.00475	1	0.915362	-0.0384071	NoConvergence	0.730179	0.733797	4.22722	0.0967205	1	0.170126	-0.76923
OG_14355	-	PHND	0.0989183	0.135682	0.00579016	0.485957	0.99382	1.37166	1	1	0	NoConvergence	0.0987795	0.135629	0.861085	0.420457	1	0.531129	-0.2748
OG_14356	-	CALM	0.02221	0.0263097	5.68187e-05	0.5	0.456303	1.18459	1	0.6878	-0.162538	NoConvergence	0.0221666	0.0262839	0.861624	0.364386	1	0.471713	-0.326322
OG_14361	-	DUOX2	0.0205771	0.0329883	0	0.5	0.00661733	1.60315	1	0.0261381	-1.58273	NoConvergence	0.0205721	0.0329734	0.624354	0.000953828	1	0.00476152	-2.32225
OG_14363	-	DHS27	0.186472	0.344862	0.0024885	0.386807	0.000252137	1.84941	0.8555	0.00162026	-2.79041	NoConvergence	0.186515	0.344771	0.523185	2.29651e-06	0.00779207	3.25141e-05	-4.48793
OG_14364	-	CU17	0.0747795	0.0989319	0.5	0.5	0.981922	1.32298	1	1	0	NoConvergence	0.0747452	0.0988313	0.736507	0.557323	1	0.659343	-0.180889
OG_14366	-	CU16	0.190803	0.209554	0.132729	0.0806305	0.473655	1.09827	1	0.707408	-0.15033	NoConvergence	0.190996	0.209544	1.08271	0.691857	1	0.777824	-0.109119
OG_14371	-	OG_14371	0.101002	0.0885021	0.5	0.5	0.999453	0.876243	1	1	0	NoConvergence	0.100996	0.0884811	1.08056	0.764502	1	0.83113	-0.080331
OG_14372	-	DNAJ	0.157254	0.249187	0.00724158	0.461238	0.595017	1.58462	1	0.823065	-0.0845659	NoConvergence	0.157316	0.24961	0.576961	0.079145	1	0.146025	-0.835574
OG_14373	FBgn0037061	Trmt112	0.0337139	0.0575343	0.00375068	0.5	0.214728	1.70655	1	0.399198	-0.398812	NoConvergence	0.0337273	0.0575785	0.711455	0.135342	1	0.218988	-0.659581
OG_14374	-	ATP11	0.128736	0.214588	0.000485015	0.191648	0.00512306	1.66689	1	0.0210439	-1.67687	NoConvergence	0.128706	0.214549	0.652154	0.190367	1	0.28367	-0.547187
OG_14375	-	NUP35	0.0448286	0.0900328	8.60414e-05	0.5	0.0554393	2.00838	1	0.143702	-0.842538	NoConvergence	0.0448073	0.0900727	0.675959	0.00283447	1	0.0113546	-1.94483
OG_14376	-	DID2	0.0128935	0.0297611	2.44908e-05	0.5	0.453998	2.30823	1	0.684628	-0.164545	NoConvergence	0.0128882	0.0297753	0.137149	4.00827e-06	0.0136001	5.13015e-05	-4.28987
OG_14378	-	OG_14378	0.0548531	0.0562511	0.00130866	0.5	1	1.02549	1	1	0	NoConvergence	0.054841	0.0562532	0.91807	0.551981	1	0.653936	-0.184465
OG_14379	-	OG_14379	0.0522674	0.04441	0.5	0.5	1	0.849669	1	1	0	NoConvergence	0.0522618	0.044395	1.07657	0.571506	1	0.673305	-0.171788
OG_1438	FBgn0263776	CG43693	0.0496669	0.0547587	0.43576	0.5	0.979666	1.10252	1	1	0	NoConvergence	0.0496933	0.0547227	1.01429	0.937106	1	0.961878	-0.0168801
OG_14380	-	Y1760	0.0326996	0.0388316	1.03329e-07	0.5	0.0895352	1.18752	1	0.20802	-0.681895	NoConvergence	0.0326857	0.0388114	0.914829	0.371598	1	0.478857	-0.319794
OG_14381	-	RSMA	0.134774	0.25711	0.5	0.0181626	0.00199025	1.90772	1	0.00943441	-2.02529	Convergence	0.134767	0.257036	0.596564	0.000798971	1	0.00412619	-2.38445
OG_14382	-	STML2	0.0425674	0.060746	0.00033771	0.0131059	0.358163	1.42705	1	0.582573	-0.23465	NoConvergence	0.0425444	0.0607444	0.881773	0.241495	1	0.341129	-0.467082
OG_14383	-	ATP5L	0.0730621	0.146632	0.4996	0.5	0.791885	2.00694	1	0.974915	-0.0110333	NoConvergence	0.0730283	0.146696	0.656415	0.138403	1	0.222772	-0.65214
OG_14387	FBgn0039883	RhoGAP100F	0.029256	0.0480646	0	0.101611	0.00861117	1.6429	1	0.0322136	-1.49196	NoConvergence	0.0292542	0.048041	0.715325	0.0277714	1	0.0645579	-1.19005
OG_14388	FBgn0265598	Bx	0.0277054	0.0632891	0.000178359	0.5	0.494028	2.28436	1	0.72533	-0.139465	NoConvergence	0.0276884	0.0631944	0.254942	0.00369011	1	0.0139583	-1.85517
OG_14390	-	ID4	0.0449685	0.137509	0.000101511	0.00515704	0.0854435	3.0579	1	0.201466	-0.695798	NoConvergence	0.0449442	0.137497	0.725222	0.0160656	1	0.042787	-1.36869
OG_14395	-	PBX1	0.0240271	0.0225118	8.23198e-06	0.0286937	0.665916	0.936933	1	0.875418	-0.0577846	NoConvergence	0.0240313	0.0225185	1.13574	0.830506	1	0.881698	-0.0546802
OG_14396	-	FKB70	0.0819085	0.131496	3.11566e-11	0.5	1.52892e-05	1.6054	0.0518763	0.000140968	-3.85088	NoConvergence	0.0820021	0.131539	0.617772	0.00142767	1	0.00665397	-2.17692
OG_14398	-	OG_14398	0.0613535	0.0834112	1.73985e-10	0.5	0.0288061	1.35952	1	0.0856608	-1.06722	NoConvergence	0.0613124	0.0834595	0.658024	0.00395631	1	0.0147352	-1.83164
OG_14400	-	SIAH1	0.00316955	0.00829292	0.5	0.301929	0.928555	2.61643	1	1	0	NoConvergence	0.00317268	0.00829023	0.924614	0.68714	1	0.774316	-0.111082
OG_14401	-	PSMG1	0.193377	0.347439	0.0935051	0.468447	0.0880971	1.79669	1	0.20558	-0.687019	NoConvergence	0.193242	0.348141	0.135845	0.0145964	1	0.0398436	-1.39964
OG_14402	FBgn0032515	loqs	0.0220949	0.0417769	0.000374733	0.5	0.174262	1.8908	1	0.344646	-0.462627	NoConvergence	0.0220963	0.0417575	0.277629	0.00125011	1	0.00600799	-2.22127
OG_14406	-	SSB	0.0801511	0.153734	6.06185e-10	0.147923	0.000342985	1.91806	1	0.00205973	-2.68619	NoConvergence	0.080094	0.153797	0.128113	1.4766e-14	5.01009e-11	1.31845e-12	-11.8799
OG_14407	-	COPZ1	0.0211488	0.0249031	0.131539	0.5	0.990855	1.17752	1	1	0	NoConvergence	0.0211234	0.0248953	0.898239	0.694517	1	0.779701	-0.108072
OG_14409	-	MCM4	0.0425276	0.0640749	4.44089e-16	0.5	0.000439825	1.50667	1	0.00256855	-2.59031	NoConvergence	0.0424813	0.0640502	0.84415	0.00880019	1	0.0270708	-1.5675
OG_14410	-	ZIP10	0.0353393	0.0546699	0	0.5	0.0704608	1.547	1	0.173367	-0.761033	NoConvergence	0.0352966	0.0546401	0.73226	0.00656398	1	0.0218135	-1.66127
OG_14412	-	KCTD5	0.0186443	0.0172811	0.329185	0.5	0.999684	0.926885	1	1	0	NoConvergence	0.0186263	0.0172876	1.05355	0.843141	1	0.892599	-0.0493437
OG_14413	-	FEND	0.023454	0.0318446	0.145628	0.0135009	0.267788	1.35775	1	0.472198	-0.325876	NoConvergence	0.0234675	0.031861	0.965143	0.849197	1	0.897888	-0.0467776
OG_14415	FBgn0003218	rdgB	0.0256413	0.0340029	0.5	0.5	1	1.3261	1	1	0	NoConvergence	0.025639	0.0340187	0.909108	0.102413	1	0.176839	-0.752422
OG_14419	FBgn0037019	Pex16	0.0797188	0.241997	3.05993e-10	0.316415	5.43268e-10	3.03563	1.84331e-06	1.33573e-08	-7.87428	NoConvergence	0.079784	0.242582	0.397744	7.03659e-13	2.38752e-09	4.59138e-11	-10.3381
OG_1442	-	TDHA	0.148345	0.246514	0.0092983	0.490199	0.00279435	1.66176	1	0.0124753	-1.90395	NoConvergence	0.148213	0.246679	0.659271	7.2093e-06	0.0244612	8.49346e-05	-4.07092
OG_14424	FBgn0016930	Dyrk2	0.346407	0.444567	0	2.54523e-06	0.0432267	1.28337	1	0.117909	-0.928453	NoConvergence	0.34688	0.444876	0.959086	0.706924	1	0.791093	-0.101773
OG_14430	-	RAB3	0.0176509	0.0553474	4.00207e-05	2.2791e-06	0.380527	3.13567	1	0.605027	-0.218225	NoConvergence	0.0176596	0.0553431	1.00885	0.971688	1	0.985042	-0.00654518
OG_14431	-	NID2	0.170217	0.298876	0	3.29036e-08	0.714017	1.75585	1	0.915362	-0.0384071	NoConvergence	0.170228	0.298986	0.696757	0.0694598	1	0.13181	-0.88005
OG_14432	-	UNC89	0.135488	0.159146	5.75936e-05	0.449011	0.137022	1.17462	1	0.288587	-0.539723	NoConvergence	0.13541	0.158932	0.802421	0.231027	1	0.329083	-0.482694
OG_14433	-	PUCL	0.167787	0.214884	1.29562e-05	0.5	0.486302	1.28069	1	0.718963	-0.143293	NoConvergence	0.167878	0.214977	0.670957	0.0197058	1	0.0496743	-1.30387
OG_14434	-	TYY1	0.0223498	0.0328469	0.5	0.00589715	0.995291	1.46968	1	1	0	NoConvergence	0.0223254	0.0328451	0.963913	0.866543	1	0.911119	-0.0404249
OG_14435	-	TM7S3	0.111433	0.200235	2.75124e-09	1.05104e-05	0.000619924	1.79691	1	0.00349402	-2.45667	NoConvergence	0.111498	0.200323	0.667368	1.50257e-05	0.0509823	0.000162883	-3.78813
OG_14438	-	HIF1A	0.0472146	0.114292	5.77316e-15	0	2.82871e-08	2.42069	9.59782e-05	5.02504e-07	-6.29886	NoConvergence	0.0472367	0.11441	0.900157	0.223552	1	0.32223	-0.491833
OG_14442	-	TBX6L	0.0433648	0.0924564	0.0353799	5.98771e-07	0.0120725	2.13206	1	0.0420987	-1.37573	Convergence	0.0433553	0.0924909	0.506584	0.00323689	1	0.0126411	-1.89821
OG_14446	-	NPC2	0.17062	0.312262	0.0615043	0.156585	0.0823415	1.83016	1	0.195374	-0.709134	NoConvergence	0.170376	0.312863	0.525543	0.0331989	1	0.0740781	-1.13031
OG_14451	-	LYSC	0.0162768	0.0438249	0.481772	0.479869	0.447373	2.69247	1	0.677838	-0.168874	NoConvergence	0.016295	0.043803	0.522977	0.0341846	1	0.0756679	-1.12109
OG_14455	-	INAM2	0.183147	0.214705	0.0131918	0.00065819	0.704871	1.17231	1	0.907983	-0.0419222	NoConvergence	0.183183	0.214632	1.25481	0.742775	1	0.815864	-0.0883824
OG_14456	-	OPSD1	0.126115	0.12246	0.0391274	3.56442e-05	0.824055	0.97102	1	0.996767	-0.00140645	NoConvergence	0.126201	0.122409	1.0751	0.462692	1	0.570464	-0.243772
OG_14457	-	BL1S2	0.170303	0.248426	0.21544	0.245031	0.586911	1.45873	1	0.816812	-0.0878777	NoConvergence	0.170353	0.248064	0.807948	0.308862	1	0.414873	-0.382084
OG_14458	-	TIM14	0.0265395	0.0801906	0.5	0.499848	0.388765	3.02155	1	0.614097	-0.211763	NoConvergence	0.0265317	0.0801189	0.596353	0.0233848	1	0.0565536	-1.24754
OG_14460	-	EI2BE	0.0824553	0.127032	0.442664	0.0761823	0.0563945	1.54061	1	0.145843	-0.836113	NoConvergence	0.082407	0.127014	0.780228	0.0101699	1	0.0301103	-1.52129
OG_14464	-	KC1A	0.0818289	0.0404223	5.79883e-07	0.487207	0.00487582	0.493985	1	0.0201637	-1.69543	NoConvergence	0.0818084	0.0404128	2.02111	0.0363168	1	0.079294	-1.10076
OG_14468	-	OG_14468	0.173914	0.25922	0.0667115	0.325368	0.398036	1.49051	1	0.62438	-0.204551	NoConvergence	0.173968	0.259379	0.639121	0.0614136	1	0.119413	-0.922947
OG_14469	-	YPT1	0.0389588	0.0283294	1.66485e-06	0.369594	0.641955	0.727163	1	0.857742	-0.0666432	NoConvergence	0.0389783	0.0283309	0.935892	0.707824	1	0.791839	-0.101363
OG_14470	-	PPIH	0.00366931	0.00359696	0.00879577	0.5	0.956652	0.980282	1	1	0	NoConvergence	0.00366364	0.00359931	0.972616	0.886747	1	0.92491	-0.0339004
OG_14472	FBgn0023174	Prosbeta2	0.0263398	0.00867188	0.00314574	0.5	0.333511	0.32923	1	0.552811	-0.257424	NoConvergence	0.0263407	0.0086677	1.15929	0.443603	1	0.552956	-0.257309
OG_14473	FBgn0004897	fd96Ca	0.0348421	0.0456349	0.0108169	0.472583	0.397429	1.30976	1	0.623718	-0.205012	NoConvergence	0.0348496	0.0456162	0.88873	0.598831	1	0.696072	-0.157346
OG_14475	-	TPPP	0.0354889	0.0897833	0.00182834	0.5	0.198672	2.5299	1	0.379395	-0.420908	NoConvergence	0.0354846	0.0897525	0.427912	0.0100193	1	0.0297683	-1.52625
OG_14476	-	MED11	0.0122345	0.011475	0.000575301	0.5	0.985823	0.937923	1	1	0	NoConvergence	0.0122321	0.0114699	0.986951	0.97733	1	0.988593	-0.00498254
OG_14480	-	OG_14480	0.167258	0.179191	0.136426	0.5	0.892924	1.07135	1	1	0	NoConvergence	0.167163	0.179224	0.989889	0.954454	1	0.973681	-0.0115832
OG_14481	FBgn0053196	dpy	0.054907	0.106842	2.31891e-08	0.000141404	0.0806471	1.94588	1	0.19216	-0.716337	NoConvergence	0.0549215	0.106872	0.777342	0.0811487	1	0.149016	-0.826766
OG_14482	-	TOM22	0.050047	0.134129	0.5	0.169525	0.0967966	2.68007	1	0.22072	-0.656159	NoConvergence	0.0500444	0.134095	0.261545	0.0132437	1	0.0370757	-1.43091
OG_14483	-	S6A13	0.0780103	0.0934834	0.00298104	0.483348	1	1.19835	1	1	0	NoConvergence	0.0780493	0.0935249	0.966396	0.917007	1	0.948707	-0.0228678
OG_14484	FBgn0032833	COX4	0.0651715	0.183209	0.0845456	0.427213	0.0081231	2.81119	1	0.0305901	-1.51442	Convergence	0.0651612	0.183308	0.476127	0.000222747	0.755779	0.00149956	-2.82404
OG_14487	-	ZN696	0.0905606	0.159947	0.00637059	0.149773	0.0327817	1.76619	1	0.0942614	-1.02567	NoConvergence	0.0905003	0.159974	0.695206	0.0021327	1	0.00907938	-2.04194
OG_14488	-	RINI	0.0693455	0.12811	3.58595e-05	0.173026	0.0312039	1.84741	1	0.0905348	-1.04318	NoConvergence	0.0692967	0.127981	0.687099	0.000257587	0.873992	0.00168075	-2.7745
OG_14489	-	YETS4	0.0317116	0.0766962	0.212642	0.244253	0.0475446	2.41855	1	0.127424	-0.894748	NoConvergence	0.0317615	0.0768177	37.716	0.159407	1	0.24585	-0.60933
OG_1449	FBgn0039427	CG5447	0.0078762	0.017297	0.00455244	0.5	0.974852	2.19611	1	1	0	NoConvergence	0.00787668	0.0173178	0.942655	0.907662	1	0.941365	-0.0262421
OG_14491	-	OG_14491	0.04322	0.0662624	0.112144	0.0459829	0.4706	1.53314	1	0.703722	-0.152599	NoConvergence	0.0432056	0.0663048	0.991261	1	1	1	0
OG_14492	-	UNC79	0.0746107	0.0843262	0.375503	0.0248607	1	1.13022	1	1	0	NoConvergence	0.0746157	0.0843171	1.06268	0.756921	1	0.825268	-0.0834051
OG_14494	-	COG2	0.121021	0.206437	1.48724e-08	0.233721	9.40013e-05	1.70579	0.318947	0.000687385	-3.1628	NoConvergence	0.121116	0.206511	0.679416	2.71986e-05	0.0922847	0.000264426	-3.5777
OG_14496	-	ESSC	0.0860877	0.217415	0.5	0.000326932	0.000518412	2.5255	1	0.00298131	-2.52559	Convergence	0.0861534	0.217404	13.5569	1.31973e-05	0.0447784	0.000146335	-3.83465
OG_14499	FBgn0040022	Set1	0.136007	0.156506	0.176232	0.5	0.922142	1.15072	1	1	0	NoConvergence	0.136019	0.156471	0.880456	0.484714	1	0.590321	-0.228912
OG_14500	FBgn0026056	Rlip	0.0589236	0.0847603	0.00134809	0.0105431	0.130405	1.43848	1	0.278104	-0.555792	NoConvergence	0.0589543	0.084774	0.858447	0.130663	1	0.212837	-0.671953
OG_14504	-	TSNA1	0.0910009	0.232868	0.464664	0.39218	0.0116392	2.55896	1	0.0410516	-1.38667	Convergence	0.090959	0.232709	0.590182	0.000791397	1	0.00410582	-2.3866
OG_14505	-	RL37P	0.0116963	0	0.000239526	0.5	0.81055	0	1	0.989933	-0.00439414	NoConvergence	0.0116998	0	2.26268e-05	0.152469	1	0.238399	-0.622695
OG_14507	-	OSTCB	0.0115262	0.0253779	0.25031	0.5	0.889234	2.20175	1	1	0	NoConvergence	0.0115371	0.0254045	0.792276	0.21729	1	0.31534	-0.50122
OG_14508	-	STS1	0.0436592	0.102198	0.0486472	0.459513	0.000953038	2.3408	1	0.00507639	-2.29445	Convergence	0.0436779	0.102205	0.692539	5.85647e-06	0.019871	7.14784e-05	-4.14583
OG_14515	-	OG_14515	0.225793	0.308951	0.0463583	0.5	0.107321	1.36829	1	0.237379	-0.624558	NoConvergence	0.225875	0.308927	0.515934	0.0395823	1	0.084414	-1.07359
OG_14516	-	RM42	0.0958456	0.235892	0.5	0.5	0.280286	2.46117	1	0.487697	-0.31185	NoConvergence	0.0959215	0.236152	0.462183	0.0143558	1	0.0393452	-1.40511
OG_14518	-	HOME2	0.013846	0.041398	0.378137	0.441482	0.638326	2.98988	1	0.856064	-0.0674939	NoConvergence	0.0138658	0.0413848	0.686536	0.108431	1	0.184423	-0.734186
OG_14520	-	NDUA9	0.0651222	0.114175	0.0506624	0.01135	0.0152505	1.75324	1	0.0509803	-1.2926	NoConvergence	0.0651371	0.114185	0.733467	0.0105825	1	0.0310341	-1.50816
OG_14524	-	TRAI6	0.341083	0.519097	2.41035e-12	4.47486e-06	0.133511	1.52191	1	0.282773	-0.548562	NoConvergence	0.34105	0.519134	0.803283	0.313568	1	0.419698	-0.377063
OG_14525	-	XYNA	0.135376	0.113798	0.5	0.5	0.955924	0.840605	1	1	0	NoConvergence	0.135402	0.113856	1.23615	0.429766	1	0.540073	-0.267547
OG_14526	-	SHOX2	0.039758	0.0866275	0.5	0.00387025	1	2.17887	1	1	0	NoConvergence	0.0397808	0.0861158	0.610604	0.00309514	1	0.0122256	-1.91273
OG_14530	-	ECLH	0.129845	0.359224	0.00876189	0.482008	0.17866	2.76656	1	0.350366	-0.455479	NoConvergence	0.129953	0.359642	0.463169	0.00739267	1	0.0238331	-1.62282
OG_14531	-	YJ95	0.353679	0.486314	0.0105108	0.493789	0.150408	1.37502	1	0.307986	-0.511469	NoConvergence	0.353892	0.487305	0.591959	0.0186939	1	0.0476906	-1.32157
OG_14536	-	AGRG4	0.272602	0.22342	0.393764	0.315018	0.812871	0.819582	1	0.99093	-0.00395722	NoConvergence	0.272666	0.223482	1.31561	0.138062	1	0.222327	-0.653008
OG_14537	-	OG_14537	0.296398	0.602852	0	5.70591e-08	8.44696e-05	2.03393	0.286605	0.000629902	-3.20073	NoConvergence	0.296324	0.602922	0.649011	6.3448e-05	0.215279	0.000536856	-3.27014
OG_14542	FBgn0085458	CG34429	0.190062	0.274337	0.109311	0.291549	0.3235	1.44341	1	0.540708	-0.267038	NoConvergence	0.190044	0.274129	0.759996	0.0738911	1	0.13783	-0.860656
OG_14543	-	LACH	0.029519	0.0786854	0.0136184	0.000308609	0.0259354	2.66558	1	0.0786406	-1.10435	NoConvergence	0.0295202	0.0786826	0.850023	0.100005	1	0.173919	-0.759653
OG_14549	-	LEG5	0.535051	1.29714	7.22021e-09	5.18752e-13	5.22726e-07	2.42434	0.00177361	7.20979e-06	-5.14208	NoConvergence	0.536184	1.29666	2.40759	0.00050252	1	0.00284649	-2.54569
OG_14550	-	APC15	0.0701697	0.104725	0.00784405	0.5	1	1.49245	1	1	0	NoConvergence	0.0702225	0.104673	0.475231	0.060875	1	0.118843	-0.925027
OG_14551	-	SESQ1	0.049298	0.109152	0.0539324	0.5	0.0202114	2.21413	1	0.0640312	-1.19361	NoConvergence	0.0492402	0.109099	0.658057	0.000418732	1	0.00247088	-2.60715
OG_14553	-	AVT3	0.0363478	0.0749687	0.428156	0.1097	0.00886981	2.06254	1	0.0327656	-1.48458	Convergence	0.0363476	0.0750159	0.6824	0.000465571	1	0.0026594	-2.57522
OG_14556	-	YAFJ	0.195972	0.215917	0.115788	0.00164478	0.467537	1.10178	1	0.700996	-0.154284	NoConvergence	0.195964	0.215945	1.00124	0.989463	1	0.99533	-0.00203276
OG_14557	-	RAD50	0.160153	0.252351	0.5	0.478513	0.325739	1.57568	1	0.542845	-0.265324	NoConvergence	0.160146	0.25213	0.431131	0.0293819	1	0.0675567	-1.17033
OG_14558	-	K1143	0.20319	0.271457	1.88141e-05	0.000835896	0.0543987	1.33597	1	0.141545	-0.849106	NoConvergence	0.203231	0.271498	0.660564	0.155344	1	0.241038	-0.617914
OG_14568	-	OG_14568	2.00564	1.82798	0.08225	6.02481e-05	0.176393	0.91142	1	0.347698	-0.458798	NoConvergence	2.00535	1.82872	3.00068	7.48015e-05	0.253801	0.000614531	-3.21146
OG_14578	-	QUEG	0.588847	1.33087	1.15463e-14	0.00446304	0.996009	2.26013	1	1	0	NoConvergence	0.589241	1.32615	0.944321	0.783868	1	0.847054	-0.0720888
OG_14588	-	AR6P4	0.0914176	0.0845593	0.5	0.5	0.996464	0.924978	1	1	0	NoConvergence	0.0914027	0.0845005	1.05969	0.817833	1	0.872887	-0.0590419
OG_14589	FBgn0034638	CG10433	0.365967	0.344207	8.78763e-05	0.5	0.00560893	0.940542	1	0.0227313	-1.64338	NoConvergence	0.366677	0.344654	0.298928	0.12796	1	0.209478	-0.678861
OG_14600	-	PDCD7	0.195119	0.27378	0	0.00105328	0.971635	1.40315	1	1	0	NoConvergence	0.195261	0.27363	0.938129	0.601535	1	0.698258	-0.155984
OG_14606	-	MEOX1	0.14404	0.193294	5.85422e-06	0.0133234	0.266346	1.34195	1	0.470439	-0.327497	NoConvergence	0.143938	0.193508	0.732899	0.110343	1	0.187198	-0.7277
OG_1461	FBgn0027589	CG1688	0.0445666	0.0886238	0.00425512	0.5	0.00657813	1.98857	1	0.0260135	-1.5848	NoConvergence	0.0445619	0.0886008	0.643122	0.00016356	0.554959	0.001161	-2.93517
OG_1462	FBgn0036353	CG10171	0.0728974	0.122984	0.00587431	0.0349987	0.424048	1.68709	1	0.653701	-0.184621	NoConvergence	0.0728843	0.122956	0.950086	0.848929	1	0.897885	-0.0467794
OG_14626	FBgn0034430	mip40	0.11983	0.223592	1.02369e-06	0.5	0.115199	1.86591	1	0.250559	-0.60109	NoConvergence	0.119789	0.223349	0.180733	0.00733092	1	0.0237119	-1.62503
OG_1463	FBgn0010621	CCT5	0.0317917	0.0524547	0.5	0.221496	0.753265	1.64995	1	0.946253	-0.0239927	NoConvergence	0.0317988	0.0524554	0.618559	0.0686017	1	0.130547	-0.884233
OG_14632	-	OG_14632	0.878823	0.65315	5.74562e-07	8.89839e-10	1	0.743211	1	1	0	NoConvergence	0.879106	0.6532	43.0154	0.0136442	1	0.0377916	-1.4226
OG_14634	FBgn0264294	Cyt-b5	0.150983	0.174419	0.351999	0.228575	0.94324	1.15522	1	1	0	NoConvergence	0.151073	0.174448	2.02929	0.296405	1	0.401638	-0.396165
OG_14649	-	HPPD	0.0392466	0.0439246	4.96446e-11	0.5	0.0930146	1.1192	1	0.214576	-0.668419	NoConvergence	0.0392118	0.0438884	0.81282	0.468308	1	0.576131	-0.239479
OG_14650	-	OG_14650	0.16886	0.109883	6.91265e-06	0.499837	0.360574	0.650736	1	0.585092	-0.232776	NoConvergence	0.168893	0.109899	1.22166	0.369375	1	0.476899	-0.321574
OG_14653	-	OG_14653	0.916661	1.20979	1.74536e-10	0.0334491	0.741473	1.31977	1	0.936706	-0.0283967	NoConvergence	0.916388	1.21161	1.0264	0.814524	1	0.870161	-0.0604003
OG_14654	FBgn0263994	CG43737	0.306829	0.486448	0.00249853	0.443828	0.24441	1.5854	1	0.441343	-0.355223	NoConvergence	0.306688	0.486478	0.533586	0.0145132	1	0.0396803	-1.40143
OG_14656	FBgn0036697	rogdi	0.0678103	0.1325	2.74367e-09	6.29517e-11	0.000300179	1.95398	1	0.00185521	-2.73161	NoConvergence	0.0678477	0.132486	1.4609	0.00555616	1	0.019081	-1.7194
OG_14660	-	SORL	0.0840067	0.130359	0.0555487	0.0111072	0.0708925	1.55176	1	0.173622	-0.760395	NoConvergence	0.0839564	0.130272	0.811147	0.215912	1	0.313608	-0.503613
OG_1467	FBgn0051457	CG31457	0.165672	0.380774	8.9595e-14	0.0084437	2.66454e-15	2.29836	9.04077e-12	1.96538e-13	-12.7066	NoConvergence	0.165741	0.380742	3.36652	0.00222342	1	0.00939486	-2.02711
OG_14690	-	TIMP2	0.0697339	0.137608	0.112278	0.5	0.380243	1.97333	1	0.604859	-0.218346	NoConvergence	0.0697049	0.137672	0.676033	0.0215118	1	0.0528526	-1.27693
OG_14697	-	OG_14697	0.290133	0.39782	0.0053807	0.040964	0.763497	1.37116	1	0.953458	-0.0206984	NoConvergence	0.290847	0.398665	0.915313	0.672856	1	0.762526	-0.117746
OG_147	FBgn0000644	Fcp3C	0.216512	0.304745	3.28608e-07	0.5	4.49562e-05	1.40752	0.152537	0.000354736	-3.45009	NoConvergence	0.216526	0.305029	0.525124	0.0412675	1	0.0872946	-1.05901
OG_14700	FBgn0260439	Pp2A-29B	0.0900952	0.173944	4.73176e-05	0.00673942	0.0106157	1.93067	1	0.0381499	-1.41851	NoConvergence	0.0901366	0.174063	0.632137	7.55403e-05	0.256308	0.000617179	-3.20959
OG_14701	FBgn0265434	-	0.0744839	0.198159	1.01196e-09	0	2.51104e-10	2.66042	8.51996e-07	6.52379e-09	-8.1855	NoConvergence	0.0744515	0.198176	0.551591	3.58722e-08	0.000121714	9.08317e-07	-6.04176
OG_14713	-	PTN7	0.146352	0.206174	2.17273e-09	0.00136099	0.156388	1.40875	1	0.317359	-0.498449	NoConvergence	0.146443	0.206211	0.829439	0.0226	1	0.0550084	-1.25957
OG_1474	FBgn0032398	CG6766	0.0805963	0.109315	3.69462e-09	0.5	0.540129	1.35633	1	0.772947	-0.11185	NoConvergence	0.0805673	0.1093	0.852519	0.196643	1	0.290597	-0.53671
OG_1475	FBgn0085458	CG34429	0.187149	0.208032	0.00786031	0.287774	0.88619	1.11159	1	1	0	NoConvergence	0.187229	0.208044	0.905312	0.709309	1	0.792664	-0.100911
OG_148	FBgn0004597	CycC	0.00894053	0.0249847	0.0159859	0.5	0.510361	2.79455	1	0.741608	-0.129826	NoConvergence	0.00894339	0.0249675	0.44846	0.0369601	1	0.0804397	-1.09453
OG_1482	FBgn0040337	CG3021	0.0788343	0.149173	0.218297	0.405127	0.234335	1.89223	1	0.428164	-0.36839	NoConvergence	0.0788346	0.149193	0.727825	0.0293748	1	0.0675567	-1.17033
OG_14868	-	OG_14868	1.25528	0.912628	0.463149	0.5	0.999295	0.727031	1	1	0	NoConvergence	1.25405	0.912293	0	0.694906	1	0.779701	-0.108072
OG_14895	-	GATA	0.0555442	0.10162	2.77161e-05	3.78601e-11	6.72474e-10	1.82954	2.2817e-06	1.61823e-08	-7.79096	NoConvergence	0.0555505	0.101598	0.801191	0.00976133	1	0.0291551	-1.53529
OG_14932	FBgn0033158	CG12164	0.0828679	0.144643	0.147814	0.5	0.304981	1.74546	1	0.517141	-0.286391	NoConvergence	0.0828194	0.144568	0.286159	0.0164199	1	0.0434917	-1.36159
OG_1497	FBgn0037377	CG1218	0.151413	0.25979	0.00818032	0.00184499	0.00561416	1.71577	1	0.0227313	-1.64338	NoConvergence	0.151337	0.259649	0.569311	1.64987e-05	0.0559802	0.000177153	-3.75165
OG_14991	FBgn0037718	P58IPK	0.114004	0.143936	0	0.051584	0.000695424	1.26256	1	0.0038513	-2.41439	NoConvergence	0.114013	0.143944	0.820674	0.288616	1	0.393757	-0.404771
OG_1500	FBgn0038420	CG10311	0.0399412	0.036349	0.00972027	0.5	0.14385	0.910063	1	0.297611	-0.526351	NoConvergence	0.0399596	0.0363391	1.06448	0.826145	1	0.879089	-0.0559672
OG_15016	FBgn0038106	CG7488	0.267761	0.358655	1.37143e-05	0.165539	0.394877	1.33946	1	0.620861	-0.207006	NoConvergence	0.268111	0.358973	0.664896	0.0979204	1	0.171791	-0.764999
OG_15025	-	OG_15025	0.859422	1.03262	1.05638e-13	0.5	0.56745	1.20153	1	0.799899	-0.0969649	NoConvergence	0.858534	1.03195	0.740767	0.222406	1	0.321569	-0.492725
OG_1504	FBgn0001083	fw	0.03582	0.0756647	0.00559503	9.96238e-05	2.60197e-09	2.11236	8.82849e-06	5.73279e-08	-7.24163	NoConvergence	0.0358091	0.0756285	0.653471	3.47656e-06	0.011796	4.53692e-05	-4.34324
OG_1505	FBgn0004841	TkR86C	0.143869	0.125136	0.0858763	0.5	0.351083	0.86979	1	0.575192	-0.240187	NoConvergence	0.144079	0.125136	1.1728	0.20768	1	0.303209	-0.518258
OG_1507	FBgn0035181	CG9205	0.0175463	0.0429968	7.32136e-05	0.5	0.259554	2.45047	1	0.462293	-0.335083	NoConvergence	0.0175451	0.0429781	0.681913	0.0139692	1	0.0385345	-1.41415
OG_1511	FBgn0002962	nos	0.145442	0.345226	2.30734e-05	0.101255	1.6735e-08	2.37363	5.67818e-05	3.16027e-07	-6.50028	NoConvergence	0.1455	0.345143	0.0157295	3.92247e-07	0.00133089	7.25575e-06	-5.13932
OG_1512	FBgn0026077	Gasp	0.0815322	0.131233	2.78584e-05	1.48694e-09	0.000985046	1.60959	1	0.00522228	-2.28214	NoConvergence	0.0815408	0.131284	1.42451	0.031172	1	0.070558	-1.15145
OG_1514	FBgn0035631	Txl	0.036271	0.0810638	0.5	0.5	0.0845985	2.23495	1	0.199751	-0.69951	NoConvergence	0.036252	0.0810216	0.568567	0.00219444	1	0.00929556	-2.03172
OG_15174	-	RS14	0.00166964	0.0079725	0.5	0.5	0.937018	4.77499	1	1	0	NoConvergence	0.00166988	0.0079699	0.723291	0.258451	1	0.359837	-0.443894
OG_15175	FBgn0032870	CG2608	0.0438492	0.23007	0.475499	0.0617458	9.04832e-14	5.24685	3.07009e-10	5.33223e-12	-11.2731	Convergence	0.0438422	0.23008	5.18384e-06	1.22125e-15	4.14369e-12	1.47989e-13	-12.8298
OG_15176	FBgn0004875	enc	0.196729	0.301171	0.00168365	0.341847	0.77592	1.53089	1	0.962946	-0.0163979	NoConvergence	0.196637	0.301037	0.621076	0.223739	1	0.32223	-0.491833
OG_15178	-	CALM	0.0584614	0.0314279	0	0.018198	0.998373	0.537584	1	1	0	NoConvergence	0.0584639	0.0314249	1.4046	0.411688	1	0.52141	-0.282821
OG_15179	-	DCTN3	0.0649254	0.096823	0.00633919	0.238301	0.998521	1.4913	1	1	0	NoConvergence	0.0649101	0.0967822	1.13353	0.80532	1	0.863407	-0.0637844
OG_15183	-	GOLI	0.057471	0.0522861	0	0.010386	0.183707	0.909783	1	0.35714	-0.447161	NoConvergence	0.0575052	0.0522842	1.07685	0.5689	1	0.671168	-0.173169
OG_15185	-	MDCG	0.0198268	0.0768155	0.5	0.199023	0.82909	3.87433	1	0.99776	-0.000974112	NoConvergence	0.0198237	0.0768001	8.62825	0.186133	1	0.278707	-0.554853
OG_15189	FBgn0040279	Osi14	0.0617382	0.133208	0.273618	0.5	0.0387615	2.15763	1	0.10789	-0.967019	NoConvergence	0.0616605	0.133171	0.674417	0.000756742	1	0.00395628	-2.40271
OG_15194	-	P5CR	0.0492737	0.117259	0.00315934	0.00123188	0.0775317	2.37975	1	0.186307	-0.729772	NoConvergence	0.0492733	0.117116	0.322824	0.749777	1	0.819586	-0.0864056
OG_15196	-	WSCK	0.0593606	0.0826594	1.47916e-05	0.000126782	0.514224	1.39249	1	0.745944	-0.127294	NoConvergence	0.0593274	0.0826251	0.93388	0.379566	1	0.486906	-0.312555
OG_15197	-	UBA1	0.0396888	0.0652467	0.000150453	0.5	0.0363062	1.64396	1	0.102061	-0.991142	NoConvergence	0.0396887	0.065229	0.678206	0.000308446	1	0.00195492	-2.70887
OG_15204	-	BGH3	0.0642415	0.0829942	9.99201e-16	0.5	0.00179272	1.29191	1	0.00871448	-2.05976	NoConvergence	0.0642237	0.08302	0.841372	0.00204414	1	0.00880173	-2.05543
OG_15209	-	ERH	0.0015768	0.0169689	0.466905	0.483064	0.707738	10.7616	1	0.910985	-0.0404889	NoConvergence	0.00157579	0.0169468	0.532572	0.0993128	1	0.173516	-0.76066
OG_15211	-	YKGA	0.0478861	0.0984098	0.00069977	0.5	0.0305548	2.05508	1	0.0890657	-1.05029	NoConvergence	0.0478906	0.0984179	0.296744	0.0176816	1	0.0457617	-1.3395
OG_15212	-	ZIPA	0.145197	0.168423	0.46399	0.5	0.772168	1.15996	1	0.960398	-0.0175489	NoConvergence	0.14514	0.168428	0.853438	0.451715	1	0.560106	-0.251729
OG_15219	-	OB99A	0.110406	0.189577	0.5	0.5	0.294412	1.71709	1	0.505468	-0.296306	NoConvergence	0.110478	0.189631	0.702395	0.0102248	1	0.0302202	-1.5197
OG_15220	-	OG_15220	0.0315572	0.0445038	0.5	0.5	0.990701	1.41026	1	1	0	NoConvergence	0.0315466	0.0445042	0.898948	0.466498	1	0.574113	-0.241003
OG_15221	-	M17L2	0.125295	0.149627	0.000385432	0.5	0.579968	1.1942	1	0.810141	-0.0914396	NoConvergence	0.125276	0.149475	0.800852	0.223213	1	0.32223	-0.491833
OG_15224	-	S35B3	0.0477056	0.0751509	0.176455	0.5	0.642678	1.57531	1	0.857742	-0.0666432	NoConvergence	0.0477429	0.0751903	0.831469	0.201256	1	0.295995	-0.528716
OG_15225	FBgn0040793	CG7630	0.115423	0.103854	0.489945	0.5	0.99314	0.899767	1	1	0	NoConvergence	0.115391	0.10382	3.93544	0.0610045	1	0.118959	-0.924604
OG_15227	-	ADF1	0.042374	0.066772	3.04787e-09	0.5	0.0900262	1.57578	1	0.208932	-0.679995	NoConvergence	0.0423849	0.0667826	0.728581	0.00978592	1	0.0292028	-1.53458
OG_1523	FBgn0032817	CG10631	0.0988369	0.249381	0.0024389	0.5	0.000140354	2.52316	0.476221	0.0009699	-3.01327	NoConvergence	0.0988979	0.249274	0.522944	9.3932e-07	0.00318711	1.53967e-05	-4.81257
OG_15234	-	UBC28	0	0	0.5	0.5	1	NA	1	1	0	NoConvergence	0	0	1.16772	1	1	1	0
OG_15235	-	CU17	0.158109	0.168427	0.159057	0.420887	0.882267	1.06526	1	1	0	NoConvergence	0.15805	0.168349	1.0804	0.964254	1	0.979555	-0.00897104
OG_15236	-	CU17	0.21459	0.295889	0.0919521	0.372991	0.985383	1.37886	1	1	0	NoConvergence	0.214633	0.295909	0.802084	0.680345	1	0.768958	-0.114098
OG_15237	FBgn0013342	nSyb	0.0343087	0.146371	0.00128673	3.14477e-06	0.0500273	4.2663	1	0.133236	-0.875379	NoConvergence	0.0343192	0.146374	0.752916	0.151164	1	0.236905	-0.625425
OG_15239	-	ACDC	0.0565255	0.122091	0.0539366	0.00519933	0.169792	2.15992	1	0.338312	-0.470682	NoConvergence	0.0565856	0.121999	0.810026	0.0914467	1	0.163219	-0.78723
OG_15242	-	VIAF1	0.0407085	0.0504037	4.98569e-06	0.5	0.761799	1.23816	1	0.952389	-0.0211856	NoConvergence	0.0407287	0.0504495	0.890353	0.301754	1	0.408234	-0.38909
OG_15248	-	F183B	0.200549	0.320445	9.26575e-08	0.08214	0.350382	1.59784	1	0.574322	-0.240844	NoConvergence	0.200623	0.320217	0.759763	0.0378649	1	0.081769	-1.08741
OG_15257	FBgn0023540	CG3630	0.0308232	0.0379776	0.234627	0.5	0.944963	1.23211	1	1	0	NoConvergence	0.0308323	0.0379716	0.922066	0.69065	1	0.776981	-0.109589
OG_15258	FBgn0015625	CycB3	0.0727904	0.17185	0.0716138	0.00807628	5.63628e-06	2.36089	0.0191239	5.97087e-05	-4.22396	Convergence	0.0727934	0.171976	0.391292	6.36595e-07	0.00215997	1.11339e-05	-4.95335
OG_1526	FBgn0032688	CG15160	0.0794811	0.143733	1.61559e-07	0.00113285	0.00901328	1.80839	1	0.0330975	-1.48021	NoConvergence	0.0794937	0.143764	0.264705	0.00191995	1	0.00830918	-2.08044
OG_15266	-	LRIG2	0.061659	0.133886	0.000358402	0.5	2.64216e-05	2.17139	0.0896485	0.000224121	-3.64952	NoConvergence	0.0616989	0.133915	0.614568	6.11457e-07	0.00207467	1.08056e-05	-4.96635
OG_1527	FBgn0283680	IP3K2	0.0561461	0.116289	0.429009	0.5	0.824913	2.07118	1	0.996767	-0.00140645	NoConvergence	0.0561712	0.116377	0.649981	0.13998	1	0.22414	-0.649481
OG_15270	-	OG_15270	0.197501	0.167927	1.59316e-06	0.5	0.845961	0.85026	1	1	0	NoConvergence	0.197563	0.167889	0.890817	0.744542	1	0.817285	-0.0876264
OG_15271	-	OG_15271	0.0473346	0.151231	0.5	0.266394	0.0142873	3.19494	1	0.0480443	-1.31836	Convergence	0.0473501	0.151394	0.488905	0.000592184	1	0.00323508	-2.49012
OG_15273	FBgn0003205	Ras85D	0.00903444	0.01365	0.3907	0.5	1	1.51088	1	1	0	NoConvergence	0.00902544	0.0136379	1.53701	0.711668	1	0.794045	-0.100155
OG_15274	-	DYH12	0.0405721	0.0689173	0.5	0.499742	0.399067	1.69864	1	0.625709	-0.203627	NoConvergence	0.0405502	0.0689194	0.78305	0.0360183	1	0.0787943	-1.10351
OG_15276	-	PNUT	0.0549559	0.0928995	0	0	2.57863e-06	1.69044	0.00874928	2.97094e-05	-4.52711	NoConvergence	0.0549199	0.0928453	0.874083	0.101275	1	0.175409	-0.755948
OG_15287	-	ULP1	0.118722	0.160699	0.000241625	0.5	0.826641	1.35357	1	0.997437	-0.00111436	NoConvergence	0.118699	0.160445	0.794214	0.259789	1	0.361552	-0.44183
OG_15292	-	S22AL	0.058864	0.0717411	9.89325e-09	0.0180528	0.0448522	1.21876	1	0.121301	-0.916136	NoConvergence	0.0588553	0.0717566	0.914323	0.293643	1	0.398852	-0.399189
OG_15295	FBCD1	-	0.0814431	0.238468	1.82548e-10	8.32421e-05	0	2.92803	0	1.04639e-14	-13.9803	NoConvergence	0.0814288	0.238339	3.61656e-06	0	0	1.63782e-14	-13.7857
OG_15296	-	ELOB	0.0331714	0.151269	4.26511e-06	1.56456e-11	0.35497	4.56022	1	0.579267	-0.237121	NoConvergence	0.0331614	0.151208	6.55557	0.243645	1	0.343309	-0.464315
OG_1530	-	NU5M	0.162162	0.246104	0.000292534	0.5	0.291607	1.51764	1	0.502245	-0.299085	NoConvergence	0.162085	0.246153	0.662261	0.067915	1	0.129531	-0.887626
OG_15304	-	PCARE	0.164933	0.275214	0	1.10109e-09	3.20056e-11	1.66864	1.08595e-07	1.02448e-09	-8.9895	NoConvergence	0.164899	0.275217	0.692743	1.37271e-09	4.6576e-06	4.85167e-08	-7.31411
OG_15307	-	YY46	0.0336677	0.0836265	4.44089e-16	0.000400606	0.000244002	2.48388	0.827899	0.00157395	-2.80301	NoConvergence	0.0336556	0.0835642	0.652064	0.000268398	0.910673	0.00174584	-2.75799
OG_15312	-	LSM10	0.139418	0.175389	0.172913	0.326788	0.966768	1.258	1	1	0	NoConvergence	0.139252	0.175429	0.823825	0.68586	1	0.773131	-0.111747
OG_15317	-	HIG2A	0.0856858	0.218505	0.5	0.471528	0.241883	2.55007	1	0.437945	-0.358581	NoConvergence	0.0857237	0.218512	0.231797	0.0127496	1	0.0361096	-1.44238
OG_15321	FBgn0265434	-	0.0540358	0.0593312	1.95725e-09	0.268284	0.750631	1.098	1	0.943643	-0.0251925	NoConvergence	0.0540831	0.0593241	0.979278	0.747945	1	0.81884	-0.0868009
OG_15328	-	RAD50	0.335926	0.410621	0	0.000285749	0.00135542	1.22236	1	0.00689254	-2.16162	NoConvergence	0.336101	0.410621	0.651259	0.00469096	1	0.0168428	-1.77359
OG_15334	-	WASC3	0.14767	0.329578	0.0158103	0.0252058	0.0887137	2.23185	1	0.206734	-0.684587	NoConvergence	0.147751	0.329372	1.93091	0.195184	1	0.288818	-0.539376
OG_15335	-	RU2A	0.0424337	0.0719738	5.3683e-07	0.177815	0.67979	1.69615	1	0.887468	-0.0518475	NoConvergence	0.0424302	0.0719331	0.776836	0.310113	1	0.416388	-0.380502
OG_15337	-	CBX3	0.0555947	0.126044	2.21402e-05	0.368249	0.0102315	2.2672	1	0.0370495	-1.43122	NoConvergence	0.0556168	0.126061	0.643506	0.000314558	1	0.00198382	-2.7025
OG_15339	-	PTN1	0.0611281	0.167145	0.00512072	0.000224496	1.74657e-11	2.73435	5.92611e-08	5.86744e-10	-9.23155	NoConvergence	0.0610683	0.167072	0.553588	7.2764e-13	2.46888e-09	4.65827e-11	-10.3318
OG_15344	-	NEPRO	0.166192	0.277347	2.47988e-07	0.271565	0.213006	1.66884	1	0.397283	-0.4009	NoConvergence	0.166156	0.277448	0.687433	0.00857581	1	0.026549	-1.57595
OG_15346	FBgn0010741	Pfdn2	0.0582061	0.170369	0.0014849	0.00383068	0.00703663	2.927	1	0.0273485	-1.56307	NoConvergence	0.0581695	0.170401	0.638544	0.0162599	1	0.0432366	-1.36415
OG_15348	-	ZN273	0.0430415	0.0583553	0	0.5	2.44836e-10	1.35579	8.30729e-07	6.43976e-09	-8.19113	NoConvergence	0.0430433	0.0582668	0.806748	0.0946501	1	0.167352	-0.77637
OG_15356	-	ZNF7	0.087603	0.115555	2.65381e-08	0.00110199	0.983525	1.31908	1	1	0	NoConvergence	0.0874742	0.115417	0.909479	0.539625	1	0.641987	-0.192474
OG_15369	-	PRC1	0.264992	0.303614	0.399056	0.5	0.896117	1.14575	1	1	0	NoConvergence	0.265068	0.303604	0.677601	0.360535	1	0.467621	-0.330106
OG_15376	-	OG_15376	0.145984	0.337148	0.268438	0.5	0.313616	2.30949	1	0.527407	-0.277854	NoConvergence	0.145883	0.336911	0.524363	0.0154298	1	0.0415502	-1.38143
OG_15377	-	LSM8	0.00961437	0.0117573	0.5	0.218186	1	1.22289	1	1	0	NoConvergence	0.00960243	0.011767	3.06095	0.202565	1	0.297405	-0.526652
OG_15381	FBgn0284220	Top2	0.179256	0.305365	0.000577007	0.5	0.0114153	1.70351	1	0.0403929	-1.39369	NoConvergence	0.179285	0.305187	0.592199	0.000189496	0.642959	0.00130154	-2.88554
OG_15391	-	SYC	0.319471	0.391946	1.62346e-09	9.98119e-07	0.00731688	1.22686	1	0.0281476	-1.55056	NoConvergence	0.319514	0.392159	1.84098	0.0167202	1	0.043978	-1.35676
OG_15393	-	TRY1	0.143718	0.161681	2.27429e-13	4.88213e-07	0.782283	1.12499	1	0.968835	-0.01375	NoConvergence	0.143656	0.161687	1.01331	0.908071	1	0.941365	-0.0262421
OG_154	FBgn0053517	Dop2R	0.103426	0.240777	0.5	0.286943	0.0108317	2.32802	1	0.0386051	-1.41336	Convergence	0.103414	0.24093	0.546917	2.41056e-06	0.00817905	3.36586e-05	-4.4729
OG_1542	FBgn0051126	CG31126	0.0699629	0.113422	0.00213869	0.5	0.639996	1.62117	1	0.856272	-0.0673883	NoConvergence	0.0698936	0.113346	0.701924	0.15047	1	0.236447	-0.626267
OG_1543	FBgn0033005	CG3107	0.109664	0.17504	6.80765e-09	0.426695	1.11444e-05	1.59616	0.0378128	0.000107423	-3.9689	NoConvergence	0.109698	0.175098	0.652691	0.000179844	0.610212	0.00124788	-2.90383
OG_1545	FBgn0262518	Rab8	0.0322126	0.0711462	0.0415031	0.000191119	0.143217	2.20864	1	0.296664	-0.527735	NoConvergence	0.0322077	0.0711111	3.76538	0.0133778	1	0.0373894	-1.42725
OG_15468	-	TOLIP	0.0490821	0.072635	0	0.5	0.0428766	1.47987	1	0.117323	-0.930617	NoConvergence	0.0490289	0.072902	0.73162	0.0112506	1	0.0325989	-1.4868
OG_1547	FBgn0002914	Myb	0.129922	0.230076	0.5	0.5	0.158301	1.77088	1	0.319902	-0.494984	NoConvergence	0.129955	0.230074	0.296926	0.00546739	1	0.0189488	-1.72242
OG_15471	-	CALM	0.017471	0.0763679	0.479158	0.0100062	0.0157767	4.37112	1	0.0522246	-1.28213	NoConvergence	0.0174664	0.0763494	0.827196	0.20499	1	0.300514	-0.522135
OG_1549	FBgn0053082	Rpp21	0.162293	0.265403	0.302527	0.5	0.521799	1.63533	1	0.754022	-0.122616	NoConvergence	0.162599	0.265653	0.587653	0.0837706	1	0.152978	-0.81537
OG_15491	-	AMRP	0.0851937	0.143159	0.22831	0.460056	0.48431	1.68039	1	0.716691	-0.144668	NoConvergence	0.0851645	0.143152	0.749566	0.0207474	1	0.0514967	-1.28822
OG_155	FBgn0265137	Spn42Da	0.11065	0.249322	4.02887e-10	4.22614e-11	1.33158e-10	2.25325	4.51806e-07	3.67131e-09	-8.43518	NoConvergence	0.110636	0.249227	0.626521	2.69787e-05	0.0915388	0.000263801	-3.57872
OG_1551	-	CIPC	0.192048	0.194713	0.0168788	0.5	0.898457	1.01387	1	1	0	NoConvergence	0.191944	0.194666	0.000123278	0.193855	1	0.28773	-0.541015
OG_1552	-	YPPG	0.144541	0.209507	0.220323	0.5	0.319851	1.44947	1	0.535928	-0.270894	NoConvergence	0.144518	0.209478	0.350792	0.0111475	1	0.0323832	-1.48968
OG_1554	FBgn0040066	wds	0.00212668	0.0119761	2.04556e-05	0.183687	0.202661	5.63135	1	0.38415	-0.415499	NoConvergence	0.00212539	0.0119742	0.375041	0.0263473	1	0.0619088	-1.20825
OG_1556	FBgn0259749	mmy	0.0533741	0.0872672	0.0463321	0.156013	0.365298	1.63501	1	0.590074	-0.229093	NoConvergence	0.053388	0.0873022	0.859064	0.0908001	1	0.162578	-0.788939
OG_15566	FBgn0031602	CG15431	0.0542	0.0574595	6.45889e-12	1.38453e-09	0.353729	1.06014	1	0.578133	-0.237973	NoConvergence	0.054191	0.0574277	1.16563	0.158226	1	0.244695	-0.611375
OG_1557	FBgn0283531	Duox	0.167725	0.223335	1.64928e-08	0.249657	0.0199977	1.33155	1	0.0635917	-1.1966	NoConvergence	0.16767	0.223275	0.655326	0.00298067	1	0.0118147	-1.92758
OG_1559	FBgn0029706	CG3626	0.0300212	0.0584551	4.04379e-08	0.492906	0.0270675	1.94713	1	0.0815632	-1.08851	NoConvergence	0.0300304	0.0584732	0.64746	0.00182427	1	0.0079971	-2.09707
OG_15595	-	OG_15595	0.178506	0.214488	0.5	0.1431	0.654568	1.20157	1	0.865868	-0.0625484	NoConvergence	0.178584	0.21438	7.87174	0.112448	1	0.190387	-0.720363
OG_156	FBgn0052075	CG32075	0.181913	0.358303	0.0295049	0.377591	7.66531e-06	1.96964	0.0260084	7.78694e-05	-4.10863	Convergence	0.181954	0.357833	0.314238	1.25988e-06	0.00427478	1.95196e-05	-4.70953
OG_15604	-	UBAP1	0.105033	0.187204	0.5	0.5	0.00385561	1.78234	1	0.0163118	-1.7875	Convergence	0.105049	0.187267	0.663385	6.18913e-05	0.209997	0.000528265	-3.27715
OG_15630	-	TRYT	0.0928268	0.143284	0.5	0.0711173	0.988112	1.54356	1	1	0	NoConvergence	0.0927692	0.14329	0.695475	0.115819	1	0.194157	-0.711847
OG_15646	-	TRY3	0.142393	0.224551	1.33504e-13	0.382431	0.0211253	1.57699	1	0.0663686	-1.17804	NoConvergence	0.142365	0.224557	0.676698	0.00290471	1	0.0115677	-1.93675
OG_15667	-	DPO3	0.226465	0.376385	5.4621e-09	7.42034e-05	0.0132581	1.662	1	0.0454441	-1.34252	NoConvergence	0.226456	0.376117	0.842163	0.129589	1	0.211493	-0.674703
OG_15669	-	OG_15669	0.13594	0.20422	0.00175342	0.032106	0.990443	1.50228	1	1	0	NoConvergence	0.136067	0.204265	0.774353	0.295606	1	0.401036	-0.396817
OG_1567	FBgn0026372	RpL23A	0.041239	0.0854644	0.0018649	0.5	0.136804	2.07242	1	0.288309	-0.540142	NoConvergence	0.041233	0.0853846	0.000116515	0.00766157	1	0.0245011	-1.61081
OG_15670	-	CUA3A	0.186717	0.292379	0.00173344	0.232366	0.0316268	1.56589	1	0.0914832	-1.03866	NoConvergence	0.186731	0.292496	0.545271	0.118005	1	0.197095	-0.705325
OG_1568	FBgn0024315	Picot	0.0501914	0.0726101	0	0.5	0.00225968	1.44667	1	0.0104885	-1.97929	NoConvergence	0.0502038	0.0726053	0.211492	1.47187e-05	0.0499406	0.000160581	-3.79431
OG_1572	FBgn0029709	CHOp24	0.061672	0.059749	0.00151574	0.5	0.283462	0.968819	1	0.490458	-0.309398	NoConvergence	0.0616449	0.0597671	1	1	1	1	0
OG_15743	-	DNAJ	0.0665513	0.0856542	1.9704e-05	0.152957	0.804101	1.28704	1	0.985307	-0.00642827	NoConvergence	0.0665382	0.0856305	0.882892	0.382495	1	0.489566	-0.310188
OG_15765	-	PCARE	0.100548	0.170094	1.91308e-12	0.000573976	0.0656913	1.69167	1	0.164131	-0.784808	NoConvergence	0.100599	0.170098	0.790738	0.101886	1	0.176198	-0.753999
OG_1578	FBgn0038065	Snx3	0.0142285	0.0122528	0.000308868	0.384361	0.883286	0.86114	1	1	0	NoConvergence	0.0142108	0.0122344	0.965839	0.845956	1	0.895299	-0.0480319
OG_15792	FBgn0027835	Dp1	0.0396402	0.0712304	0.016815	0.18186	0.0603806	1.79693	1	0.154271	-0.811717	NoConvergence	0.039619	0.0712238	0.816199	0.00544908	1	0.0189414	-1.72259
OG_15793	-	OG_15793	0.0504089	0.162795	0.0691859	0.468245	0.00309451	3.22948	1	0.0135131	-1.86924	Convergence	0.0504393	0.162786	0.427185	7.22528e-05	0.245154	0.000602344	-3.22016
OG_15820	-	ETS1	0.0432759	0.0670356	0	5.40096e-10	0.665684	1.54903	1	0.875418	-0.0577846	NoConvergence	0.0432731	0.0670533	1.09486	0.399894	1	0.508752	-0.293494
OG_15821	-	OG_15821	0.157994	0.169817	0.496738	0.383339	0.970035	1.07483	1	1	0	NoConvergence	0.157956	0.16986	1.08339	0.683034	1	0.770457	-0.113252
OG_1583	FBgn0032938	CG8671	0.0899905	0.154426	0	0	0.00733382	1.71603	1	0.0281808	-1.55005	NoConvergence	0.089994	0.154437	1.38198	0.000954269	1	0.00476152	-2.32225
OG_1586	FBgn0030686	mRpL3	0.0617086	0.103736	0.424234	0.0737021	0.212571	1.68106	1	0.396729	-0.401506	NoConvergence	0.0616652	0.103792	0.741629	0.0726215	1	0.13621	-0.865789
OG_1588	FBgn0031535	CG12795	0.120575	0.239219	0.0190861	0.0778468	0.0287557	1.98398	1	0.0855861	-1.0676	NoConvergence	0.120625	0.239237	0.611131	0.0040384	1	0.0149916	-1.82415
OG_1589	FBgn0029942	CG2059	0.0655131	0.225845	8.94575e-11	0.000126543	5.32226e-05	3.44732	0.180584	0.000413438	-3.38359	NoConvergence	0.0655146	0.225951	0.603948	0.0164847	1	0.0435455	-1.36106
OG_1590	FBgn0033367	PPO2	0.251624	0.23422	2.68017e-06	0.396308	1	0.930833	1	1	0	NoConvergence	0.251221	0.233958	2.07963	0.482584	1	0.589391	-0.229596
OG_1594	FBgn0039161	CG13606	0.117478	0.167233	0.311985	0.5	0.853151	1.42352	1	1	0	NoConvergence	0.117508	0.167206	0.796313	0.281438	1	0.384893	-0.41466
OG_1599	FBgn0034986	mRpS17	0.0543368	0.0495647	0.0983036	0.5	0.967578	0.912175	1	1	0	NoConvergence	0.0542989	0.0495341	1.0457	0.859123	1	0.90558	-0.0430731
OG_16	FBgn0261380	mRpL37	0.0916052	0.143807	1.7677e-05	0.0279867	0.0327601	1.56985	1	0.0942614	-1.02567	NoConvergence	0.0915417	0.143831	0.759794	0.0279384	1	0.0648393	-1.18816
OG_160	FBgn0036980	RhoBTB	0.0356989	0.0722472	0	4.87876e-09	0.0362497	2.0238	1	0.101986	-0.991459	NoConvergence	0.0356921	0.0722309	0.811589	0.000921959	1	0.00464126	-2.33336
OG_1600	FBgn0011648	Mad	0.00303393	0.00641639	4.95878e-09	0.179319	0.439902	2.11487	1	0.671127	-0.173195	NoConvergence	0.00303035	0.00641528	0.47608	0.188582	1	0.281505	-0.550514
OG_16042	-	LAC3	0.0262499	0.0345581	0.0189463	0.5	0.628373	1.3165	1	0.848666	-0.0712632	NoConvergence	0.0262428	0.0345518	0.86853	0.288205	1	0.393354	-0.405216
OG_161	FBgn0039621	CG14518	0.198449	0.294986	0.115798	0.26262	0.364696	1.48646	1	0.589525	-0.229498	NoConvergence	0.198443	0.294868	0.520226	0.154093	1	0.239613	-0.620489
OG_1610	FBgn0085383	CG34354	0.0245963	0.0364567	0	8.32682e-06	0.903935	1.4822	1	1	0	NoConvergence	0.0245907	0.0364399	0.908579	0.607996	1	0.703112	-0.152976
OG_16140	FBgn0035754	MED4	0.0257829	0.0440628	0.00122333	0.000158031	0.207173	1.70899	1	0.390955	-0.407873	NoConvergence	0.0257764	0.0440372	1.36121	0.244485	1	0.344202	-0.463186
OG_16141	FBgn0037962	Dnali1	0.0226543	0.038285	5.41086e-06	0.5	0.282643	1.68997	1	0.489766	-0.310011	NoConvergence	0.0226476	0.038278	0.000238302	0.0710436	1	0.133917	-0.873163
OG_1617	FBgn0003714	tko	0.100303	0.214242	7.24189e-05	0.000229612	0.232722	2.13596	1	0.426134	-0.370454	NoConvergence	0.100256	0.214292	1.61186	0.096186	1	0.169361	-0.771186
OG_16174	-	YES	0.048565	0.0642222	4.37291e-05	0.435931	1	1.3224	1	1	0	NoConvergence	0.0485785	0.0642226	0.571713	0.525767	1	0.629473	-0.201023
OG_1620	FBgn0037087	CG7519	0.0387943	0.104794	0.000346792	0.5	0.0340839	2.70128	1	0.0973456	-1.01168	NoConvergence	0.0387966	0.104629	0.598165	0.00346816	1	0.0132966	-1.87626
OG_1621	FBgn0037743	Alg12	0.1458	0.219764	9.31184e-07	0.00171042	0.00603638	1.5073	1	0.0241812	-1.61652	NoConvergence	0.145828	0.219748	0.663077	0.0132135	1	0.0370217	-1.43154
OG_1623	FBgn0002778	mnd	0.0566495	0.0597806	5.67186e-10	0.5	0.998815	1.05527	1	1	0	NoConvergence	0.0567048	0.0598132	1.00748	0.951893	1	0.971945	-0.0123581
OG_1625	FBgn0030035	PIG-T	0.0654726	0.107787	1.51884e-05	0.492339	1	1.64629	1	1	0	NoConvergence	0.06549	0.107765	0.762091	0.0208607	1	0.0517399	-1.28617
OG_1626	FBgn0283724	Girdin	0.0313266	0.0676362	4.8108e-07	0.5	1.1382e-06	2.15907	0.00386192	1.46285e-05	-4.8348	NoConvergence	0.0312942	0.0676176	0.747845	1.70829e-06	0.00579623	2.54366e-05	-4.59454
OG_1627	FBgn0086378	Alg-2	0.0144099	0.0427173	0.401544	0.5	0.190155	2.96444	1	0.366589	-0.43582	NoConvergence	0.0144087	0.0426908	0.69358	0.00892005	1	0.0273156	-1.56359
OG_1629	FBgn0010240	Lcch3	0.0477951	0.0750625	0.5	0.00405212	1	1.57051	1	1	0	NoConvergence	0.0477762	0.0750649	0.921606	0.608505	1	0.703461	-0.15276
OG_1630	-	IF2	0.0962307	0.10642	0.48136	0.5	0.917091	1.10588	1	1	0	NoConvergence	0.0962942	0.106507	0.946627	0.93793	1	0.962002	-0.0168242
OG_1632	FBgn0000032	Acph-1	0.0919475	0.173554	0.429099	0.109312	0.00892657	1.88753	1	0.0329086	-1.48269	Convergence	0.0917956	0.173585	0.604867	0.0099815	1	0.0297081	-1.52713
OG_1635	-	OG_1635	0.0844446	0.0719165	0.000205779	0.00354978	0.928228	0.851642	1	1	0	NoConvergence	0.0845078	0.0719017	1.15653	0.391092	1	0.498863	-0.302019
OG_1637	FBgn0030915	CG6179	0.0309366	0.0828565	6.85305e-06	0.000791262	0.0187122	2.67827	1	0.0602377	-1.22013	NoConvergence	0.0309435	0.0828881	0.728119	0.0173194	1	0.0450848	-1.34597
OG_1645	FBgn0053126	NLaz	0.090059	0.144551	0.00427389	0.00857899	0.513812	1.60508	1	0.745665	-0.127456	NoConvergence	0.0900426	0.144542	1.01991	0.879887	1	0.920584	-0.0359364
OG_1648	FBgn0261403	sxc	0.111776	0.17898	0.00172353	5.60663e-15	0.0142508	1.60124	1	0.048017	-1.31861	NoConvergence	0.111831	0.178925	0.690698	0.00101088	1	0.00497089	-2.30357
OG_165	FBgn0038198	Npc2b	0.150798	0.256923	0.000101615	1.40061e-06	0.279291	1.70376	1	0.486465	-0.312948	NoConvergence	0.150747	0.25715	1.60266	0.0152584	1	0.0412196	-1.3849
OG_1651	FBgn0002354	l(3)87Df	0.0700127	0.0639244	0.0351757	0.252217	0.775862	0.913039	1	0.962946	-0.0163979	NoConvergence	0.0699549	0.0639427	2.96927	0.981653	1	0.990999	-0.00392685
OG_16648	-	NCBP3	0.109372	0.157011	0.359719	0.253566	0.70389	1.43557	1	0.907409	-0.0421971	NoConvergence	0.109308	0.156911	0.855859	0.278325	1	0.382021	-0.417913
OG_16649	FBgn0040705	ND-B8	0.0388648	0.0356483	0.5	0.5	0.999997	0.917237	1	1	0	NoConvergence	0.0388862	0.035654	1.0269	0.869844	1	0.913457	-0.0393118
OG_16650	FBgn0003890	betaTub97EF	0.0197945	0.0390202	0.0635371	0.5	0.438792	1.97127	1	0.670338	-0.173706	NoConvergence	0.0198081	0.0390368	0.772658	0.0270706	1	0.0633015	-1.19859
OG_16652	-	GABT	0.0860349	0.114095	0.5	0.0979243	1	1.32615	1	1	0	NoConvergence	0.0860077	0.114158	0.972661	0.850704	1	0.898362	-0.0465486
OG_16660	FBgn0039937	fd102C	0.0310747	0.0617717	5.27356e-15	0.5	0.00640699	1.98785	1	0.0254256	-1.59473	NoConvergence	0.0310596	0.0617859	0.531836	0.000268591	0.91133	0.00174584	-2.75799
OG_16665	-	NDC1	0.0820014	0.143017	0.329234	0.5	0.0834686	1.74408	1	0.197634	-0.704139	NoConvergence	0.081962	0.143049	0.692206	0.001931	1	0.00834635	-2.0785
OG_1667	FBgn0010356	Taf5	0.0403899	0.0730882	0.000212721	0.453703	0.223979	1.80957	1	0.413023	-0.384026	NoConvergence	0.0403435	0.0731204	0.837256	0.0567902	1	0.112552	-0.948646
OG_16671	-	GST1D	0.0119134	0.0180821	0.382	0.426879	0.975915	1.5178	1	1	0	NoConvergence	0.0119156	0.0180751	0.89526	0.524042	1	0.628073	-0.20199
OG_16676	-	OG_16676	0.0527957	0.0519449	0.5	0.5	0.990858	0.983885	1	1	0	NoConvergence	0.0528229	0.0519417	1.02605	0.938186	1	0.962002	-0.0168242
OG_1668	FBgn0016075	vkg	0.162129	0.252207	0	0.00107808	0.000100707	1.55559	0.341698	0.000727016	-3.13846	NoConvergence	0.16215	0.252253	0.234455	0.00958224	1	0.0287213	-1.5418
OG_16680	-	CCCP	0.0634824	0.079948	0.380872	0.5	0.973507	1.25937	1	1	0	NoConvergence	0.0634242	0.0799229	0.614522	0.310475	1	0.416709	-0.380167
OG_16684	-	FAZ1	0.0352255	0.0802052	2.63306e-05	0.5	4.6767e-05	2.27691	0.15868	0.000366468	-3.43596	NoConvergence	0.0352328	0.080169	0.713733	1.67206e-05	0.0567331	0.000177291	-3.75131
OG_16687	-	RL26	0.0423265	0.0687298	6.92392e-09	0.0636035	0.960259	1.6238	1	1	0	NoConvergence	0.0423212	0.0687746	0.539475	0.675669	1	0.764691	-0.116514
OG_16688	FBgn0052405	Cpr65Av	0.100661	0.1555	9.14892e-06	0.291507	0.834995	1.5448	1	1	0	NoConvergence	0.10073	0.155573	0.627942	0.40127	1	0.510311	-0.292165
OG_16689	FBgn0029157	ssh	0.0868537	0.083042	0	0.000385148	0.265422	0.956113	1	0.469059	-0.328773	NoConvergence	0.0868474	0.0830735	0.998	0.986134	1	0.993871	-0.00267011
OG_16690	-	ZNF3	0.0870921	0.0715139	8.87412e-12	0.5	1	0.821129	1	1	0	NoConvergence	0.0871428	0.0715184	0.963999	0.607071	1	0.702282	-0.153489
OG_16692	-	CSN3	0.0270987	0.0827583	0.00194843	0.499538	0.00125701	3.05396	1	0.00648181	-2.1883	NoConvergence	0.0271058	0.0827097	0.477044	6.50241e-06	0.0220627	7.74129e-05	-4.11119
OG_16695	-	ZNF3	0.168725	0.264783	0.00694356	0.490549	0.28095	1.56931	1	0.488103	-0.311489	NoConvergence	0.168415	0.264681	0.65011	0.0112499	1	0.0325989	-1.4868
OG_16698	-	CTPE	0.106732	0.108395	0.5	0.5	0.989785	1.01557	1	1	0	NoConvergence	0.106911	0.108421	1.05979	0.826494	1	0.879089	-0.0559672
OG_1670	FBgn0021874	Nle	0.0625704	0.0911511	4.21621e-08	0.0779736	0.564579	1.45678	1	0.796999	-0.0985425	NoConvergence	0.0625919	0.091166	0.697194	0.323094	1	0.430074	-0.366456
OG_16701	-	RM32	0.101129	0.195566	0.5	0.408696	0.186091	1.93382	1	0.360307	-0.443327	NoConvergence	0.101156	0.195435	0.0188702	0.0113638	1	0.0328709	-1.48319
OG_16704	-	MUTS2	0.308527	0.512795	8.72014e-12	1.14321e-06	0.0184646	1.66208	1	0.0596104	-1.22468	NoConvergence	0.308437	0.512784	0.889669	0.22592	1	0.32456	-0.488704
OG_16706	-	RAD1	0.0504993	0.169883	0.00568607	0.382625	3.41564e-07	3.36406	0.00115893	4.9107e-06	-5.30886	NoConvergence	0.0504839	0.169752	0.602829	5.59928e-08	0.000189984	1.36679e-06	-5.8643
OG_16707	-	ZSWM7	0.151937	0.264299	0.136329	0.403849	0.169804	1.73953	1	0.338312	-0.470682	NoConvergence	0.15188	0.2642	0.447214	0.0211158	1	0.052106	-1.28311
OG_16710	-	CDK10	0.0120444	0.0201094	0.0794403	0.450855	0.97339	1.66961	1	1	0	NoConvergence	0.0120415	0.0201113	0.890907	0.438931	1	0.549352	-0.26015
OG_16711	FBgn0029939	CG9650	0.03306	0.0573625	0.000120413	0.5	0.0610373	1.7351	1	0.155364	-0.808651	NoConvergence	0.033046	0.0573353	0.654458	0.00172704	1	0.00770021	-2.1135
OG_16712	FBgn0028646	aralar1	0.0466131	0.133538	0.173298	0.5	0.00415812	2.86483	1	0.017461	-1.75793	Convergence	0.0466442	0.133523	0.541581	5.81779e-05	0.197398	0.000499741	-3.30125
OG_16720	-	HAKAI	0.0458418	0.0645834	0.0703229	0.5	0.597586	1.40883	1	0.823084	-0.0845557	NoConvergence	0.0458312	0.0646422	0.646345	0.103947	1	0.178782	-0.747677
OG_16724	-	BOLL	0.0381299	0.0640719	1.32697e-07	0.5	0.0878086	1.68036	1	0.205472	-0.687247	NoConvergence	0.0381221	0.0640662	0.572039	0.015643	1	0.0420244	-1.3765
OG_16726	-	FABG	0.105128	0.211025	3.57077e-06	0.194504	0.00378502	2.00731	1	0.0161339	-1.79226	NoConvergence	0.10515	0.21104	0.125383	9.34674e-05	0.317135	0.000735812	-3.13323
OG_16741	-	AMPP	0.106069	0.141077	0.0323135	0.5	0.907194	1.33005	1	1	0	NoConvergence	0.106017	0.141063	0.861649	0.239809	1	0.339172	-0.46958
OG_16747	FBgn0000308	chic	0.382378	0.532141	0.5	0.5	0.999506	1.39166	1	1	0	NoConvergence	0.382443	0.531619	0.651623	0.680885	1	0.769102	-0.114016
OG_1675	FBgn0016794	dos	0.094206	0.085764	0.00113333	0.0118232	0.472845	0.910388	1	0.706768	-0.150723	NoConvergence	0.094204	0.0857668	1.04639	0.795412	1	0.856383	-0.0673322
OG_16750	-	TCDA	0.145096	0.195525	0.392873	0.240285	0.734159	1.34756	1	0.929856	-0.0315844	NoConvergence	0.145045	0.195533	0.831935	0.448296	1	0.55676	-0.254332
OG_1676	FBgn0051999	CG31999	0.107695	0.144678	3.44652e-06	0.0139402	0.162424	1.3434	1	0.326677	-0.485882	NoConvergence	0.107676	0.144671	0.82969	0.0271654	1	0.0634794	-1.19737
OG_1677	FBgn0032191	Snx17	0.0509889	0.100814	0.00597373	0.5	0.029444	1.97717	1	0.0864966	-1.063	NoConvergence	0.0509651	0.100746	0.713617	0.000524224	1	0.00293514	-2.53237
OG_16775	-	YIQ9	0.0549327	0.0953605	2.09552e-07	0.5	0.00329298	1.73595	1	0.0142514	-1.84614	NoConvergence	0.0549243	0.0954689	0.676734	0.00010439	0.354194	0.000802317	-3.09565
OG_1678	FBgn0002781	mod(mdg4)	0.0933706	0.14012	1.06006e-10	0.000128076	0.595551	1.50069	1	0.823065	-0.0845659	NoConvergence	0.0933405	0.139951	1.03066	0.874174	1	0.915737	-0.0382292
OG_1679	FBgn0085405	CG34376	0.0605008	0.125147	3.33067e-16	0.5	0.0908737	2.06852	1	0.210755	-0.676222	NoConvergence	0.0605499	0.125246	0.786437	0.173363	1	0.262934	-0.580153
OG_1680	FBgn0016976	stnA	0.0946552	0.156262	0	0.0330449	6.93135e-08	1.65086	0.000235181	1.14722e-06	-5.94035	NoConvergence	0.0946052	0.156141	0.589771	1.26016e-09	4.27572e-06	4.50075e-08	-7.34671
OG_1682	FBgn0041588	eIF2D	0.166472	0.265773	0	6.88338e-15	1.60428e-06	1.5965	0.00544332	1.95803e-05	-4.70818	NoConvergence	0.166397	0.265839	1.03698	0.795066	1	0.856383	-0.0673322
OG_1684	FBgn0037543	CG10903	0.0297331	0.0564456	1.91692e-09	0.5	0.120135	1.89841	1	0.259794	-0.585371	NoConvergence	0.0296685	0.0563799	0.773194	0.0179376	1	0.0463184	-1.33425
OG_1690	FBgn0011270	Pglym87	0.0231516	0.0594524	0.00280982	0.356902	0.00548096	2.56796	1	0.0222717	-1.65225	NoConvergence	0.0231634	0.059456	0.185752	0.0104937	1	0.030827	-1.51107
OG_1692	FBgn0038819	Cpr92F	0.123929	0.101603	0	0.157628	0.000321883	0.819852	1	0.00195376	-2.70913	NoConvergence	0.123923	0.101603	0.289275	0.000254975	0.865131	0.00167337	-2.77641
OG_16923	-	SOCS5	0.0325449	0.0440674	4.63253e-11	0.5	0.000243943	1.35405	0.827699	0.00157395	-2.80301	NoConvergence	0.032537	0.0440366	0.614741	0.0332792	1	0.0741754	-1.12974
OG_16952	-	FIBH	0.28159	0.468103	0	0	2.8168e-07	1.66235	0.000955739	4.08436e-06	-5.38888	NoConvergence	0.281476	0.468433	1.00959	0.881152	1	0.92149	-0.0355094
OG_16954	-	CYFP1	0.255892	0.303547	0.357642	0.5	0.94168	1.18623	1	1	0	NoConvergence	0.256131	0.303749	0.769203	0.399105	1	0.507938	-0.294189
OG_1699	FBgn0032858	CG10949	0.0819897	0.146253	0.0050875	0.5	0.000157138	1.7838	0.533168	0.00107277	-2.96949	NoConvergence	0.0819284	0.146296	0.67391	1.1821e-07	0.000401087	2.58766e-06	-5.58709
OG_170	FBgn0261437	CSN8	0.0258174	0.0918568	0.5	5.05831e-05	0.000302792	3.55794	1	0.00186252	-2.7299	Convergence	0.025826	0.0918196	0.238077	0.108436	1	0.184423	-0.734186
OG_1703	FBgn0044030	mRpS14	0.0328045	0.0848227	0.0511925	0.000458256	0.00950058	2.5857	1	0.034671	-1.46003	Convergence	0.0328357	0.0848326	0.716695	0.092049	1	0.163949	-0.785292
OG_17032	-	BETA	0.0550759	0.0867494	3.10715e-09	0.5	0.24214	1.57509	1	0.438177	-0.358351	NoConvergence	0.0551119	0.0867528	0.79381	0.0165878	1	0.0437314	-1.35921
OG_17033	FBgn0039685	Obp99b	0.110639	0.191154	2.72193e-05	0.5	0.098173	1.72772	1	0.223108	-0.651484	NoConvergence	0.110466	0.190897	0.650738	0.00851073	1	0.0263716	-1.57886
OG_17034	FBgn0039678	Obp99a	0.132132	0.131173	0.5	0.5	0.690342	0.992743	1	0.896009	-0.0476874	NoConvergence	0.132114	0.131203	1.33053	0.795555	1	0.856383	-0.0673322
OG_1707	FBgn0039637	Ctl2	0.0790197	0.0895184	8.43153e-12	0.169415	0.134031	1.13286	1	0.283698	-0.547144	NoConvergence	0.0789449	0.0894825	0.936506	0.458726	1	0.566603	-0.246721
OG_1708	-	OG_1708	0.12448	0.180355	0.0203021	0.44364	1	1.44886	1	1	0	NoConvergence	0.124651	0.180463	0.834789	0.482325	1	0.589316	-0.229652
OG_171	FBgn0040011	Slmap	0.0990784	0.144776	0	1.23361e-05	0.106876	1.46123	1	0.236703	-0.625796	NoConvergence	0.0989808	0.144731	0.830426	0.130404	1	0.212516	-0.672608
OG_1716	FBgn0031566	CG2818	0.106384	0.139919	1.53106e-11	0.100429	0.440372	1.31523	1	0.671542	-0.172927	NoConvergence	0.106336	0.139754	0.814399	0.0824559	1	0.151065	-0.820835
OG_1717	FBgn0033408	CG8800	0.0314875	0.114125	0.00224015	0.5	0.0194022	3.62444	1	0.0618717	-1.20851	NoConvergence	0.0315101	0.11426	0.560429	0.000484847	1	0.00276021	-2.55906
OG_172	FBgn0039958	CG12567	0.0391059	0.059206	6.72812e-12	0.5	0.000493162	1.51399	1	0.00284593	-2.54578	NoConvergence	0.0390913	0.059171	0.728267	0.0170838	1	0.0447956	-1.34876
OG_1728	FBgn0004618	gl	0.157226	0.0875966	7.41933e-09	0.5	2.9775e-06	0.557137	0.0101027	3.39016e-05	-4.46978	NoConvergence	0.157114	0.0876238	1.17797	0.266377	1	0.36966	-0.432198
OG_1729	FBgn0003169	put	0.0426999	0.069072	1.35674e-06	9.27291e-05	0.207932	1.61761	1	0.391951	-0.406768	NoConvergence	0.0427224	0.0690876	0.765146	0.0860599	1	0.15615	-0.806457
OG_1733	FBgn0265297	pAbp	0.0344396	0.0937075	9.29644e-07	0.5	2.39555e-07	2.72092	0.000812809	3.51865e-06	-5.45362	NoConvergence	0.0344362	0.0937309	0.407222	8.57739e-09	2.91031e-05	2.6219e-07	-6.58138
OG_17363	-	PXDN	0.0637978	0.0794957	6.80269e-09	0.00163127	0.200888	1.24606	1	0.382443	-0.417434	NoConvergence	0.0638029	0.0795108	0.916532	0.489516	1	0.594889	-0.225564
OG_17371	FBgn0283657	Tlk	0.0614599	0.129538	0	3.36886e-09	1	2.10768	1	1	0	NoConvergence	0.0614824	0.1295	0.695233	0.00947506	1	0.0285436	-1.54449
OG_17372	-	GOSR1	0.0424713	0.074396	0.000108707	0.5	0.468184	1.75168	1	0.701468	-0.153992	NoConvergence	0.0424696	0.0743289	0.344289	0.0288519	1	0.0665497	-1.17685
OG_17378	-	PLSC	0.0797561	0.190248	0.000173331	4.15135e-08	0.0215257	2.38537	1	0.067377	-1.17149	NoConvergence	0.0797895	0.190205	1.8589	0.0730345	1	0.136665	-0.864343
OG_17379	-	YMXG	0.0581193	0.0656355	7.16954e-10	0.000540618	1	1.12932	1	1	0	NoConvergence	0.0581272	0.0656332	1.02114	0.819952	1	0.874049	-0.0584644
OG_17380	-	RBP2	0.0519128	0.0774872	0.104239	0.5	0.520943	1.49264	1	0.753115	-0.123139	NoConvergence	0.0519004	0.077475	0.337908	0.135966	1	0.219891	-0.657793
OG_17381	-	CSPG	0.0969118	0.167926	2.44764e-07	0.108629	0.00932008	1.73277	1	0.0341618	-1.46646	NoConvergence	0.0969124	0.167883	0.63971	0.00203828	1	0.00878767	-2.05613
OG_17384	-	PROH4	0.0190175	0.0328533	0.106101	0.5	0.750573	1.72753	1	0.943643	-0.0251925	NoConvergence	0.0189796	0.0328732	0.741931	0.114429	1	0.192702	-0.715115
OG_17386	FBgn0026787	Nhe1	0.0365008	0.06218	2.12608e-14	0.5	0.101849	1.70352	1	0.229009	-0.640148	NoConvergence	0.0364771	0.0621367	0.242907	0.00206988	1	0.00887464	-2.05185
OG_17434	-	PK1L3	0.0911115	0.1272	1.40744e-06	0.5	0.0071504	1.39609	1	0.0276956	-1.55759	NoConvergence	0.0911007	0.127238	0.810467	0.00160389	1	0.00725599	-2.1393
OG_17436	-	OG_17436	0.212749	0.221736	0.00543683	0.105892	0.822442	1.04224	1	0.996654	-0.00145571	NoConvergence	0.212708	0.221731	0.78542	0.144881	1	0.230102	-0.63808
OG_1744	FBgn0005631	robo1	0.135833	0.191765	0.203672	0.497059	0.379487	1.41177	1	0.603939	-0.219007	NoConvergence	0.135905	0.191866	0.784394	0.0781085	1	0.144269	-0.840827
OG_17456	-	LONB	0.33531	0.457433	9.18427e-07	0.5	0.0129628	1.36421	1	0.0445621	-1.35103	NoConvergence	0.335336	0.458453	0.621042	0.180324	1	0.271205	-0.566702
OG_17458	-	ADF1	0.0763515	0.100811	0	0.000323535	0.975776	1.32035	1	1	0	NoConvergence	0.0763527	0.100826	0.812204	0.368266	1	0.476192	-0.322218
OG_17495	-	OG_17495	0.134176	0.159301	0.000993233	0.5	0.0550092	1.18726	1	0.142805	-0.845256	NoConvergence	0.134169	0.15926	0.55276	0.282409	1	0.386065	-0.41334
OG_17509	-	CH033	0.141814	0.210113	5.77241e-09	0.477524	0.839817	1.48161	1	1	0	NoConvergence	0.141672	0.209874	0.714912	0.139957	1	0.22414	-0.649481
OG_1754	FBgn0052594	be	0.0800725	0.10541	4.16261e-05	0.173206	0.684199	1.31643	1	0.890824	-0.0502082	NoConvergence	0.0800732	0.105392	0.86291	0.174466	1	0.264034	-0.57834
OG_17559	FBgn0032048	Dh31	0.0629247	0.051628	0.5	0.5	0.997637	0.820473	1	1	0	NoConvergence	0.0628868	0.0516198	1.07821	0.725238	1	0.802588	-0.0955076
OG_1756	FBgn0015622	Cnx99A	0.0537966	0.0334007	0.317801	0.295199	0.150815	0.620869	1	0.308309	-0.511013	NoConvergence	0.0537964	0.0333879	19.717	0.0119561	1	0.0342627	-1.46518
OG_17573	-	OG_17573	0.0521649	0.0897473	0.5	0.382607	0.616754	1.72046	1	0.838172	-0.0766667	NoConvergence	0.0522105	0.0897271	0.190405	0.106863	1	0.182662	-0.738351
OG_1760	FBgn0036510	SCCRO	0.0248809	0.0669257	0.5	0.483328	0.028452	2.68985	1	0.0849054	-1.07106	NoConvergence	0.0248439	0.0669166	0.44466	0.000672135	1	0.00358015	-2.4461
OG_17603	-	MIEN1	0.109848	0.161732	0.5	0.389792	0.911946	1.47233	1	1	0	NoConvergence	0.109734	0.161677	0.799003	0.374421	1	0.481947	-0.317001
OG_1763	-	VPS10	0.087356	0.148483	0.000500739	0.5	0.0989949	1.69974	1	0.224225	-0.649315	NoConvergence	0.0873143	0.148361	0.485496	0.0026663	1	0.0108866	-1.96311
OG_17673	-	CUT1	0.0512714	0.0729537	0.325689	0.130884	0.621186	1.42289	1	0.842063	-0.0746553	NoConvergence	0.0512771	0.0729599	0.898713	0.366242	1	0.473935	-0.324281
OG_17674	-	TYSY	0.0746026	0.208734	0.00063276	0.000116191	8.19586e-06	2.79795	0.0278086	8.2518e-05	-4.08345	NoConvergence	0.0746244	0.20869	0.624811	0.00438888	1	0.015978	-1.79648
OG_17677	-	CFA36	0.0869496	0.164773	0.00701062	0.00010237	0.00522589	1.89505	1	0.0213632	-1.67033	NoConvergence	0.0869354	0.164836	0.807596	0.0521867	1	0.105273	-0.977683
OG_17680	-	SSP1	0.114344	0.147956	0.00538936	0.5	0.765672	1.29396	1	0.955823	-0.0196226	NoConvergence	0.114372	0.148056	0.845297	0.137003	1	0.221238	-0.65514
OG_17683	-	ANK2	0.094187	0.128987	0.5	0.5	0.376796	1.36948	1	0.601632	-0.220669	NoConvergence	0.0941544	0.128914	0.792017	0.0367601	1	0.0801073	-1.09633
OG_17694	-	RT24	0.0674501	0.139248	6.53377e-12	5.61809e-08	0.40314	2.06445	1	0.630638	-0.20022	NoConvergence	0.0675008	0.139559	2.14925	0.00714402	1	0.0233021	-1.6326
OG_17698	FBgn0004828	His3.3B	0.0059294	0.0173907	0.000861331	0.39628	0.791834	2.93296	1	0.974915	-0.0110333	NoConvergence	0.00590078	0.0173934	0.66838	0.368584	1	0.476421	-0.322009
OG_17699	-	EVG1	0.120728	0.254143	0.000359224	0.130462	0.0705792	2.10509	1	0.173372	-0.761022	NoConvergence	0.120793	0.254327	0.529365	0.0179643	1	0.0463521	-1.33393
OG_17702	FBgn0040028	CG17450	0.0747336	0.236067	0.011791	0.00625939	0	3.15878	0	1.04639e-14	-13.9803	Convergence	0.0746684	0.236302	0.503015	6.63491e-12	2.25123e-08	3.31063e-10	-9.48009
OG_17704	FBgn0032042	CG13398	0.0558046	0.142343	5.50605e-09	0.494387	9.99201e-16	2.55073	3.39029e-12	8.07211e-14	-13.093	NoConvergence	0.0558621	0.142354	0.625943	4.00679e-13	1.35951e-09	2.7745e-11	-10.5568
OG_17710	-	MCATL	0.0981683	0.140578	0.0253642	0.5	1.79489e-09	1.43201	6.09008e-06	4.06005e-08	-7.39147	Convergence	0.0981199	0.140663	0.740711	0.716013	1	0.795802	-0.0991952
OG_17711	-	GPT	0.0544747	0.109828	0	7.73878e-06	0.632876	2.01614	1	0.852076	-0.0695218	NoConvergence	0.0545209	0.109895	1.12679	0.746793	1	0.817905	-0.0872974
OG_17713	-	TXN4A	0.0014762	0.00544727	0.0290116	0.478895	0.998652	3.69006	1	1	0	NoConvergence	0.00147634	0.00544783	0.804482	0.731216	1	0.807097	-0.0930742
OG_17716	-	MYPH	0.0249625	0.0373324	0.415205	0.5	0.933317	1.49554	1	1	0	NoConvergence	0.0249743	0.0373464	0.233114	0.268142	1	0.371046	-0.430572
OG_1772	FBgn0033699	RpS11	0.00842239	0.0235457	0.323306	0.00522175	0.381968	2.7956	1	0.606183	-0.217396	NoConvergence	0.00842205	0.02355	0.550647	0.266717	1	0.369675	-0.43218
OG_17721	FBgn0011692	pav	0.0319151	0.0732526	0.000166387	0.5	1.63072e-06	2.29523	0.00553305	1.98317e-05	-4.70264	NoConvergence	0.0318618	0.0732243	0.713385	8.30512e-08	0.000281793	1.93009e-06	-5.71442
OG_17725	-	SSF1	0.0639933	0.101801	2.11808e-12	0.00218976	0.347012	1.5908	1	0.570129	-0.244027	NoConvergence	0.0639769	0.101787	0.727533	0.0116648	1	0.0335363	-1.47449
OG_1775	FBgn0034543	galla-1	0.029009	0.0820366	0.5	0.5	0.407036	2.82797	1	0.635268	-0.197043	NoConvergence	0.0289815	0.0820133	0.00017022	0.0268208	1	0.0628475	-1.20171
OG_17753	-	SC5A5	0.0689528	0.0900971	2.55535e-06	0.372783	0.662914	1.30665	1	0.872704	-0.0591331	NoConvergence	0.0689811	0.0900867	0.67873	0.0885873	1	0.159407	-0.797493
OG_1776	FBgn0029771	CG12730	0.0973168	0.143053	0.5	0.291418	0.790135	1.46997	1	0.974174	-0.0113633	NoConvergence	0.0973052	0.142955	0.267319	0.0999045	1	0.173834	-0.759866
OG_17783	-	ATCL	0.181634	0.226216	5.24096e-07	0.00769402	0.833671	1.24545	1	1	0	NoConvergence	0.181651	0.225923	0.882446	0.740788	1	0.814705	-0.0889999
OG_17787	-	DNLJ	0.16007	0.221632	0.0103988	0.0428143	0.743379	1.38459	1	0.93835	-0.0276351	NoConvergence	0.160075	0.221597	1.02392	0.934955	1	0.960431	-0.017534
OG_17797	-	SRX	0.0653496	0.180811	0.000123537	3.86089e-05	0.00298464	2.76683	1	0.0131518	-1.88101	NoConvergence	0.0654234	0.180742	0.722566	0.00798943	1	0.0251234	-1.59992
OG_1780	FBgn0039731	Sas-6	0.129535	0.157309	0.00296361	0.5	0.178318	1.21441	1	0.349935	-0.456012	NoConvergence	0.129501	0.157296	0.863737	0.138505	1	0.222829	-0.652028
OG_1781	FBgn0032906	RPA2	0.074759	0.152808	0.5	0.5	0.0510714	2.04401	1	0.13572	-0.867355	NoConvergence	0.0747777	0.152769	0.629499	0.00143004	1	0.00665587	-2.1768
OG_17817	-	DHBE	0.131204	0.209243	0.00292755	0.5	0.0609977	1.59479	1	0.155364	-0.808651	NoConvergence	0.131124	0.209182	0.607037	0.00155864	1	0.0071273	-2.14708
OG_17843	-	ILF3	0.193889	0.320557	9.94869e-06	0.0879745	0.0126805	1.6533	1	0.0437933	-1.35859	NoConvergence	0.193941	0.320501	0.886176	0.661017	1	0.752628	-0.12342
OG_17846	-	EF1B	0.0592967	0.121041	0.5	0.108301	0.140013	2.04128	1	0.293448	-0.532469	NoConvergence	0.0593191	0.120943	5.48135e-05	0.0248435	1	0.0591953	-1.22771
OG_17847	-	SLAP1	0.107548	0.212179	0	0.128998	3.08444e-05	1.97288	0.104655	0.000258407	-3.5877	NoConvergence	0.107515	0.212137	0.547744	6.63942e-07	0.00225276	1.14937e-05	-4.93954
OG_17851	FBgn0000592	Est-6	0.131003	0.233749	6.57437e-05	0.0804498	0.00978502	1.7843	1	0.0355847	-1.44874	NoConvergence	0.131026	0.233899	0.632707	0.00739648	1	0.0238331	-1.62282
OG_17855	FBgn0012036	Aldh	0.0660172	0.0758235	0.0125346	5.41089e-05	0.642694	1.14854	1	0.857742	-0.0666432	NoConvergence	0.0659917	0.0758197	0.960388	0.723612	1	0.801311	-0.0961989
OG_17875	-	PPIL4	0.0784166	0.126723	0	0.00795609	0.0556183	1.61602	1	0.144056	-0.84147	NoConvergence	0.0783852	0.126681	0.709496	0.00334727	1	0.0129501	-1.88773
OG_1789	FBgn0039169	Spps	0.121479	0.0469441	0	0.0031312	0.0119697	0.386437	1	0.0418263	-1.37855	NoConvergence	0.121489	0.046924	15.5361	1.67336e-07	0.000567771	3.50476e-06	-5.45534
OG_1790	FBgn0036053	iPLA2-VIA	0.0495579	0.0754581	3.9996e-09	0.5	0.0729364	1.52263	1	0.1774	-0.751046	NoConvergence	0.0495387	0.0754318	0.846538	0.0455685	1	0.0945072	-1.02454
OG_1791	FBgn0004779	Ccp84Ae	0.228148	0.362644	0.00356032	0.184246	0.788375	1.58952	1	0.973065	-0.0118582	NoConvergence	0.228115	0.362673	1.9819	0.094407	1	0.167009	-0.77726
OG_17919	-	OG_17919	0.0728656	0.165805	0.249818	0.470058	0.362719	2.27548	1	0.587169	-0.231237	NoConvergence	0.0729196	0.165856	0.749919	0.127194	1	0.208689	-0.6805
OG_1793	FBgn0024945	NitFhit	0.0864361	0.128905	5.335e-07	0.339242	0.188389	1.49133	1	0.363805	-0.439132	NoConvergence	0.0864405	0.128903	0.734895	0.0129024	1	0.0364208	-1.43865
OG_17942	-	CHA7	0.247483	0.337236	0.0975653	0.345538	0.653417	1.36266	1	0.865019	-0.0629744	NoConvergence	0.247377	0.33721	0.753959	0.0885225	1	0.159407	-0.797493
OG_1795	FBgn0030717	Slc25A46a	0.0485709	0.0793081	0.0281007	0.5	0.686401	1.63283	1	0.892663	-0.0493123	NoConvergence	0.0486077	0.0793251	0.811172	0.0339021	1	0.0752813	-1.12331
OG_17950	-	ALMS	0.26894	0.375455	7.76658e-05	0.368642	0.201065	1.39605	1	0.382443	-0.417434	NoConvergence	0.269283	0.375507	0.590346	0.0108209	1	0.0315152	-1.50148
OG_1798	-	CISY	0.285285	0.459102	0.131385	0.402991	0.0131297	1.60927	1	0.04509	-1.34592	Convergence	0.285241	0.458846	0.603189	0.000933248	1	0.00467727	-2.33001
OG_1799	FBgn0032462	CG16800	0.267055	0.389744	6.76939e-09	0.493885	0.00819247	1.45941	1	0.030783	-1.51169	NoConvergence	0.266992	0.389501	0.371871	0.000111198	0.377295	0.000842176	-3.0746
OG_180	FBgn0037239	Sfxn1-3	0.0521921	0.0787703	1.25058e-05	0.0318219	0.88489	1.50924	1	1	0	NoConvergence	0.052202	0.078766	1.41828	0.297383	1	0.402803	-0.394907
OG_1800	FBgn0023388	Dap160	0.0418082	0.0808809	6.68954e-09	4.1226e-06	0.164712	1.93457	1	0.330106	-0.481347	NoConvergence	0.0417821	0.0809054	0.895243	0.167445	1	0.255804	-0.592093
OG_1801	FBgn0038235	CG8461	0.127507	0.199147	0.2316	0.0263618	0.275229	1.56185	1	0.481913	-0.317031	NoConvergence	0.127366	0.199086	2.73168	0.0935368	1	0.165907	-0.780135
OG_18042	-	OG_18042	0.143327	0.18127	0.0767535	0.5	0.86103	1.26473	1	1	0	NoConvergence	0.143327	0.181149	0.795472	0.278642	1	0.382302	-0.417594
OG_1805	FBgn0038437	Sdhaf3	0.0915805	0.202278	0.5	0.277276	0.522015	2.20874	1	0.754022	-0.122616	NoConvergence	0.0915616	0.202253	0.197412	0.0622281	1	0.120638	-0.918517
OG_1808	FBgn0261683	B9d2	0.199594	0.294699	3.66781e-05	0.5	1.5495e-05	1.47649	0.0525746	0.00014171	-3.8486	NoConvergence	0.199279	0.294827	0.620174	0.00190149	1	0.00824344	-2.08389
OG_1811	FBgn0033427	Smyd4-1	0.114388	0.108665	0.00462948	0.00580513	0.0312189	0.949972	1	0.0905348	-1.04318	NoConvergence	0.114406	0.108627	1.2317	0.0942935	1	0.166895	-0.777556
OG_1812	FBgn0016694	Pdp1	0.0392007	0.148813	0.5	0.402535	0.000385357	3.79618	1	0.0022779	-2.64246	Convergence	0.0392167	0.148729	0.189257	2.42488e-06	0.00822762	3.37197e-05	-4.47212
OG_1824	FBgn0261268	Cul3	0.0121237	0.045665	0.0444365	0.481434	1.30711e-06	3.76657	0.00443501	1.6487e-05	-4.78286	Convergence	0.0121187	0.0456584	0.703734	1.63215e-08	5.53787e-05	4.61489e-07	-6.33584
OG_1826	-	CUPP	0.0804972	0.0923255	9.1562e-08	0.5	0.000430213	1.14694	1	0.00252109	-2.59841	NoConvergence	0.0804555	0.0922923	0.935756	0.923351	1	0.95168	-0.0215089
OG_1827	FBgn0020309	crol	0.114785	0.181948	7.69068e-12	0.000992632	0.00155162	1.58512	1	0.00768563	-2.11432	NoConvergence	0.114811	0.181967	0.710897	0.000875477	1	0.00445351	-2.3513
OG_183	FBgn0261611	CG42700	0.0399099	0.0439583	1.22125e-15	0.106419	0.686699	1.10144	1	0.892709	-0.0492901	NoConvergence	0.0398999	0.0439476	0.988109	0.920537	1	0.950237	-0.0221682
OG_1834	FBgn0033199	CG17985	0.125666	0.112922	0.5	0.498514	0.947918	0.898588	1	1	0	NoConvergence	0.125607	0.112994	1.73712	0.290512	1	0.395867	-0.402451
OG_1836	FBgn0265140	Meltrin	0.350289	0.544418	2.05391e-15	4.76912e-09	0.0185213	1.5542	1	0.0597212	-1.22387	NoConvergence	0.350783	0.545242	0.951183	0.700647	1	0.785882	-0.104642
OG_18366	-	TECR	0.0536673	0.0794158	0.368483	0.5	0.635923	1.47978	1	0.854191	-0.0684449	NoConvergence	0.0536805	0.0793981	0.795498	0.19338	1	0.287277	-0.5417
OG_1838	FBgn0003410	sina	0.0578434	0.129379	0.242603	0.000142862	0.0189817	2.23671	1	0.0609019	-1.21537	NoConvergence	0.0578177	0.129335	0.655229	0.00314427	1	0.0123621	-1.90791
OG_18400	-	RCC1	0.0996127	0.152798	2.26763e-13	1.49959e-05	0.653138	1.53392	1	0.864987	-0.0629905	NoConvergence	0.0995374	0.152788	0.814513	0.0809477	1	0.148865	-0.827208
OG_18401	FBgn0025741	PlexA	0.0187233	0.028985	3.21065e-12	0.5	0.218148	1.54807	1	0.404107	-0.393503	NoConvergence	0.0187156	0.0289778	0.55817	0.00355369	1	0.0135327	-1.86861
OG_18404	FBgn0037702	CG8176	0.0241756	0.0304703	8.02409e-09	0.5	2.1837e-06	1.26037	0.00740928	2.58163e-05	-4.58811	NoConvergence	0.0241746	0.03046	0.898239	0.160846	1	0.247618	-0.606217
OG_18410	-	SUCA1	0.0294645	0.0522735	0.00443351	0.5	0.514948	1.77412	1	0.746343	-0.127062	NoConvergence	0.0294632	0.0522692	0.862317	0.140672	1	0.225085	-0.647654
OG_18413	-	NIPLB	0.0658142	0.0931075	0	0.5	0.000131102	1.4147	0.444829	0.000909671	-3.04112	NoConvergence	0.0658293	0.093062	0.846842	0.0114772	1	0.0331141	-1.47999
OG_18414	FBgn0029629	eIF3g1	0.0256397	0.0355262	6.29933e-07	0.062448	0.958748	1.3856	1	1	0	NoConvergence	0.0256458	0.0355292	0.870471	0.435372	1	0.545904	-0.262884
OG_18415	-	MRP4	0.0561504	0.0692966	0	0.429831	1.38201e-12	1.23413	4.68915e-09	5.93563e-11	-10.2265	NoConvergence	0.0561793	0.0692983	0.836775	0.0120274	1	0.0343511	-1.46406
OG_18421	FBgn0031039	Shawn	0.065516	0.0502225	2.16222e-06	0.00099081	0.00711127	0.766569	1	0.0275755	-1.55948	NoConvergence	0.0655623	0.0502778	0.784411	0.292568	1	0.39771	-0.400434
OG_18429	-	UN45B	0.0506503	0.0783558	2.53409e-08	0.1142	0.0219091	1.547	1	0.0682624	-1.16582	NoConvergence	0.050642	0.078293	0.826509	0.0100608	1	0.0298132	-1.52559
OG_18432	FBgn0027945	ppl	0.0834844	0.126122	0.00573668	0.5	0.129814	1.51072	1	0.277193	-0.557217	NoConvergence	0.0836098	0.126262	0.247575	0.0392751	1	0.0839171	-1.07615
OG_18437	FBgn0003089	pip	0.0470626	0.0711369	2.22837e-05	0.5	0.210719	1.51154	1	0.394935	-0.403474	NoConvergence	0.0470415	0.071113	0.770851	0.0252874	1	0.0599163	-1.22246
OG_18438	-	DPO42	0.0551611	0.0751245	6.27433e-06	0.5	0.31027	1.36191	1	0.523233	-0.281305	NoConvergence	0.055137	0.0750682	0.808872	0.105035	1	0.1799	-0.744968
OG_18444	FBgn0032292	EMC3	0.0178535	0.0171069	0.00739926	0.5	0.843314	0.958179	1	1	0	NoConvergence	0.0178486	0.0170925	0.878046	0.767284	1	0.83362	-0.0790317
OG_1845	FBgn0035590	Tcs5	0.066731	0.114115	0.193919	0.5	0.158007	1.71008	1	0.319866	-0.495032	NoConvergence	0.0667434	0.114144	0.613079	0.0228248	1	0.0554327	-1.25623
OG_18452	-	DGLB	0.0220576	0.0373118	2.04511e-08	0.0457215	0.523122	1.69156	1	0.754977	-0.122066	NoConvergence	0.0220588	0.0373259	0.750621	0.0149087	1	0.0404359	-1.39323
OG_18453	-	CU20	0.0444058	0.0463924	0.116192	0.5	0.56786	1.04474	1	0.800146	-0.096831	NoConvergence	0.0443974	0.0464061	0.948144	0.886113	1	0.924533	-0.0340775
OG_18454	FBgn0017561	Ork1	0.0523934	0.0731799	5.51506e-07	0.000286499	0.00271928	1.39674	1	0.012248	-1.91194	NoConvergence	0.0523947	0.0731755	0.850409	0.0248158	1	0.0591708	-1.22789
OG_18458	-	DCTA	0.0479362	0.0432409	0	0.196187	0.25459	0.902053	1	0.454884	-0.3421	NoConvergence	0.0479386	0.0432275	0.323568	6.02448e-06	0.0204411	7.2744e-05	-4.1382
OG_18461	-	OB10	0.1448	0.220029	0.00808312	0.5	0.836311	1.51954	1	1	0	NoConvergence	0.14476	0.219951	0.69684	0.102304	1	0.176739	-0.752667
OG_18462	-	DAN	0.0915952	0.241912	0	2.83083e-07	9.6876e-11	2.6411	3.287e-07	2.83362e-09	-8.54766	NoConvergence	0.0915724	0.241978	0.620982	2.72848e-12	9.25775e-09	1.46948e-10	-9.83284
OG_18464	-	MINY4	0.0461559	0.0924894	0.00587317	0.283663	0.156349	2.00385	1	0.317359	-0.498449	NoConvergence	0.0461202	0.0924703	0.757711	0.0171725	1	0.0448878	-1.34787
OG_18467	FBgn0031458	aph-1	0.0631704	0.0630966	8.46875e-06	0.5	0.745978	0.998832	1	0.939883	-0.0269262	NoConvergence	0.0631224	0.0631339	0.957193	0.870844	1	0.91352	-0.0392818
OG_18473	-	ECE1	0.104173	0.166795	4.35042e-06	0.00888458	0.0101225	1.60113	1	0.036694	-1.43541	NoConvergence	0.104135	0.166736	0.770903	0.000793177	1	0.00410878	-2.38629
OG_18474	-	FDL	0.0387576	0.0599476	0.000157213	0.5	2.55109e-05	1.54673	0.0865586	0.000218332	-3.66088	NoConvergence	0.0387691	0.059946	0.644073	0.0116012	1	0.0333866	-1.47643
OG_18477	-	RENT1	0.0123051	0.0627557	0	0	1.75393e-12	5.09998	5.95109e-09	7.25742e-11	-10.1392	NoConvergence	0.0122991	0.0627855	0.628789	8.29019e-09	2.81286e-05	2.58061e-07	-6.58828
OG_18480	FBgn0046222	Wdr33	0.039082	0.0646181	3.38097e-05	6.83096e-06	0.0841924	1.6534	1	0.199208	-0.700693	NoConvergence	0.0390759	0.0646253	0.764302	0.0171437	1	0.0448878	-1.34787
OG_18484	-	CECR2	0.108224	0.152527	7.65793e-08	0.0176822	0.0400094	1.40937	1	0.110941	-0.954909	NoConvergence	0.108218	0.15251	0.764701	3.86672e-06	0.0131198	4.98851e-05	-4.30203
OG_18494	-	TBC24	0.028309	0.0580505	0	1.39425e-07	0.583771	2.0506	1	0.814447	-0.089137	NoConvergence	0.0282954	0.0580261	1.166	0.211701	1	0.308284	-0.511049
OG_18496	FBgn0029994	Ldsdh1	0.0710024	0.100127	2.90983e-08	0.00024567	0.000961134	1.4102	1	0.00511149	-2.29145	NoConvergence	0.0709807	0.100088	0.929059	0.542483	1	0.644257	-0.190941
OG_1850	-	OG_1850	0.0486018	0.0963497	0.000274312	0.203652	0.856261	1.98243	1	1	0	NoConvergence	0.0486055	0.0963384	0.825176	0.537748	1	0.640674	-0.193363
OG_18500	-	GGNB2	0.0453058	0.0822512	0.00693698	0.5	0.0448667	1.81547	1	0.121301	-0.916136	NoConvergence	0.0452994	0.0822508	0.743276	0.00205868	1	0.00884192	-2.05345
OG_18506	-	OG_18506	0.0919736	0.131406	0.442083	0.499647	0.890256	1.42873	1	1	0	NoConvergence	0.0919452	0.131466	0.781675	0.0912705	1	0.16299	-0.787839
OG_18514	-	CU17	0.106794	0.0893472	0.0146937	0.5	0.586855	0.836633	1	0.816812	-0.0878777	NoConvergence	0.106706	0.0893825	0.955645	0.863754	1	0.909314	-0.0412861
OG_18518	-	GCSP	0.0364972	0.051418	1.81213e-05	0.5	0.178319	1.40882	1	0.349935	-0.456012	NoConvergence	0.0364956	0.0514092	0.558439	0.0128258	1	0.0362649	-1.44051
OG_18521	-	CBPB	0.0813154	0.151057	0.00190531	0.5	0.00748481	1.85767	1	0.0286636	-1.54267	NoConvergence	0.0813582	0.151114	0.634636	0.000526013	1	0.0029403	-2.53161
OG_18528	-	CAS1	0.297256	0.371271	5.49552e-11	5.55112e-16	4.30227e-07	1.24899	0.00145976	6.05709e-06	-5.21774	NoConvergence	0.297466	0.371889	8.22457	8.70577e-08	0.000295387	1.99879e-06	-5.69923
OG_18543	-	ACH4	0.0159144	0.0418379	7.43257e-07	0.184678	0.000687233	2.62894	1	0.00381634	-2.41835	NoConvergence	0.0159124	0.0418166	0.613382	0.000285595	0.969022	0.00183875	-2.73548
OG_1855	FBgn0050377	CG30377	0.0554351	0.0576743	1.94039e-12	0.5	4.24697e-05	1.04039	0.1441	0.000338372	-3.47061	NoConvergence	0.0553781	0.0576791	0.830107	0.47322	1	0.58049	-0.236205
OG_1856	FBgn0038271	UQCR-C1	0.136914	0.220861	2.41882e-10	0.432143	2.38794e-08	1.61314	8.10227e-05	4.33276e-07	-6.36324	NoConvergence	0.136857	0.220858	0.674728	0.000789248	1	0.00410094	-2.38712
OG_18581	-	METL	0.12277	0.246048	0	0.00487343	0.00111988	2.00413	1	0.00581893	-2.23516	NoConvergence	0.122754	0.245689	0.76244	0.0330314	1	0.0737824	-1.13205
OG_18586	-	NU188	0.10547	0.332547	0.458476	0.167789	0.160718	3.15298	1	0.323823	-0.489693	NoConvergence	0.105435	0.332398	1.04465e-05	0.0175972	1	0.045578	-1.34124
OG_18587	-	FOXB1	0.043506	0.0709328	9.91611e-05	0.5	1	1.63041	1	1	0	NoConvergence	0.0434786	0.0708806	0.814031	0.0667661	1	0.127771	-0.893569
OG_18603	-	OB10	0.20317	0.392332	0.195692	0.00234075	0.0447827	1.93106	1	0.121301	-0.916136	NoConvergence	0.202989	0.392432	3.99528	0.00129027	1	0.00612291	-2.21304
OG_18614	FBgn0032040	CG13386	0.21642	0.350653	0.000107958	0.0011138	0.00217651	1.62025	1	0.0101581	-1.99319	NoConvergence	0.21665	0.35058	0.647421	0.00743546	1	0.023936	-1.62095
OG_1864	FBgn0051713	-	0.0976778	0.136454	7.05626e-05	0.5	0.649367	1.39698	1	0.861675	-0.0646565	NoConvergence	0.0976726	0.136466	0.373994	0.0662365	1	0.127044	-0.896047
OG_18670	-	TOX4	0.0760244	0.0894692	1.38912e-11	0.0228076	0.579609	1.17685	1	0.809973	-0.0915295	NoConvergence	0.0760372	0.0894319	7.54509	0.805587	1	0.863407	-0.0637844
OG_1868	FBgn0004926	eIF2beta	0.0372544	0.068596	0.5	0.5	0.592159	1.84129	1	0.820414	-0.0859667	NoConvergence	0.0372453	0.0685508	0.735824	0.061867	1	0.120088	-0.920499
OG_187	FBgn0250830	CG12547	0.141868	0.233672	0.5	0.5	0.749327	1.64711	1	0.943028	-0.0254755	NoConvergence	0.141859	0.233421	0.640366	0.158434	1	0.244793	-0.611201
OG_1870	FBgn0053544	Vkor	0.136186	0.219891	6.51436e-07	1.1045e-06	0.355218	1.61464	1	0.579267	-0.237121	NoConvergence	0.13617	0.219763	0.381569	0.0702025	1	0.132997	-0.876159
OG_1871	FBgn0260938	tay	0.149543	0.0968665	1.59095e-13	0.498312	0.488259	0.647752	1	0.720017	-0.142657	NoConvergence	0.149543	0.0968958	0.434895	0.0379082	1	0.081769	-1.08741
OG_1872	FBgn0025808	Rad17	0.119233	0.206286	0.0130845	0.415129	0.100288	1.73012	1	0.226594	-0.644751	NoConvergence	0.119185	0.206139	0.679419	0.0125182	1	0.0356337	-1.44814
OG_1876	FBgn0053196	dpy	0.125	0.225513	0	0.00534191	1.8824e-06	1.8041	0.006387	2.25689e-05	-4.64649	NoConvergence	0.124929	0.225508	0.602303	7.77851e-08	0.000263925	1.82017e-06	-5.73989
OG_1877	FBgn0010379	Akt	0.030163	0.0175618	2.27596e-14	1.47177e-10	0.000258485	0.582228	0.877041	0.00165112	-2.78222	NoConvergence	0.0301791	0.0175689	2.42229	7.63019e-06	0.0258892	8.95821e-05	-4.04778
OG_1880	FBgn0033486	dmpd	0.053735	0.059884	9.57415e-09	0.221845	0.921683	1.11443	1	1	0	NoConvergence	0.0536983	0.0598882	0.996476	0.982758	1	0.99182	-0.00356736
OG_1886	FBgn0030576	CG15890	0.0735593	0.0801401	0.000212327	0.5	0.0081371	1.08946	1	0.0306088	-1.51415	NoConvergence	0.0735452	0.0801093	1.00157	0.996606	1	1	0
OG_1888	FBgn0031871	Fgop2	0.0613906	0.0758115	1.75784e-11	0.5	0.340193	1.2349	1	0.56169	-0.250503	NoConvergence	0.0613902	0.0757779	0.745569	0.0957258	1	0.168814	-0.772592
OG_1894	FBgn0037084	Syx6	0.0234192	0.0865298	0.0625119	0.00167948	0.00293358	3.69482	1	0.0129823	-1.88665	Convergence	0.0234006	0.0865154	0.437238	0.00501379	1	0.0176787	-1.75255
OG_1895	FBgn0283681	Tcs3	0.0349091	0.100307	1.22346e-07	0.309573	0.00430855	2.87339	1	0.017983	-1.74514	NoConvergence	0.0348885	0.100231	0.551407	7.38539e-05	0.250586	0.000611186	-3.21383
OG_1898	FBgn0004618	gl	0.0969146	0.207286	0.000113837	0.102824	2.03598e-11	2.13885	6.90809e-08	6.77264e-10	-9.16924	NoConvergence	0.0969708	0.207098	0.54897	8.77076e-15	2.97592e-11	8.7527e-13	-12.0579
OG_1902	-	F163B	0.0382467	0.0536511	0.403916	0.0766536	0.644929	1.40276	1	0.85887	-0.0660725	NoConvergence	0.0382528	0.0536982	1.70011	0.49085	1	0.596082	-0.224694
OG_1905	FBgn0037341	CG12746	0.0504367	0.0878815	3.51511e-06	7.74077e-05	0.0410292	1.74241	1	0.112722	-0.94799	NoConvergence	0.0504108	0.0878711	0.966564	0.772245	1	0.836599	-0.0774826
OG_1906	FBgn0038507	CG5863	0.155796	0.275745	0.244654	0.5	0.356711	1.76991	1	0.581046	-0.235789	NoConvergence	0.155935	0.275683	0.641287	0.0266258	1	0.0624766	-1.20428
OG_1908	FBgn0037144	CG7458	0.143488	0.225263	0.263637	0.5	0.00380729	1.5699	1	0.0161881	-1.7908	Convergence	0.143547	0.225105	0.608894	0.000103057	0.349673	0.000796521	-3.0988
OG_1910	FBgn0050160	CG30160	0.0874734	0.149319	6.67289e-11	0.000854268	0.105832	1.70703	1	0.235466	-0.628071	NoConvergence	0.0875421	0.149308	0.611045	0.0217374	1	0.0532911	-1.27335
OG_1911	FBgn0030099	CG12056	0.173165	0.245268	4.16535e-05	0.5	0.156957	1.41638	1	0.318324	-0.49713	NoConvergence	0.17325	0.245139	0.565185	0.0300581	1	0.0686782	-1.16318
OG_1917	FBgn0037780	ohgt	0.099279	0.182024	0.408883	0.1492	0.44172	1.83346	1	0.672993	-0.171989	NoConvergence	0.0993263	0.18199	6.01367	0.0389102	1	0.0832947	-1.07938
OG_1918	FBgn0038739	CG4686	0.0491292	0.146434	0.32669	0.5	0.063812	2.98059	1	0.160632	-0.794168	NoConvergence	0.0491164	0.146532	0.540106	0.00214458	1	0.0090957	-2.04116
OG_1919	FBgn0025678	CaBP1	0.0537858	0.120727	0.00181588	0.104691	0.0534154	2.24458	1	0.139844	-0.854355	NoConvergence	0.0537863	0.120602	0.713698	0.0194727	1	0.0492698	-1.30742
OG_19190	-	SPS1	0.00248005	0.0109681	5.98122e-06	0.0943295	0.5604	4.42253	1	0.792265	-0.101129	NoConvergence	0.00248007	0.0109721	0.706351	0.22253	1	0.321569	-0.492725
OG_19192	-	ALR	0.100601	0.147952	0.319339	0.196459	0.505032	1.47068	1	0.736071	-0.13308	NoConvergence	0.100599	0.14798	9.81121	0.0765304	1	0.141663	-0.848744
OG_19193	-	XERD	0.157865	0.247848	0.00089521	1.58898e-05	0.000126541	1.57	0.429355	0.000881631	-3.05471	NoConvergence	0.157824	0.247759	0.742885	0.0817957	1	0.150099	-0.823622
OG_19198	-	RYAR	0.0513249	0.122635	0	1.11022e-16	0.0332811	2.38939	1	0.0955353	-1.01984	NoConvergence	0.0513459	0.122635	0.820951	0.0212297	1	0.0523491	-1.28109
OG_1920	FBgn0019952	Orct	0.10837	0.194062	8.52267e-05	0.5	0.000304695	1.79074	1	0.00186612	-2.72906	NoConvergence	0.108388	0.194264	0.646995	8.3064e-06	0.0281836	9.61898e-05	-4.01687
OG_1921	FBgn0010412	RpS19a	0.0313879	0.352278	1.4621e-06	1.03407e-08	0	11.2234	0	1.04639e-14	-13.9803	NoConvergence	0.0313785	0.352237	0.642873	0.0068563	1	0.0224985	-1.64785
OG_19211	-	EFNB2	0.0395937	0.0286353	2.25318e-10	0.49676	0.67476	0.723229	1	0.883207	-0.0539374	NoConvergence	0.0395431	0.0286002	0.994017	0.979443	1	0.989652	-0.00451747
OG_19214	-	BUP1	0.0294765	0.0434686	0.222083	0.5	0.648484	1.47468	1	0.861176	-0.0649079	NoConvergence	0.0295239	0.043483	0.838656	0.114775	1	0.193012	-0.714415
OG_19218	-	CC115	0.167255	0.199395	0.244229	0.5	0.677065	1.19216	1	0.884931	-0.0530905	NoConvergence	0.167196	0.199394	0.238548	0.202297	1	0.297141	-0.527038
OG_19227	FBgn0027280	orion	0.0898378	0.106213	0.490238	0.5	0.998747	1.18228	1	1	0	NoConvergence	0.0898437	0.106217	0.973953	0.86846	1	0.912286	-0.0398688
OG_19235	-	OG_19235	0.39328	0.464439	1.60504e-05	0.130039	0.996318	1.18094	1	1	0	NoConvergence	0.39321	0.464399	0.888987	0.688934	1	0.775565	-0.110382
OG_19242	-	ELVL1	0.0742356	0.0815772	2.9754e-14	0.5	0.313177	1.0989	1	0.527087	-0.278117	NoConvergence	0.0742478	0.0816049	0.170788	0.0581957	1	0.114864	-0.939815
OG_1929	FBgn0027582	CG6230	0.0413202	0.0579081	1.48825e-13	0.485808	0.0107152	1.40145	1	0.038351	-1.41622	NoConvergence	0.0413345	0.0578907	0.823697	0.00746727	1	0.0240156	-1.61951
OG_1930	FBgn0259676	Prim2	0.0591641	0.132707	0.00883573	0.0179075	0.00208528	2.24303	1	0.00981324	-2.00819	NoConvergence	0.059161	0.132655	0.764191	0.00430515	1	0.0157747	-1.80204
OG_1931	FBgn0264561	Glg1	0.0558646	0.124865	0.443583	0.494827	4.24727e-08	2.23513	0.00014411	7.2417e-07	-6.14016	Convergence	0.0558735	0.124812	0.554821	8.05277e-11	2.7323e-07	3.54845e-09	-8.44996
OG_1932	FBgn0035110	thoc7	0.0382507	0.0898643	0.0992551	0.142242	0.14381	2.34935	1	0.297611	-0.526351	NoConvergence	0.0382248	0.0897885	0.678233	0.00815202	1	0.0255872	-1.59198
OG_1936	FBgn0020278	loco	0.0756456	0.101574	3.13624e-06	0.5	0.0250867	1.34276	1	0.076615	-1.11569	NoConvergence	0.075606	0.10153	0.754518	0.0134662	1	0.037513	-1.42582
OG_194	FBgn0004655	wapl	0.0908462	0.118657	1.236e-08	0.00948634	0.000666117	1.30614	1	0.00371122	-2.43048	NoConvergence	0.0908563	0.118624	0.846327	0.0636054	1	0.1229	-0.910447
OG_1943	FBgn0015360	oxt	0.090824	0.124637	4.3837e-05	0.5	0.000894447	1.37229	1	0.0048096	-2.31789	NoConvergence	0.090823	0.124694	0.762855	0.0115078	1	0.033174	-1.4792
OG_1949	FBgn0020642	Lcp65Ac	0.157786	0.153682	0.49519	0.5	0.999514	0.973988	1	1	0	NoConvergence	0.157852	0.153708	1.01452	0.917486	1	0.948805	-0.0228232
OG_1950	FBgn0020641	Lcp65Ad	0.15201	0.167526	0.5	0.5	0.989244	1.10207	1	1	0	NoConvergence	0.152204	0.167538	0.922435	0.757909	1	0.82608	-0.0829781
OG_1953	FBgn0052190	NUCB1	0.0961339	0.178731	0	8.60056e-05	0.0063325	1.85919	1	0.025189	-1.59879	NoConvergence	0.0961704	0.178855	0.595522	9.06882e-05	0.307705	0.000715593	-3.14533
OG_1957	FBgn0087013	Karybeta3	0.0231482	0.0300471	0.0275172	0.5	0.14886	1.29803	1	0.305555	-0.514911	NoConvergence	0.0231509	0.0300482	0.266288	0.00493096	1	0.017499	-1.75699
OG_1960	FBgn0261803	CG42749	0.0477225	0.0508326	0.00604952	0.5	0.81811	1.06517	1	0.994538	-0.00237883	NoConvergence	0.04775	0.0508309	0.957473	0.814766	1	0.870161	-0.0604003
OG_19605	-	SH2B2	0.0255981	0.0249581	3.30312e-06	0.5	0.987983	0.974997	1	1	0	NoConvergence	0.0255958	0.0249745	1.00387	0.968013	1	0.982732	-0.00756507
OG_19608	-	HINT1	0.0431961	0.0860596	0.000797163	0.471805	0.725833	1.9923	1	0.924937	-0.0338878	NoConvergence	0.0431459	0.0860161	0.741952	0.10312	1	0.177697	-0.750321
OG_19612	-	RM46	0.111603	0.194711	0.00582483	0.262659	0.144578	1.74467	1	0.298727	-0.524725	NoConvergence	0.111541	0.194602	0.693518	0.00592521	1	0.0201626	-1.69545
OG_19620	-	NGDN	0.0556338	0.0722398	0.366949	0.5	0.924751	1.29849	1	1	0	NoConvergence	0.0556489	0.0721903	0.836157	0.557297	1	0.659343	-0.180889
OG_19622	FBgn0020309	crol	0.0595278	0.0871216	1.59687e-07	0.5	1.77132e-05	1.46354	0.0601009	0.000160269	-3.79515	NoConvergence	0.0594605	0.0870888	0.811487	0.0159965	1	0.0426364	-1.37022
OG_19623	FBgn0032699	CG10383	0.106254	0.158419	0.00684453	0.493252	0.0762083	1.49095	1	0.184039	-0.73509	NoConvergence	0.106245	0.158464	0.682511	0.00506908	1	0.0178232	-1.74901
OG_19628	-	LIPB	0.111045	0.193111	0.280919	0.375741	0.118463	1.73904	1	0.256998	-0.590071	NoConvergence	0.11101	0.19297	0.673813	0.00492261	1	0.0174974	-1.75703
OG_19630	-	RUBC	0.0549249	0.0827147	0.442512	0.5	0.620281	1.50596	1	0.841173	-0.0751149	NoConvergence	0.0549653	0.0826825	0.793827	0.117463	1	0.196395	-0.706869
OG_19637	-	CUA2B	0.0985593	0.146838	0.5	0.497393	0.602532	1.48985	1	0.826016	-0.0830115	NoConvergence	0.0984742	0.146779	0.718355	0.086464	1	0.156549	-0.805351
OG_19638	-	ATPF	0.169494	0.290951	0.197714	0.00139587	0.000328959	1.71659	1	0.00199314	-2.70046	Convergence	0.169575	0.291009	0.627204	0.000415222	1	0.00246302	-2.60853
OG_1971	FBgn0026630	nes	0.059064	0.105726	0.0148309	0.492574	0.0532497	1.79003	1	0.139734	-0.854697	NoConvergence	0.0590903	0.105712	0.502661	0.00288419	1	0.011513	-1.93881
OG_1972	FBgn0263199	Galk	0.127113	0.183331	4.59332e-06	0.000101036	0.308268	1.44228	1	0.521153	-0.283035	NoConvergence	0.127141	0.18334	1.18191	0.351582	1	0.458286	-0.338863
OG_1976	FBgn0003308	ry	0.0632409	0.0931292	0.0256552	0.5	0.0778765	1.47261	1	0.186886	-0.728423	NoConvergence	0.0632544	0.0930943	0.8153	0.00758625	1	0.024312	-1.61418
OG_19760	-	SCAF	0.0779451	0.125201	0.223172	0.5	0.31007	1.60628	1	0.523233	-0.281305	NoConvergence	0.0778799	0.125152	0.698603	0.0494644	1	0.101104	-0.995232
OG_1980	FBgn0038079	NijC	0.112935	0.24719	0.00313617	0.0726998	0.00798748	2.18879	1	0.030281	-1.51883	NoConvergence	0.112964	0.247274	4.90103	0.000432421	1	0.00253278	-2.5964
OG_1981	FBgn0034758	CG13510	0.190511	0.248232	0.00102337	0.052336	0.359388	1.30298	1	0.584286	-0.233375	NoConvergence	0.19046	0.248126	0.8142	0.134812	1	0.218442	-0.660663
OG_19835	FBgn0035160	hng3	0.112223	0.106677	0	0.5	1	0.950582	1	1	0	NoConvergence	0.11233	0.106732	0.00204381	1.57279e-06	0.00533647	2.37176e-05	-4.62493
OG_1988	FBgn0003410	sina	0.138235	0.419227	0	1.6505e-08	2.22045e-16	3.03271	7.53397e-13	2.03621e-14	-13.6912	NoConvergence	0.138134	0.418684	0.410383	0	0	1.63782e-14	-13.7857
OG_1990	FBgn0000153	b	0.0635923	0.0845803	0.0230122	0.5	0.236885	1.33004	1	0.43146	-0.365059	NoConvergence	0.0636087	0.0845384	0.838549	0.200358	1	0.295187	-0.529903
OG_1994	FBgn0064116	anox	0.0922308	0.120844	0.463228	0.5	0.733635	1.31023	1	0.929856	-0.0315844	NoConvergence	0.0922388	0.120814	0.84018	0.158327	1	0.24474	-0.611295
OG_1995	FBgn0038396	CG5013	0.0513321	0.114188	2.07007e-07	0.000619686	0.0538242	2.2245	1	0.140527	-0.85224	NoConvergence	0.0512589	0.114089	0.671543	0.00111256	1	0.00540817	-2.26695
OG_200	FBgn0028402	Polr3E	0.173818	0.307495	0.000271438	0.30438	0.0879858	1.76906	1	0.205473	-0.687246	NoConvergence	0.173913	0.308049	0.378319	0.00462236	1	0.0166847	-1.77768
OG_2000	FBgn0039558	BCAS2	0.0226799	0.0568614	0.5	0.5	0.219584	2.50712	1	0.405799	-0.391689	NoConvergence	0.0226905	0.056878	0.698482	0.00676238	1	0.0222981	-1.65173
OG_2001	FBgn0010409	RpL18A	0.0279112	0.0234976	0.118977	0.5	0.996025	0.841871	1	1	0	NoConvergence	0.027899	0.023459	1.0514	0.801881	1	0.861279	-0.064856
OG_2002	FBgn0034803	CG9849	0.0556055	0.0990414	0.0154675	0.5	0.277849	1.78114	1	0.485023	-0.314238	NoConvergence	0.0556029	0.0990606	0.75376	0.0488899	1	0.100292	-0.998733
OG_2004	-	OG_2004	0.110137	0.19803	0.0426064	0.5	0.215304	1.79803	1	0.399631	-0.398341	NoConvergence	0.11014	0.197904	0.586978	0.012706	1	0.0360164	-1.4435
OG_2020	FBgn0031189	CG14618	0.0969033	0.219173	9.59427e-05	0.462661	0.0290393	2.26177	1	0.0859025	-1.06599	NoConvergence	0.0969949	0.219013	0.50071	0.000366931	1	0.00222774	-2.65214
OG_2022	FBgn0032476	CG5439	0.0814491	0.133648	3.83027e-15	0.5	0.00486643	1.64088	1	0.0201609	-1.69549	NoConvergence	0.0813684	0.133545	0.723244	0.00027787	0.942813	0.00179926	-2.74491
OG_2023	FBgn0016696	Pitslre	0.0655862	0.0909382	2.8089e-05	0.5	0.00480827	1.38655	1	0.0199443	-1.70018	NoConvergence	0.0655329	0.0908612	0.838519	0.0252088	1	0.0598555	-1.2229
OG_20249	-	AMYB	0.0632241	0.0933407	0.000155667	0.361168	0.0610125	1.47635	1	0.155364	-0.808651	NoConvergence	0.0631459	0.0932271	0.864899	0.323431	1	0.430185	-0.366345
OG_20252	-	RIR2	0.0444068	0.0960051	0.217644	0.342812	0.0113023	2.16195	1	0.0401136	-1.39671	Convergence	0.0444002	0.0960388	0.195407	0.00898263	1	0.027433	-1.56173
OG_20254	-	MP2K3	0.0203258	0.0336847	3.02965e-06	0.5	0.00124809	1.65723	1	0.00644561	-2.19074	NoConvergence	0.0203289	0.0336776	0.855312	0.0901635	1	0.161694	-0.791307
OG_20257	-	ARI2	0.0279534	0.065343	4.64377e-06	0.00471209	0.000200593	2.33757	0.680612	0.00132932	-2.87637	NoConvergence	0.027941	0.0653313	0.538198	0.0185785	1	0.0474317	-1.32393
OG_20259	-	ADF1	0.0984444	0.142198	0.473757	0.5	0.939747	1.44444	1	1	0	NoConvergence	0.0984323	0.142178	0.838382	0.377488	1	0.484975	-0.314281
OG_2026	FBgn0266518	Dpit47	0.0869555	0.179608	0.320869	0.0386998	0.00322945	2.06552	1	0.0140301	-1.85294	Convergence	0.0868984	0.179683	0.673765	0.00173643	1	0.00772075	-2.11234
OG_20264	-	AN13A	0.0223348	0.0384195	0.0372647	0.5	0.794071	1.72016	1	0.975835	-0.0106234	NoConvergence	0.0223278	0.0384191	0.770085	0.155582	1	0.241156	-0.617703
OG_20265	FBgn0032524	Hacd2	0.0533443	0.13514	0.00218357	0.5	0.000143181	2.53335	0.485814	0.000985423	-3.00638	NoConvergence	0.0533712	0.135307	0.223337	1.05053e-07	0.000356445	2.34504e-06	-5.62985
OG_2027	FBgn0053208	Mical	0.0735258	0.150988	4.13664e-12	0.0748577	0	2.05354	0	1.04639e-14	-13.9803	NoConvergence	0.0735603	0.151016	0.650956	0	0	1.63782e-14	-13.7857
OG_20272	-	MSIR6	0.0265027	0.0230342	9.45682e-05	0.5	0.91043	0.869129	1	1	0	NoConvergence	0.0265031	0.0230313	0.988303	0.920353	1	0.950237	-0.0221682
OG_20275	-	DPOA2	0.120248	0.251316	1.78352e-07	0.00617454	6.77065e-09	2.08998	2.29728e-05	1.38458e-07	-6.85868	NoConvergence	0.120132	0.251269	0.620554	2.9465e-06	0.00999748	4.03124e-05	-4.39456
OG_20277	FBgn0020309	crol	0.107022	0.128779	0.5	0.495442	0.99164	1.20329	1	1	0	NoConvergence	0.107083	0.12879	0.900952	0.382939	1	0.489937	-0.30986
OG_20278	-	RS9	0.0273066	0.060387	5.69529e-08	0.00458117	0.784569	2.21145	1	0.970486	-0.0130106	NoConvergence	0.0273083	0.0604008	0.915582	0.606445	1	0.702276	-0.153492
OG_203	FBgn0261597	RpS26	0.029862	0.0328535	7.26878e-06	0.0327841	0.631995	1.10018	1	0.851274	-0.0699304	NoConvergence	0.0298817	0.0328567	0.571362	0.08938	1	0.160543	-0.794408
OG_20307	-	TM135	0.161112	0.20819	4.23691e-06	0.223507	0.0015727	1.29221	1	0.00776734	-2.10973	NoConvergence	0.161059	0.208233	0.777403	0.086905	1	0.157205	-0.803533
OG_20308	-	RALA	0.0737919	0.099475	0	1.27388e-10	2.33401e-06	1.34805	0.0079193	2.73079e-05	-4.56371	NoConvergence	0.073825	0.0994829	1.03583	0.828289	1	0.880446	-0.0552974
OG_20314	-	PAXI	0.050214	0.036318	0.00293638	0.5	0.639168	0.723265	1	0.856272	-0.0673883	NoConvergence	0.0502224	0.0362944	1.041	0.841832	1	0.891491	-0.0498832
OG_2035	FBgn0028572	qtc	0.043815	0.0374533	2.44568e-08	0.5	0.528469	0.854805	1	0.760297	-0.119017	NoConvergence	0.0438263	0.037437	1.05858	0.635773	1	0.728776	-0.137406
OG_20443	-	OG_20443	0.212676	0.326858	0.00147855	0.5	0.0888569	1.53689	1	0.206926	-0.684184	NoConvergence	0.212749	0.326705	0.649177	0.00316865	1	0.0124292	-1.90556
OG_2045	FBgn0038373	CG4546	0.00779033	0.056501	0.0114268	0.00970225	0.34387	7.25271	1	0.565835	-0.24731	NoConvergence	0.00779019	0.0565778	0.632236	0.0172249	1	0.0448878	-1.34787
OG_2046	FBgn0016691	ATPsynO	0.0475312	0.0795616	0.5	0.5	0.465318	1.67388	1	0.698986	-0.155532	NoConvergence	0.047549	0.0795659	0.627986	0.070616	1	0.133408	-0.87482
OG_205	FBgn0002716	mei-W68	0.160729	0.288414	4.74045e-07	0.000194385	0.0192647	1.79441	1	0.0616071	-1.21037	NoConvergence	0.160709	0.288523	0.775552	0.21334	1	0.310272	-0.508258
OG_2056	FBgn0038017	CG4115	0.0487232	0.135223	7.58837e-14	0.353412	0.00845779	2.77534	1	0.0316747	-1.49929	NoConvergence	0.0486998	0.13527	0.371477	4.28523e-05	0.145398	0.000388764	-3.41031
OG_206	FBgn0004057	Zw	0.0408464	0.0630437	0.000281125	0.5	0.00269824	1.54343	1	0.0121744	-1.91455	NoConvergence	0.0408776	0.0630554	0.817139	0.0861081	1	0.156154	-0.806446
OG_20604	-	MF14B	0.0107629	0.00529301	0.236484	0.209246	0.538655	0.491785	1	0.772704	-0.111987	NoConvergence	0.0107683	0.005293	3.25229	0.0876281	1	0.15815	-0.800931
OG_20605	FBgn0014411	Vps26	0.0519458	0.0861461	0.0411396	0.5	0.220669	1.65838	1	0.407583	-0.389784	NoConvergence	0.0519164	0.0860761	0.607184	0.0170103	1	0.0446717	-1.34997
OG_20606	-	ZNF3	0.0360244	0.0544085	0.00025051	0.5	0.0153495	1.51033	1	0.0511097	-1.2915	NoConvergence	0.0360206	0.0543809	0.790895	0.116203	1	0.194705	-0.710624
OG_20608	-	DPOD1	0.0359075	0.0739887	0.071796	0.00649701	0.000273961	2.06053	0.929548	0.00172779	-2.76251	Convergence	0.0359137	0.0739832	0.689472	3.00469e-05	0.101949	0.000287992	-3.54062
OG_20611	-	JMJD6	0.0315083	0.048252	0.5	0.5	0.682342	1.5314	1	0.890024	-0.0505982	NoConvergence	0.0315065	0.0482451	0.828558	0.109493	1	0.185941	-0.730626
OG_20612	-	PTPS	0.0462891	0.080687	0.453454	0.5	0.697619	1.74311	1	0.901035	-0.0452582	NoConvergence	0.0463473	0.0807397	0.675474	0.104195	1	0.178914	-0.747356
OG_20615	-	EXOS2	0.0387836	0.151993	0.000417518	0.0979868	6.72398e-08	3.919	0.000228144	1.12943e-06	-5.94714	NoConvergence	0.0387831	0.151855	0.208248	2.77556e-15	9.41747e-12	2.94296e-13	-12.5312
OG_20619	-	MKROS	0.0349653	0.113732	8.57968e-08	0.5	3.09262e-05	3.2527	0.104933	0.000258455	-3.58762	NoConvergence	0.0349644	0.113741	0.198568	3.14591e-06	0.0106741	4.18591e-05	-4.37821
OG_20622	-	LRC15	0.0979489	0.141477	3.51921e-06	0.5	0.0229	1.4444	1	0.0707464	-1.1503	NoConvergence	0.0979827	0.141378	0.777154	0.000616287	1	0.00331914	-2.47897
OG_20625	-	MALM	0.109189	0.28609	0.0190349	0.5	0.000215475	2.62013	0.731106	0.00141687	-2.84867	Convergence	0.10913	0.285777	0.490908	9.66227e-07	0.00327841	1.56862e-05	-4.80448
OG_20626	-	SAHH	0.021727	0.0524009	4.7813e-07	0.5	0.00883177	2.41178	1	0.0327142	-1.48526	NoConvergence	0.0217324	0.0524193	0.127428	0.000123632	0.419483	0.000919918	-3.03625
OG_20627	-	NC2A	0.101194	0.175473	8.92619e-07	0.489464	0.389762	1.73402	1	0.614388	-0.211557	NoConvergence	0.101184	0.175463	0.696109	0.021262	1	0.0523527	-1.28106
OG_2063	FBgn0002736	mago	0.0103077	0.0506839	0.5	0.143252	0.196717	4.91712	1	0.377096	-0.423548	NoConvergence	0.0103015	0.0506535	0.650173	0.0284098	1	0.0656876	-1.18252
OG_20631	FBgn0030328	Amun	0.0493595	0.0547738	0.00117896	0.5	0.760088	1.10969	1	0.950951	-0.0218418	NoConvergence	0.0493469	0.054772	0.895797	0.3109	1	0.416836	-0.380035
OG_20632	-	ARFRP	0.0212098	0.0523754	0.0310349	0.5	0.63421	2.4694	1	0.852636	-0.0692361	NoConvergence	0.0212163	0.0523621	0.570158	0.107263	1	0.183254	-0.736947
OG_20634	-	BRCC3	0.0249217	0.0600118	0.49929	0.168801	0.107063	2.40801	1	0.236964	-0.625318	NoConvergence	0.0249295	0.0600916	0.805947	0.0794024	1	0.14634	-0.834636
OG_2066	FBgn0032428	Fam92	0.0797311	0.105934	1.66533e-16	0.5	0.244803	1.32864	1	0.441817	-0.354758	NoConvergence	0.0797588	0.105931	0.823939	0.0303142	1	0.0689846	-1.16125
OG_2067	FBgn0033351	AIMP1	0.110924	0.258846	0.0102512	0.315209	0.0718355	2.33354	1	0.175591	-0.755497	NoConvergence	0.110988	0.259003	2.40934	0.00472212	1	0.0169367	-1.77117
OG_2071	FBgn0034145	CG5065	0.0729449	0.111292	0.0372875	0.223639	0.511897	1.5257	1	0.743204	-0.128892	NoConvergence	0.0729542	0.111328	0.817472	0.26681	1	0.369675	-0.43218
OG_20723	-	MLP2	0.0592408	0.104984	0	0	2.19735e-08	1.77216	7.45562e-05	4.0084e-07	-6.39703	NoConvergence	0.0592674	0.105043	1.25679	0.167701	1	0.25608	-0.591625
OG_2075	FBgn0034661	tpr	0.298546	0.346776	1.18738e-13	5.89752e-07	0.934269	1.16155	1	1	0	NoConvergence	0.299221	0.346755	0.983204	0.88846	1	0.925559	-0.0335961
OG_2077	FBgn0002962	nos	0.446987	0.425461	0	1.01227e-05	0.0224894	0.95184	1	0.0696227	-1.15725	NoConvergence	0.447089	0.425307	0.979501	0.849475	1	0.897903	-0.0467707
OG_2079	FBgn0032919	CG9253	0.0509657	0.0633242	0.000810498	4.03262e-05	0.032628	1.24249	1	0.0939786	-1.02697	NoConvergence	0.0509584	0.0633525	1.00932	0.934416	1	0.960168	-0.0176527
OG_2082	-	OG_2082	0.0502642	0.0884517	1.98236e-05	0.5	1	1.75974	1	1	0	NoConvergence	0.0502585	0.0884899	1.2385	0.511674	1	0.617173	-0.209593
OG_2091	FBgn0027507	CG1344	0.0958321	0.166864	0.0407629	0.383456	0.0578982	1.74121	1	0.148837	-0.827289	NoConvergence	0.0958258	0.166789	0.748449	0.00510295	1	0.0179237	-1.74657
OG_2092	FBgn0037684	Srr	0.0827422	0.0824604	2.55263e-10	0.435727	0.98373	0.996594	1	1	0	NoConvergence	0.0827211	0.082434	1.06353	0.792214	1	0.85387	-0.0686083
OG_2095	FBgn0036848	Naxd	0.165436	0.255486	0.0939471	0.132577	0.619453	1.54432	1	0.840386	-0.0755213	NoConvergence	0.165479	0.25556	2.03177	0.193008	1	0.286849	-0.542347
OG_2103	FBgn0037712	CG16789	0.0619692	0.114792	2.33127e-10	0.5	0.00163084	1.8524	1	0.00798669	-2.09763	NoConvergence	0.061952	0.114788	0.718026	1.01697e-05	0.0345057	0.000115791	-3.93632
OG_21043	-	IDD	0.0338681	0.0437182	0.000408479	0.0603979	0.531294	1.29084	1	0.763847	-0.116993	NoConvergence	0.033892	0.0437529	1.08011	0.803053	1	0.861993	-0.0644964
OG_21047	FBgn0020309	crol	0.0687809	0.0814359	6.10468e-06	0.5	0.00241316	1.18399	1	0.0111097	-1.9543	NoConvergence	0.068816	0.0814581	0.831353	0.0664972	1	0.127363	-0.894958
OG_21048	-	SIM24	0.111826	0.159787	0.5	0.256158	1	1.42889	1	1	0	NoConvergence	0.111974	0.15962	0.937074	0.760096	1	0.8274	-0.0822844
OG_21049	-	CU17	0.248851	0.353204	2.65372e-08	0.00161078	1.86014e-06	1.41934	0.00631145	2.2381e-05	-4.65012	NoConvergence	0.248727	0.353372	1.01614	0.933875	1	0.959903	-0.0177729
OG_21050	-	CU12	0.0805156	0.180334	0.5	0.5	0.077883	2.23973	1	0.186886	-0.728423	NoConvergence	0.0805787	0.180406	0.528431	0.00273909	1	0.0110776	-1.95555
OG_21051	-	U692	0.101534	0.258878	7.92048e-10	0.142833	6.24421e-06	2.54968	0.0211866	6.53907e-05	-4.18448	NoConvergence	0.101593	0.258839	0.174363	3.67048e-07	0.00124539	6.90225e-06	-5.16101
OG_21052	-	CDN1A	0.0456756	0.0974211	0.36524	0.5	0.487061	2.13289	1	0.719531	-0.14295	NoConvergence	0.0456242	0.0972639	0.651174	0.0416338	1	0.0880146	-1.05545
OG_21053	-	OG_21053	0.0691612	0.0618177	4.5642e-08	0.0535139	0.951949	0.893821	1	1	0	NoConvergence	0.0691468	0.0618219	1.23453	0.499535	1	0.604681	-0.218473
OG_21057	-	NKAIN	0.0607496	0.0903394	0.00016477	0.0589304	0.0221237	1.48708	1	0.0687415	-1.16278	NoConvergence	0.0607512	0.090389	0.88533	0.464794	1	0.572222	-0.242435
OG_21058	-	YNAJ	0.0911283	0.140905	0.31769	0.5	1	1.54623	1	1	0	NoConvergence	0.091166	0.140951	0.679873	0.0678284	1	0.129449	-0.887901
OG_21059	-	SEC	0.0896084	0.217728	0.105637	0.281074	0.000491003	2.42977	1	0.00284593	-2.54578	Convergence	0.0896227	0.21773	0.000255025	7.89671e-05	0.267936	0.000640994	-3.19315
OG_2106	FBgn0031957	TwdlE	0.21315	0.311455	0	0	0.0281978	1.4612	1	0.0843697	-1.07381	NoConvergence	0.213149	0.311334	1.62598	0.0980587	1	0.171937	-0.76463
OG_21063	-	ZKSC8	0.141103	0.197534	0.00386057	0.17836	0.0182366	1.39993	1	0.059099	-1.22842	NoConvergence	0.140988	0.197509	0.820839	0.104066	1	0.178783	-0.747675
OG_21072	-	ZRAB2	0.162887	0.223303	1.22777e-07	0.5	0.108404	1.3709	1	0.239152	-0.621325	NoConvergence	0.16292	0.223163	0.777206	0.00260747	1	0.0106979	-1.9707
OG_21077	-	MTEF3	0.171029	0.224488	3.88578e-16	0.356799	0.0930272	1.31257	1	0.214576	-0.668419	NoConvergence	0.170827	0.224498	0.247449	0.0033735	1	0.0130219	-1.88532
OG_211	FBgn0033679	CG8888	0.0169162	0.0234274	5.23452e-08	0.490623	0.0527933	1.38491	1	0.138859	-0.857427	NoConvergence	0.0169191	0.0234246	0.345842	0.0125409	1	0.0356495	-1.44795
OG_2110	FBgn0264695	Mhc	0.0674019	0.0694568	0	8.9373e-15	0.00201272	1.03049	1	0.00951135	-2.02176	NoConvergence	0.0674269	0.0694462	0.679945	0.000345198	1	0.00213733	-2.67013
OG_2111	FBgn0051999	CG31999	0.109226	0.156207	0	0.0203062	3.33067e-15	1.43012	1.1301e-11	2.40446e-13	-12.619	NoConvergence	0.109186	0.156195	0.79114	0.00324492	1	0.0126552	-1.89773
OG_21154	-	KLDC3	0.0514924	0.268918	0.193068	0.0671944	0	5.22248	0	1.04639e-14	-13.9803	Convergence	0.0514619	0.268877	0.0131953	0	0	1.63782e-14	-13.7857
OG_21156	-	JV	0.11694	0.194988	9.99201e-16	0.5	0.000311847	1.66741	1	0.00189964	-2.72133	NoConvergence	0.116939	0.194961	0.703288	2.26506e-06	0.00768536	3.22914e-05	-4.49091
OG_21165	FBgn0032248	Bug22	0.157443	0.32238	7.77156e-16	0.0133838	0.0165346	2.0476	1	0.0542046	-1.26596	NoConvergence	0.157463	0.322396	0.600875	0.0267373	1	0.062695	-1.20277
OG_21167	-	OG_21167	0.028678	0.0775126	0.00205097	0.5	0.000885404	2.70286	1	0.00478018	-2.32056	NoConvergence	0.0286645	0.0775582	0.672891	6.17766e-06	0.0209608	7.38056e-05	-4.13191
OG_21168	FBgn0027597	CG17712	0.023401	0.0381426	0.151333	0.366632	0.62896	1.62996	1	0.84887	-0.0711587	NoConvergence	0.0234067	0.0381513	0.82869	0.358776	1	0.466052	-0.331566
OG_2117	FBgn0014135	bnl	0.0571879	0.047702	6.61693e-14	0.337568	0.0706246	0.834127	1	0.173372	-0.761022	NoConvergence	0.0572272	0.0477035	0.189464	0.0847287	1	0.15443	-0.81127
OG_21173	FBgn0086674	Tpst	0.0591937	0.040584	0	0.383866	3.33726e-05	0.685615	0.113233	0.000276178	-3.55881	NoConvergence	0.0591771	0.0405698	0.07046	9.09617e-07	0.00308633	1.4992e-05	-4.82414
OG_21178	-	SRY	0.0336639	0.0739698	0.5	0.5	0.211051	2.1973	1	0.394935	-0.403474	NoConvergence	0.0336841	0.0740211	0.404315	0.00960517	1	0.0287393	-1.54152
OG_21182	-	SGCG	0.0588466	0.073691	2.65898e-13	0.458665	4.31021e-05	1.25226	0.146245	0.000342187	-3.46574	NoConvergence	0.0587611	0.0736611	0.892991	0.308674	1	0.414849	-0.38211
OG_2119	FBgn0002878	mus101	0.0606029	0.0788794	5.24029e-10	0.5	0.00135577	1.30158	1	0.00689254	-2.16162	NoConvergence	0.0606137	0.0788434	0.689814	0.0483458	1	0.0994165	-1.00254
OG_2122	FBgn0010414	SerT	0.210103	0.268243	7.22944e-10	0.000295817	0.0345486	1.27672	1	0.0980317	-1.00863	NoConvergence	0.209929	0.268197	0.841301	0.126247	1	0.208041	-0.681852
OG_2124	-	CNDH2	0.117814	0.165204	0.5	0.455611	0.697284	1.40224	1	0.901035	-0.0452582	NoConvergence	0.117867	0.1653	0.754466	0.153215	1	0.239043	-0.621525
OG_2126	FBgn0039804	CG15544	0.151323	0.232422	2.9507e-05	0.5	8.54052e-05	1.53594	0.28978	0.000635482	-3.1969	NoConvergence	0.151383	0.232621	0.618895	0.000947046	1	0.00473942	-2.32427
OG_2128	FBgn0050493	Coq9	0.129737	0.250816	0	0.00051701	0	1.93326	0	1.04639e-14	-13.9803	NoConvergence	0.12975	0.250857	0.513228	6.22038e-10	2.11057e-06	2.37143e-08	-7.62499
OG_2130	FBgn0035720	CG10077	0.0300901	0.031085	2.22045e-16	0.000473954	1	1.03307	1	1	0	NoConvergence	0.0300954	0.0310844	1.00233	0.98635	1	0.993871	-0.00267011
OG_2138	FBgn0058064	ARY	0.136165	0.382571	1.24073e-12	0.272341	1.43315e-05	2.80961	0.0486267	0.000133224	-3.87542	NoConvergence	0.136178	0.382765	0.380779	3.93868e-07	0.0013364	7.25575e-06	-5.13932
OG_2139	FBgn0036135	mRpL2	0.0605302	0.146286	1.0077e-06	0.48342	0.00667158	2.41674	1	0.0262606	-1.58069	NoConvergence	0.0605008	0.146174	0.672487	0.000244532	0.829696	0.00162367	-2.7895
OG_2140	FBgn0030884	CG6847	0.0637283	0.100517	0.320328	0.0865957	0.111345	1.57727	1	0.244369	-0.611955	NoConvergence	0.063753	0.10042	0.805075	0.0241596	1	0.0580961	-1.23585
OG_2148	FBgn0039698	CG7789	0.162906	0.195167	0.25313	0.5	0.639947	1.19803	1	0.856272	-0.0673883	NoConvergence	0.162936	0.195125	0.660019	0.337907	1	0.44525	-0.351396
OG_2150	FBgn0025613	CG3081	0.109887	0.219581	8.53186e-09	0.0092986	1.60042e-11	1.99825	5.43022e-08	5.47419e-10	-9.26168	NoConvergence	0.109933	0.219568	0.0683232	5.07595e-05	0.172227	0.000446388	-3.35029
OG_21542	FBgn0265042	Irk1	0.160756	0.330667	0.486724	0.388726	0.0139344	2.05696	1	0.0473269	-1.32489	Convergence	0.160716	0.330526	4.50698e-06	4.43548e-05	0.150496	0.000399193	-3.39882
OG_21557	-	SORCN	0.0375958	0.0215878	0.136807	0.5	0.687962	0.574209	1	0.893924	-0.0486994	NoConvergence	0.0376189	0.0216128	1.25611	0.368191	1	0.476192	-0.322218
OG_21558	-	ISPH	0.164309	0.297108	0.000423051	0.0100096	0.0764443	1.80823	1	0.184085	-0.734982	NoConvergence	0.164471	0.297349	0.936212	0.771557	1	0.83612	-0.0777315
OG_21568	FBgn0040384	CG32795	0.148556	0.305488	0.0806958	0.44893	0.381373	2.05638	1	0.605805	-0.217667	NoConvergence	0.148719	0.305512	0.294842	0.0274288	1	0.0639628	-1.19407
OG_21575	FBgn0046704	Liprin-alpha	0.102017	0.12913	0.000338372	0.5	0.418429	1.26577	1	0.647983	-0.188436	NoConvergence	0.102049	0.129151	0.818677	0.53905	1	0.641753	-0.192632
OG_2159	FBgn0034914	CG5554	0.0757687	0.106813	0.00809895	0.378177	0.884742	1.40973	1	1	0	NoConvergence	0.0757111	0.10682	0.907268	0.519888	1	0.625136	-0.204026
OG_2163	FBgn0037875	ZnT86D	0.0364657	0.0787185	6.32272e-14	0.5	0.01002	2.1587	1	0.0363613	-1.43936	NoConvergence	0.0364432	0.0786352	0.203801	1.70927e-06	0.00579955	2.54366e-05	-4.59454
OG_21696	-	SOX3	0.0216539	0.0482926	3.62849e-12	0.068648	0.0009217	2.2302	1	0.0049327	-2.30692	NoConvergence	0.0216598	0.0483191	0.614915	0.000281394	0.954768	0.00181515	-2.74109
OG_21708	-	OG_21708	0.154273	0.358756	0.5	0.497766	0.0667562	2.32546	1	0.165902	-0.780149	NoConvergence	0.154169	0.358334	0.16108	0.00160864	1	0.0072678	-2.1386
OG_21709	-	QVR	0.10989	0.157736	0.5	0.5	0.92803	1.43541	1	1	0	NoConvergence	0.10996	0.157818	0.670232	0.311645	1	0.417619	-0.379219
OG_21710	FBgn0035165	CG13887	0.33813	0.363602	0.0260037	0.441662	0.93496	1.07533	1	1	0	NoConvergence	0.338095	0.363504	0.739686	0.475834	1	0.582617	-0.234617
OG_2174	FBgn0029687	Vap33	0.0371811	0.0632625	0.000120488	0.5	0.498437	1.70147	1	0.729278	-0.137107	NoConvergence	0.0371832	0.0632725	0.778219	0.0531575	1	0.106712	-0.971787
OG_2175	FBgn0038564	CG7785	0.0503678	0.119363	4.04987e-10	0.5	0.00893274	2.36984	1	0.0329086	-1.48269	NoConvergence	0.0503751	0.119352	0.63115	0.00446384	1	0.0161641	-1.79145
OG_2176	FBgn0003884	alphaTub84B	0.000429329	0	0.353838	0.5	0.984612	0	1	1	0	NoConvergence	0.000429147	0	1.15869	0.748612	1	0.81884	-0.0868009
OG_218	FBgn0263219	Dscam4	0.103469	0.281427	5.08826e-05	0.5	4.26185e-09	2.71993	1.44604e-05	9.15218e-08	-7.03848	NoConvergence	0.103459	0.281416	0.419415	1.33762e-10	4.53853e-07	5.74498e-09	-8.24071
OG_21808	-	POPD2	0.038391	0.15232	0.000337934	3.55771e-08	9.04717e-10	3.96759	3.0697e-06	2.13174e-08	-7.67127	NoConvergence	0.0384007	0.152228	5.31798	8.80449e-09	2.98736e-05	2.66729e-07	-6.57393
OG_21810	FBgn0020309	crol	0.0633449	0.11248	0.000700494	5.1716e-07	1	1.77568	1	1	0	NoConvergence	0.0633773	0.11247	0.736972	0.000166879	0.56622	0.00117473	-2.93006
OG_2182	FBgn0011747	Ank	0.19784	0.226966	8.68033e-11	0.489758	0.176832	1.14722	1	0.348023	-0.458392	NoConvergence	0.197738	0.226816	0.316959	0.00614518	1	0.0207262	-1.68348
OG_2183	FBgn0038126	CG8483	0.064618	0.089677	0.000437196	0.280576	0.656845	1.3878	1	0.867864	-0.0615483	NoConvergence	0.0646396	0.0896496	1.00157	0.99267	1	0.997669	-0.00101352
OG_2188	FBgn0040389	mRpL14	0.0430425	0.0903569	0.373253	0.483733	0.867369	2.09925	1	1	0	NoConvergence	0.0430613	0.090299	0.396086	0.104047	1	0.178783	-0.747675
OG_2189	FBgn0037410	Osi2	0.0371384	0.0514154	0.5	0.0171355	0.000258884	1.38443	0.878394	0.00165112	-2.78222	Convergence	0.0371381	0.0514222	0.91614	0.457407	1	0.565591	-0.247498
OG_2192	FBgn0036415	CG7768	0.0763335	0.205172	1.20376e-05	0.000309755	1.67654e-08	2.68783	5.68849e-05	3.16027e-07	-6.50028	NoConvergence	0.076309	0.205284	0.525391	1.43935e-07	0.00048837	3.0904e-06	-5.50998
OG_22	FBgn0010611	Hmgs	0.0403638	0.0592898	3.03125e-05	0.5	0.185094	1.46889	1	0.359076	-0.444813	NoConvergence	0.0403615	0.0592829	0.824142	0.0434443	1	0.0908234	-1.0418
OG_220	-	OG_220	0.0988499	0.118815	6.82104e-12	0.5	0.0597013	1.20198	1	0.15286	-0.815707	NoConvergence	0.0987557	0.11886	0.688711	0.0297153	1	0.0681316	-1.16665
OG_2201	FBgn0015754	Lis-1	0.0206687	0.0285845	2.86443e-06	0.5	0.48198	1.38299	1	0.714442	-0.146033	NoConvergence	0.02066	0.028593	0.626407	0.161006	1	0.247752	-0.605982
OG_2202	FBgn0023177	Pp4-19C	0.0266925	0.0359846	0.0159558	0.000569666	0.641815	1.34812	1	0.857742	-0.0666432	NoConvergence	0.0266712	0.0359803	0.964133	0.883068	1	0.922207	-0.0351716
OG_2205	FBgn0262103	Sik3	0.0672863	0.123902	0	1.47382e-10	0	1.84141	0	1.04639e-14	-13.9803	NoConvergence	0.0673006	0.123919	0.69946	0.00013689	0.464468	0.00100752	-2.99675
OG_2210	FBgn0000253	Cam	0.0212403	0.0331789	0.00256422	0.5	0.639879	1.56207	1	0.856272	-0.0673883	NoConvergence	0.0212464	0.0331638	0.432143	0.0903178	1	0.161885	-0.790793
OG_2214	FBgn0020309	crol	0.179975	0.265642	3.51118e-06	0.5	0.11054	1.47599	1	0.243232	-0.61398	NoConvergence	0.17984	0.265685	0.689937	0.0139995	1	0.0385816	-1.41362
OG_22195	FBgn0039859	Mnat9	0.160565	0.203505	0.5	0.5	0.988206	1.26744	1	1	0	NoConvergence	0.160522	0.203646	0.744211	0.66845	1	0.758799	-0.119873
OG_22200	-	IGA4	0.217439	0.333382	0	0.229253	0.000424418	1.53322	1	0.00249144	-2.60355	NoConvergence	0.217293	0.3333	0.589471	2.55554e-08	8.67094e-05	6.77417e-07	-6.16914
OG_22201	-	DHSD	0.100644	0.17763	1.74982e-07	0.000517579	0.372802	1.76493	1	0.59807	-0.223248	NoConvergence	0.10058	0.177629	0.879773	0.326948	1	0.433503	-0.363008
OG_2221	FBgn0032445	CG6153	0.0683117	0.106853	7.59584e-06	0.5	0.206156	1.56419	1	0.389252	-0.409769	NoConvergence	0.0682827	0.106891	0.480986	0.0324523	1	0.0728245	-1.13772
OG_2227	FBgn0030806	CG13001	0.0287179	0.0523356	4.0445e-08	9.37193e-08	0.952821	1.8224	1	1	0	NoConvergence	0.0287274	0.0523631	1.10114	0.472893	1	0.580299	-0.236348
OG_224	FBgn0032036	CG13384	0.0476147	0.067465	0.329079	0.5	0.903403	1.41689	1	1	0	NoConvergence	0.0475877	0.0674462	0.878314	0.214501	1	0.311826	-0.506087
OG_2242	FBgn0030093	Bap111	0.0590654	0.0987554	0.00011154	0.00130776	7.20357e-05	1.67197	0.244417	0.000541945	-3.26604	NoConvergence	0.0590535	0.0987528	0.774121	0.0376864	1	0.0816017	-1.0883
OG_225	FBgn0086687	Desat1	0.0371702	0.0507797	0.0694557	0.5	1	1.36614	1	1	0	NoConvergence	0.0371982	0.0507949	0.832386	0.104636	1	0.179398	-0.746182
OG_2255	FBgn0283680	IP3K2	0.0583651	0.0710756	0.081505	0.5	0.99292	1.21778	1	1	0	NoConvergence	0.058374	0.0710786	0.891897	0.74622	1	0.817905	-0.0872974
OG_226	FBgn0028342	ATPsyndelta	0.0550729	0.121133	0.00153325	0.5	0.116745	2.1995	1	0.253499	-0.596023	NoConvergence	0.055035	0.121023	0.630231	0.00516574	1	0.0181255	-1.74171
OG_2263	FBgn0285937	Rab1	0.054308	0.0384384	4.76256e-11	0.5	0.389159	0.707785	1	0.614388	-0.211557	NoConvergence	0.0542522	0.0384329	0.2458	0.037471	1	0.081343	-1.08968
OG_2268	-	Y2213	0.234866	0.246431	0	0.5	0.0011706	1.04924	1	0.0060639	-2.21725	NoConvergence	0.234869	0.246612	0.286304	8.22207e-05	0.278975	0.000661078	-3.17975
OG_2271	FBgn0010772	Xe7	0.0799904	0.131242	1.26719e-05	8.58742e-06	1	1.64072	1	1	0	NoConvergence	0.0799989	0.131294	0.98259	0.857247	1	0.904709	-0.0434912
OG_22716	-	PLS2	0.0493732	0.0854933	0.00133694	0.5	0.0066847	1.73157	1	0.0262818	-1.58034	NoConvergence	0.0493298	0.0853662	0.163503	0.0501049	1	0.102208	-0.990516
OG_22721	FBgn0034345	CG5174	0.0480478	0.0825601	2.39119e-05	0.370932	0.000491965	1.71829	1	0.00284593	-2.54578	NoConvergence	0.0480604	0.0825345	0.558948	0.0805264	1	0.14817	-0.829239
OG_22723	-	MED27	0.00801026	0.00896567	0.0852775	0.5	1	1.11927	1	1	0	NoConvergence	0.00801534	0.00896244	0.982746	0.943815	1	0.965731	-0.0151438
OG_22728	-	ERD2	0.0315757	0.0349149	0.5	0.5	0.99997	1.10575	1	1	0	NoConvergence	0.0315969	0.0349349	0.969885	0.804115	1	0.862587	-0.0641972
OG_22729	-	RAB14	0.00531473	0.0108992	0.5	0.5	1	2.05076	1	1	0	NoConvergence	0.00530504	0.010884	0.470229	0.0730503	1	0.136665	-0.864343
OG_2273	FBgn0034294	Muc55B	0.116967	0.227019	6.21725e-15	0.218965	9.16645e-12	1.94088	3.11017e-08	3.27387e-10	-9.48494	NoConvergence	0.116889	0.226991	0.637226	1.41048e-08	4.78574e-05	4.05571e-07	-6.39193
OG_22738	-	MOEH	0.0254758	0.0215599	0	0.239361	0.00752758	0.846288	1	0.0287625	-1.54117	NoConvergence	0.0254644	0.0215583	0.275051	0.000152557	0.517626	0.00110133	-2.95808
OG_2274	FBgn0024432	Dlc90F	0.029746	0.123925	8.59218e-12	0.000177932	0.341579	4.16609	1	0.563229	-0.249315	NoConvergence	0.0297153	0.123809	0.21572	0.028808	1	0.0664935	-1.17722
OG_22740	-	RBSK	0.11023	0.173053	5.40508e-06	0.5	0.000558358	1.56993	1	0.00316807	-2.4992	NoConvergence	0.110203	0.173204	0.720655	0.0147446	1	0.0401512	-1.3963
OG_22741	-	ZSCA2	0.0497212	0.0725719	4.37546e-07	0.5	0.0450025	1.45958	1	0.121571	-0.915169	NoConvergence	0.0497421	0.07263	0.817851	0.0277501	1	0.0645579	-1.19005
OG_2275	FBgn0011739	wts	0.0163593	0.020136	8.49321e-15	0.15536	0.303878	1.23086	1	0.515787	-0.28753	NoConvergence	0.0163568	0.020148	0.526292	0.0613347	1	0.119328	-0.923256
OG_22769	-	OB83A	0.357185	0.40654	0.467538	0.5	0.966019	1.13818	1	1	0	NoConvergence	0.35729	0.406239	0.732118	0.340246	1	0.446473	-0.350205
OG_2278	FBgn0037236	Skp2	0.119218	0.114727	9.48039e-05	0.0159498	0.727889	0.962328	1	0.925959	-0.0334084	NoConvergence	0.11919	0.11466	1.18299	0.30371	1	0.410389	-0.386804
OG_2285	FBgn0035309	CG15879	0.100462	0.189629	0.000176732	0.087257	0.0464301	1.88756	1	0.124831	-0.903676	NoConvergence	0.100443	0.189565	0.637367	0.0015659	1	0.00715087	-2.14564
OG_2286	FBgn0031452	Cwc25	0.152999	0.274365	2.44886e-05	0.242837	0.0650042	1.79325	1	0.162895	-0.788093	NoConvergence	0.153043	0.274672	0.578254	0.0200828	1	0.0502145	-1.29917
OG_229	FBgn0062517	CG16984	0.0598774	0.151989	2.88921e-06	0.5	0.000375382	2.53833	1	0.0022267	-2.65234	NoConvergence	0.0598731	0.152093	0.559631	4.15301e-06	0.0140912	5.27759e-05	-4.27756
OG_2293	FBgn0037816	CG6345	0.087586	0.152228	0.102625	0.5	0.106222	1.73804	1	0.23587	-0.627327	NoConvergence	0.0874413	0.152105	0.695468	0.00419561	1	0.0154904	-1.80994
OG_2298	FBgn0038578	MED17	0.0152744	0.0476142	7.3611e-08	8.11431e-11	0.00180294	3.11725	1	0.00875163	-2.05791	NoConvergence	0.0152757	0.0476292	0.793326	0.00847664	1	0.02629	-1.58021
OG_2301	FBgn0037409	Osi24	0.0806405	0.101685	0.0596197	0.072221	0.811656	1.26096	1	0.990628	-0.00408956	NoConvergence	0.0806685	0.101797	0.941222	0.625569	1	0.71878	-0.143404
OG_23023	-	FTSH	0.0814581	0.145032	3.63044e-05	0.0409544	0.0687586	1.78045	1	0.170042	-0.769443	NoConvergence	0.0813749	0.145069	0.798599	0.035956	1	0.0787089	-1.10398
OG_2308	-	OG_2308	0.060479	0.260495	0.0035584	9.16192e-10	1.9324e-05	4.30719	0.0655664	0.000172674	-3.76277	NoConvergence	0.060505	0.260599	6.676	5.57094e-05	0.189022	0.000484672	-3.31455
OG_2311	FBgn0286782	flz	0.0586869	0.0844095	8.45036e-08	0.412289	0.111889	1.4383	1	0.245404	-0.610118	NoConvergence	0.0586941	0.0844376	0.845591	0.0174681	1	0.0453822	-1.34311
OG_2313	FBgn0033690	EndoG	0.0552996	0.112829	0.0139268	0.499073	0.158022	2.04033	1	0.319866	-0.495032	NoConvergence	0.0552836	0.11283	0.376209	0.0157915	1	0.0422375	-1.3743
OG_23152	FBW1B	-	0.00592309	0.0143746	7.09016e-07	0.00286718	0.376396	2.42688	1	0.601557	-0.220723	NoConvergence	0.00592406	0.014372	0.748253	0.140703	1	0.225085	-0.647654
OG_2321	FBgn0038490	Smug	0.0975884	0.179352	0.265562	0.5	0.212537	1.83784	1	0.396729	-0.401506	NoConvergence	0.0976162	0.179341	0.626617	0.00940539	1	0.0283667	-1.54719
OG_2329	FBgn0042175	CG18858	0.0747629	0.134729	7.44357e-05	0.453525	0.0083613	1.80208	1	0.031348	-1.50379	NoConvergence	0.0747943	0.134702	0.176609	0.00127857	1	0.00607588	-2.21639
OG_2338	FBgn0020309	crol	0.219333	0.229884	1.89792e-08	7.83822e-11	2.81432e-11	1.04811	9.54897e-08	9.09426e-10	-9.04123	NoConvergence	0.219442	0.229964	1.28723	0.0398262	1	0.0848308	-1.07145
OG_2339	FBgn0011818	oaf	0.0654791	0.105524	0.15473	0.290153	0.769223	1.61157	1	0.958844	-0.018252	NoConvergence	0.0655016	0.105536	0.806559	0.22982	1	0.327685	-0.484543
OG_2340	FBgn0020309	crol	0.0606524	0.217098	4.43301e-12	0.00189989	0	3.57938	0	1.04639e-14	-13.9803	NoConvergence	0.0606252	0.216929	0.541787	2.08722e-13	7.08194e-10	1.53955e-11	-10.8126
OG_2341	FBgn0021767	org-1	0.0346585	0.0453972	5.38673e-08	3.4955e-05	1	1.30984	1	1	0	NoConvergence	0.0346634	0.0454324	1.11905	0.23633	1	0.335509	-0.474296
OG_2343	FBgn0015754	Lis-1	0.0179679	0.0369548	0.0227568	0.272658	0.622421	2.05672	1	0.843063	-0.07414	NoConvergence	0.0179667	0.036968	0.875828	0.176149	1	0.266225	-0.574751
OG_2345	FBgn0023388	Dap160	0.27073	0.559069	1.40447e-05	0.180032	2.42029e-14	2.06504	8.21203e-11	1.57924e-12	-11.8016	NoConvergence	0.270697	0.558453	0.360697	5.24647e-12	1.78013e-08	2.69716e-10	-9.56909
OG_2346	FBgn0037992	CG4702	0.0672822	0.0629435	0.0133639	0.5	0.596342	0.935514	1	0.823065	-0.0845659	NoConvergence	0.0672765	0.0629253	0.986319	0.929288	1	0.955767	-0.0196481
OG_2347	FBgn0038931	CG13407	0.223564	0.314088	0.00485868	0.0229308	0.266721	1.40491	1	0.470856	-0.327112	NoConvergence	0.223576	0.314048	0.74667	0.223601	1	0.32223	-0.491833
OG_2351	FBgn0044050	Ilp3	0.133658	0.200809	9.74686e-06	0.5	0.762864	1.50241	1	0.953019	-0.0208986	NoConvergence	0.133677	0.200898	0.745075	0.1235	1	0.204109	-0.690138
OG_23534	-	HPS4	0.0574924	0.0942147	3.71224e-09	0.398814	0.135506	1.63873	1	0.286284	-0.543203	NoConvergence	0.0574969	0.0942431	0.818271	0.00826276	1	0.0257917	-1.58852
OG_23542	-	CNPD1	0.119367	0.177942	0.00450665	0.5	0.0953753	1.49071	1	0.218507	-0.660535	NoConvergence	0.119339	0.177902	0.518501	0.00600174	1	0.0203243	-1.69198
OG_23543	-	PPO1	0.117988	0.175293	0.5	0.5	0.191021	1.48568	1	0.367839	-0.434342	NoConvergence	0.118006	0.175263	0.677947	0.00883857	1	0.0271151	-1.56679
OG_23544	-	PXDN	0.0610047	0.0919099	0.000856698	0.077225	0.894157	1.5066	1	1	0	NoConvergence	0.0609874	0.0919083	0.977951	0.882514	1	0.922196	-0.0351769
OG_2356	FBgn0262117	IntS3	0.0322933	0.0591831	4.62408e-14	0.5	0.000116995	1.83267	0.396964	0.000832209	-3.07977	NoConvergence	0.0322771	0.0591652	0.679345	2.88163e-06	0.00977735	3.95844e-05	-4.40248
OG_2357	FBgn0036461	Zip71B	0.0501837	0.101415	0.5	0.451512	0.447079	2.02087	1	0.67781	-0.168892	NoConvergence	0.0501989	0.101431	0.746048	0.00041308	1	0.00245461	-2.61002
OG_236	FBgn0029801	CG15771	0.061506	0.100576	0.410619	0.0198928	0.788867	1.63522	1	0.973182	-0.011806	NoConvergence	0.0614638	0.100541	0.892041	0.440455	1	0.550853	-0.258964
OG_2362	-	OG_2362	0.125682	0.196583	0.381674	0.0568915	0.182791	1.56413	1	0.355828	-0.44876	NoConvergence	0.125674	0.196608	0.757949	0.0916222	1	0.16336	-0.786854
OG_2363	FBgn0023509	mip130	0.046319	0.152131	0.000517629	0.5	1.27416e-11	3.28441	4.32322e-08	4.41145e-10	-9.35542	NoConvergence	0.046337	0.152208	0.536972	2.06501e-14	7.0066e-11	1.79656e-12	-11.7456
OG_2364	FBgn0027945	ppl	0.113998	0.20369	0.0123935	1.42913e-05	0.267899	1.78678	1	0.472198	-0.325876	NoConvergence	0.114185	0.203829	1.64928	0.0190468	1	0.0483003	-1.31605
OG_2365	FBgn0032034	Rcd4	0.179668	0.278001	0.177538	0.303796	0.38836	1.5473	1	0.613743	-0.212013	NoConvergence	0.179723	0.278028	0.641603	0.0436031	1	0.0910434	-1.04075
OG_237	FBgn0260990	yata	0.0367229	0.0417956	0	0.5	0.0308177	1.13813	1	0.089678	-1.04731	NoConvergence	0.036737	0.041809	0.84353	0.0419625	1	0.0885992	-1.05257
OG_2371	FBgn0001197	His2Av	0.0170828	0.045943	0.0101195	0.5	0.358005	2.68944	1	0.582573	-0.23465	NoConvergence	0.0170824	0.0459564	0.160186	0.239421	1	0.338764	-0.470103
OG_2377	-	MMM1	0.261779	0.255856	0.12397	0.370421	0.89372	0.977375	1	1	0	NoConvergence	0.261743	0.255762	0.189265	0.445161	1	0.554202	-0.256332
OG_2382	FBgn0032230	lft	0.0253459	0.0214745	0.5	0.494067	0.996003	0.847258	1	1	0	NoConvergence	0.0253349	0.0214638	1.22992	0.583466	1	0.683754	-0.1651
OG_23859	-	ZKSC1	0.0148824	0.0385886	4.80457e-07	0.5	0.161551	2.59291	1	0.325307	-0.487707	NoConvergence	0.0148731	0.0385941	0.186506	0.000401664	1	0.00240361	-2.61914
OG_23874	-	KORA	0.0199939	0.0156158	0.499634	0.404524	0.980272	0.781029	1	1	0	NoConvergence	0.0199899	0.0156029	1.08693	0.643698	1	0.735618	-0.133348
OG_23879	-	RS15	0.0029668	0.132643	0.462994	0.5	7.55456e-07	44.7091	0.00256326	1.01717e-05	-4.99261	Convergence	0.00296832	0.132604	17.0592	6.76637e-07	0.00229583	1.1654e-05	-4.93353
OG_2388	FBgn0000339	cni	0.0228554	0.0363471	0.0932403	0.5	0.997775	1.59031	1	1	0	NoConvergence	0.022864	0.0363443	0.370434	0.622694	1	0.715718	-0.145258
OG_23882	-	EFHC2	0.0585863	0.0957428	0.000535568	0.335175	0.0289459	1.63422	1	0.0857335	-1.06685	NoConvergence	0.0585837	0.0957327	0.793743	0.0736085	1	0.137454	-0.861843
OG_23883	-	GCY8E	0.0286357	0.0780163	2.40516e-08	2.25278e-10	3.60343e-06	2.72444	0.0122264	4.03513e-05	-4.39414	NoConvergence	0.0286181	0.0779372	0.643825	2.26755e-05	0.0769379	0.000228982	-3.6402
OG_23892	-	MTX2	0.109773	0.121189	1.75336e-05	0.5	0.676245	1.104	1	0.884201	-0.0534492	NoConvergence	0.109793	0.121208	0.917169	0.457045	1	0.565349	-0.247683
OG_23899	-	KAPCA	0.076236	0.0665416	0.243956	0.5	0.771441	0.872837	1	0.959846	-0.0177986	NoConvergence	0.0762231	0.0665447	1.14677	0.296193	1	0.401512	-0.396302
OG_2391	FBgn0264449	CG43867	0.0135882	0.0258721	0.5	0.5	0.961634	1.90401	1	1	0	NoConvergence	0.013593	0.0258754	0.811674	0.374055	1	0.481658	-0.317261
OG_2392	FBgn0015561	unpg	0.0506814	0.114894	0.0940608	8.27369e-05	6.75084e-06	2.26698	0.0229056	7.01403e-05	-4.15403	Convergence	0.0507014	0.114893	0.597992	0.00335803	1	0.012977	-1.88683
OG_2393	FBgn0040066	wds	0.0723554	0.161113	0.00138146	0.106622	0.00102722	2.22669	1	0.00541544	-2.26637	NoConvergence	0.0723512	0.161131	0.546499	3.334e-05	0.113123	0.000311748	-3.5062
OG_2397	FBgn0261526	NT1	0.122085	0.195369	0	2.26035e-05	1.15082e-05	1.60026	0.0390472	0.000110615	-3.95619	NoConvergence	0.12216	0.195343	0.731417	0.000233397	0.791915	0.00155582	-2.80804
OG_2398	-	OG_2398	0.155617	0.264832	0.359029	0.5	0.331925	1.70182	1	0.551528	-0.258432	NoConvergence	0.155616	0.264937	0.463828	0.0329884	1	0.0737463	-1.13226
OG_2403	FBgn0037304	CG1113	0.13833	0.241295	0.0108997	0.0109386	1	1.74434	1	1	0	NoConvergence	0.138354	0.241225	0.625023	3.33523e-05	0.113164	0.000311748	-3.5062
OG_2408	-	KI21A	0.0611098	0.0737496	0	0.0111147	3.16461e-05	1.20684	0.107375	0.000263821	-3.57869	NoConvergence	0.0610978	0.073763	0.778495	0.00293059	1	0.0116435	-1.93392
OG_2412	FBgn0034350	Lamtor2	0.00420689	0.0156948	4.44215e-06	0.5	0.227936	3.73073	1	0.419408	-0.377364	NoConvergence	0.00427489	0.0158028	0.124953	0.00758808	1	0.024312	-1.61418
OG_2413	FBgn0033379	Mys45A	0.0499611	0.0711916	0.0139439	0.0067281	0.493524	1.42494	1	0.72533	-0.139465	NoConvergence	0.0499218	0.0711932	0.897813	0.32619	1	0.432836	-0.363676
OG_2414	FBgn0027495	Smyd4-4	0.320456	0.62594	0	0.0151062	5.65481e-05	1.95328	0.191868	0.00043409	-3.36242	NoConvergence	0.320521	0.626156	0.445188	0.000195271	0.662553	0.0013331	-2.87514
OG_2418	FBgn0031030	Tao	0.0185159	0.013899	0.000872734	0.5	0.571319	0.750654	1	0.802182	-0.0957269	NoConvergence	0.0185173	0.0138957	1.143	0.253171	1	0.353502	-0.451608
OG_2419	-	OG_2419	0.126693	0.249571	0.5	0.111321	1	1.96989	1	1	0	NoConvergence	0.12671	0.249761	0.583802	0.0175423	1	0.0455339	-1.34167
OG_2420	FBgn0037270	eIF3f1	0.0255042	0.0192905	0.5	0.5	1	0.756366	1	1	0	NoConvergence	0.0254809	0.0192908	1.66549	0.559655	1	0.661871	-0.179227
OG_2421	FBgn0061360	CG33672	0.0556635	0.0652454	0.5	0.5	0.984365	1.17214	1	1	0	NoConvergence	0.0556926	0.0652467	0.947134	0.791039	1	0.853416	-0.0688391
OG_2423	FBgn0260003	Dys	0.0442003	0.076527	0.000609301	0.5	0.0343089	1.73137	1	0.0976787	-1.0102	NoConvergence	0.0441947	0.0765756	0.693779	0.0521607	1	0.105273	-0.977683
OG_2428	FBgn0037469	Dpck	0.0602492	0.124267	0.0265026	0.141507	0.0517868	2.06254	1	0.137168	-0.862746	NoConvergence	0.0602451	0.124194	0.771763	0.0547322	1	0.109303	-0.961367
OG_2431	FBgn0266581	pit	0.0865983	0.173473	6.44679e-06	0.000245292	0.0257886	2.00319	1	0.0784056	-1.10565	NoConvergence	0.0865749	0.173403	0.863812	0.243047	1	0.342781	-0.464984
OG_2433	FBgn0037715	CG9399	0.13722	0.203973	0.291003	0.487864	0.931918	1.48646	1	1	0	NoConvergence	0.137197	0.203791	0.551734	0.317139	1	0.423476	-0.373172
OG_2436	-	OG_2436	0.215486	0.219343	0.152663	0.0194723	1	1.0179	1	1	0	NoConvergence	0.215516	0.219294	1.10233	0.72911	1	0.805821	-0.0937613
OG_2437	-	HMU	0.237974	0.263545	0.00246778	0.142407	0.362032	1.10746	1	0.586336	-0.231854	NoConvergence	0.237996	0.263448	0.926918	0.722979	1	0.801292	-0.0962092
OG_2440	FBgn0026147	TTLL4A	0.0546925	0.112136	1.27205e-05	0.0298652	3.84077e-05	2.0503	0.130317	0.000311764	-3.50617	NoConvergence	0.0546801	0.11204	0.725919	3.02774e-06	0.0102731	4.10924e-05	-4.38624
OG_2444	FBgn0034145	CG5065	0.100031	0.147166	0.5	0.0128032	0.0625436	1.47121	1	0.158012	-0.80131	NoConvergence	0.100051	0.147333	0.804969	0.163108	1	0.250448	-0.601283
OG_2447	FBgn0033633	Smyd4-3	0.0920503	0.158121	2.81977e-05	0.000428034	3.33645e-06	1.71776	0.0113206	3.77352e-05	-4.42325	NoConvergence	0.091959	0.158091	0.764706	0.000506438	1	0.00286391	-2.54304
OG_245	FBgn0039757	RpS7	0.0461341	0.055375	0.000140729	0.5	0.964533	1.20031	1	1	0	NoConvergence	0.046125	0.0553153	0.821895	0.509346	1	0.615241	-0.210955
OG_2453	FBgn0043575	PGRP-SC2	0.210634	0.303611	0	0.0646731	0.0982863	1.44142	1	0.223216	-0.651274	NoConvergence	0.210716	0.303705	0.618333	0.00310486	1	0.0122355	-1.91238
OG_24566	-	DDMA1	0.0746286	0.102623	0.000558777	0.199478	0.150838	1.37512	1	0.308309	-0.511013	NoConvergence	0.0745838	0.102591	0.81425	0.0202291	1	0.0505058	-1.29666
OG_2457	FBgn0040601	CG13643	0.122739	0.163086	6.04339e-12	0	0.162946	1.32872	1	0.326951	-0.485517	NoConvergence	0.122703	0.163002	1.11987	0.47562	1	0.582617	-0.234617
OG_24571	-	RPC3	0.143249	0.183757	0.0181722	0.136768	0.0484864	1.28279	1	0.129743	-0.886915	NoConvergence	0.143295	0.18363	0.813995	0.304437	1	0.410931	-0.386232
OG_2458	FBgn0020513	Paics	0.0326486	0.0879874	4.38156e-08	0.00393173	0.0799712	2.69498	1	0.190952	-0.719077	NoConvergence	0.0326713	0.0879837	0.712037	0.011334	1	0.0328125	-1.48396
OG_24580	-	HMCN1	0.105651	0.211001	0.000129559	0.34476	0.377762	1.99715	1	0.602022	-0.220388	NoConvergence	0.10573	0.211204	0.664417	0.0428486	1	0.0899105	-1.04619
OG_24582	-	DJC25	0.0689388	0.154819	0.435061	0.5	0.00682277	2.24574	1	0.0267626	-1.57247	Convergence	0.0688968	0.15483	0.600142	3.15623e-05	0.107091	0.000299974	-3.52292
OG_24587	-	NPY	0.0666616	0.11821	0.5	0.255224	0.657422	1.77328	1	0.868256	-0.061352	NoConvergence	0.0666499	0.118085	0.787434	0.257986	1	0.359337	-0.444498
OG_2459	FBgn0038167	Lkb1	0.0438933	0.072323	0.000845029	0.000253345	0.150604	1.6477	1	0.308203	-0.511163	NoConvergence	0.0438825	0.0723406	1.82862	0.0719659	1	0.13528	-0.868766
OG_24610	-	TNF10	0.0863713	0.135072	0.00166923	4.94385e-06	0	1.56385	0	1.04639e-14	-13.9803	NoConvergence	0.0863717	0.135011	0.766857	0.082915	1	0.151579	-0.819361
OG_24616	-	RIC1	0.0174347	0.0306629	0.141412	0.5	0.822732	1.75873	1	0.996654	-0.00145571	NoConvergence	0.0174292	0.03067	0.045	0.000153238	0.519937	0.0011039	-2.95707
OG_2462	FBgn0039461	CG5500	0.127077	0.251687	0.187338	0.5	0.234689	1.98058	1	0.428349	-0.368202	NoConvergence	0.12713	0.251859	0.352358	0.0149255	1	0.040449	-1.39309
OG_24620	-	IF4A	0.0205187	0.0253997	2.28913e-08	3.40614e-05	0.739077	1.23788	1	0.935356	-0.0290231	NoConvergence	0.0205162	0.025401	1.26857	0.643908	1	0.735618	-0.133348
OG_24626	-	KCJ12	0.0652192	0.0794799	0.000587921	0.45946	1	1.21866	1	1	0	NoConvergence	0.0652061	0.0794439	0.922156	0.540499	1	0.642802	-0.191923
OG_24627	-	PPT2	0.0362686	0.0424337	3.00546e-07	0.243266	0.00262246	1.16999	1	0.0118957	-1.92461	NoConvergence	0.0362782	0.0424557	0.946451	0.658706	1	0.7505	-0.124649
OG_24672	-	NDUA8	0.0985549	0.128069	0.0695269	0.5	0.697965	1.29947	1	0.90114	-0.0452079	NoConvergence	0.0984857	0.128157	0.802879	0.340224	1	0.446473	-0.350205
OG_24674	-	MYOM3	0.0624439	0.089296	0	3.02776e-05	0.998307	1.43002	1	1	0	NoConvergence	0.0624095	0.0893148	0.97178	0.791038	1	0.853416	-0.0688391
OG_24681	-	OG_24681	0.373947	0.618828	2.59417e-06	0.0011996	0.00143492	1.65485	1	0.00719154	-2.14318	NoConvergence	0.374375	0.619481	0.658062	0.00165318	1	0.00742446	-2.12934
OG_247	FBgn0265178	CG44243	0.0806974	0.197459	9.87987e-13	0.00725084	0.00199088	2.44691	1	0.00943441	-2.02529	NoConvergence	0.080641	0.197375	0.685125	0.000163428	0.554512	0.001161	-2.93517
OG_2471	FBgn0261673	nemy	0.030018	0.105494	5.43126e-10	5.55112e-17	1.01108e-05	3.51436	0.0343058	9.88641e-05	-4.00496	NoConvergence	0.0300305	0.105503	0.928228	0.358442	1	0.465974	-0.331638
OG_2474	FBgn0034877	levy	0.121077	0.301385	0.5	0.5	0.0942304	2.48921	1	0.216359	-0.664825	NoConvergence	0.121111	0.301167	0.33398	0.00286876	1	0.0114649	-1.94063
OG_24823	-	KNRL	0.0355412	0.100276	4.41104e-06	0.353658	5.32486e-05	2.8214	0.180672	0.000413438	-3.38359	NoConvergence	0.0355492	0.100329	0.297723	5.02793e-06	0.0170598	6.31844e-05	-4.19939
OG_24824	-	SCOC	0.0144174	0.0679829	0.000428464	0.369216	0.170833	4.71535	1	0.339764	-0.468822	NoConvergence	0.014367	0.0679339	0.370723	0.000894467	1	0.0045433	-2.34263
OG_24825	-	SCOC	0.0690531	0.243513	3.85082e-09	0.461068	8.88178e-16	3.52646	3.01359e-12	7.35022e-14	-13.1337	NoConvergence	0.0690826	0.243972	2.78586e-05	2.22045e-16	7.53397e-13	2.89768e-14	-13.5379
OG_24829	-	RPE	0.0501586	0.0890933	0.183293	0.5	0.384071	1.77623	1	0.607814	-0.21623	NoConvergence	0.0501969	0.0891214	0.757502	0.0462906	1	0.0959462	-1.01797
OG_24834	FBgn0011296	l(2)efl	0.0471135	0.128344	0.00158375	0.280049	0.120855	2.72415	1	0.261019	-0.583329	NoConvergence	0.0471126	0.128247	0.628616	0.0054284	1	0.018893	-1.7237
OG_2486	FBgn0004003	wbl	0.141724	0.176418	0.00995058	0.372557	0.81307	1.2448	1	0.99093	-0.00395722	NoConvergence	0.141761	0.176485	0.840524	0.518942	1	0.624386	-0.204547
OG_24866	-	OG_24866	0.364023	0.479528	0	0.0626929	0.214143	1.3173	1	0.398348	-0.399738	NoConvergence	0.36405	0.479871	0.682422	0.0150656	1	0.0407636	-1.38973
OG_2491	FBgn0022943	Cbp20	0.0908801	0.167533	1.01614e-08	0.5	0.0021729	1.84345	1	0.0101552	-1.99331	NoConvergence	0.0909364	0.167485	0.603209	0.000151042	0.512485	0.00109295	-2.9614
OG_2492	-	MT51	0.11785	0.14655	0.00665395	0.5	0.867409	1.24352	1	1	0	NoConvergence	0.117903	0.146806	0.267559	0.246772	1	0.346706	-0.460038
OG_2493	-	OG_2493	0.177991	0.20459	5.73895e-09	0.248385	0.0444184	1.14944	1	0.120666	-0.918416	NoConvergence	0.177891	0.204495	0.481673	0.00333668	1	0.0129239	-1.88861
OG_2495	FBgn0029858	mldr	0.167682	0.287871	1.85622e-05	0.00984747	0	1.71677	0	1.04639e-14	-13.9803	NoConvergence	0.167789	0.287963	0.593275	0.00159669	1	0.00724274	-2.1401
OG_2496	FBgn0259243	Pka-R1	0.0180604	0.0228855	1.61307e-06	1.693e-05	0.870023	1.26717	1	1	0	NoConvergence	0.0180811	0.0228806	1.38512	0.594462	1	0.693368	-0.159036
OG_2501	FBgn0034301	CG5756	0.227528	0.346286	3.01759e-13	2.03055e-11	1.66375e-06	1.52195	0.0056451	2.01611e-05	-4.69549	NoConvergence	0.227359	0.346454	1.06746	0.519933	1	0.625136	-0.204026
OG_2503	FBgn0000180	bib	0.149157	0.171589	0.5	0.5	0.93498	1.15039	1	1	0	NoConvergence	0.149153	0.171602	0.903221	0.743006	1	0.815864	-0.0883824
OG_25064	-	HEAT1	0.0791067	0.158958	0	0.0554453	1.00586e-12	2.00942	3.41289e-09	4.43232e-11	-10.3534	NoConvergence	0.0790945	0.159071	0.64284	9.54792e-15	3.23961e-11	9.25602e-13	-12.0336
OG_25067	FBgn0020907	Scp2	0.0627383	0.112446	0.5	0.5	0.400018	1.79231	1	0.626911	-0.202794	NoConvergence	0.0627313	0.112493	0.575533	0.047667	1	0.0983076	-1.00741
OG_25075	-	CDK2	0.0430149	0.0831442	0.191376	0.5	0.0334905	1.93292	1	0.095974	-1.01785	NoConvergence	0.0430311	0.083071	0.746558	0.00168322	1	0.00754445	-2.12237
OG_2514	FBgn0030208	PPP4R2r	0.129058	0.183768	0.0204413	0.5	0.251108	1.42392	1	0.449847	-0.346935	NoConvergence	0.129037	0.183711	0.74393	0.0196835	1	0.0496743	-1.30387
OG_25147	-	TMM51	0.0518241	0.0356613	4.30989e-09	0.00776077	1	0.688122	1	1	0	NoConvergence	0.0518064	0.0356497	50	0.209687	1	0.305877	-0.514454
OG_2526	FBgn0033785	Sans	0.0249342	0.0483328	6.30691e-08	0.0393622	0.00763988	1.93841	1	0.0290933	-1.53621	NoConvergence	0.0249311	0.0482993	0.767355	0.0246628	1	0.0588888	-1.22997
OG_2535	FBgn0030616	RpL37a	0.0041842	0.0307764	0.5	0.5	0.642681	7.35537	1	0.857742	-0.0666432	NoConvergence	0.00418034	0.0307705	0.392085	0.0694014	1	0.131781	-0.880148
OG_2538	FBgn0033468	CG1418	0.0406779	0.0788478	0.483498	0.0235171	0.10582	1.93834	1	0.235466	-0.628071	NoConvergence	0.0406436	0.0787917	0.876817	0.408626	1	0.518446	-0.285296
OG_2539	FBgn0011766	E2f1	0.0357893	0.0985426	0.5	0.465831	0.0780601	2.75341	1	0.187072	-0.727991	NoConvergence	0.0357981	0.0985658	0.494875	0.00070932	1	0.00374879	-2.42611
OG_2544	FBgn0029648	CG3603	0.119735	0.150547	0.269871	0.5	0.684945	1.25733	1	0.891453	-0.0499015	NoConvergence	0.119754	0.150638	0.785164	0.114661	1	0.192979	-0.714491
OG_2546	FBgn0026059	Mhcl	0.122995	0.243694	0.00142921	0.046012	2.09166e-13	1.98133	7.097e-10	1.12651e-11	-10.9483	NoConvergence	0.122968	0.243781	0.55739	2.22045e-16	7.53397e-13	2.89768e-14	-13.5379
OG_2553	FBgn0028550	Atf3	0.0562259	0.0941163	3.04739e-06	0.5	2.23476e-05	1.6739	0.0758256	0.000195427	-3.70902	NoConvergence	0.0561285	0.0940379	0.682436	0.0103939	1	0.0305867	-1.51447
OG_2555	-	OMBP	0.0986082	0.133046	0.5	0.5	0.849431	1.34924	1	1	0	NoConvergence	0.0985855	0.133077	0.7972	0.150523	1	0.236447	-0.626267
OG_25605	-	YY46	0.0161511	0.0353059	0.298224	0.0673309	0.226138	2.18598	1	0.416325	-0.380567	NoConvergence	0.0160869	0.0353159	0.834102	0.332187	1	0.439151	-0.357386
OG_25608	-	TMOD1	0.0537186	0.134643	7.77156e-16	0	4.98098e-05	2.50646	0.169005	0.000388517	-3.41059	NoConvergence	0.0536828	0.134599	0.720279	0.289423	1	0.3947	-0.403733
OG_25618	-	YCF8	0.0606344	0.0453388	2.96234e-08	5.24282e-06	0.42516	0.747742	1	0.655118	-0.183681	NoConvergence	0.0606207	0.0453311	11.0778	0.0554789	1	0.110405	-0.957013
OG_25653	-	SLMO	0.027578	0.0276855	0.0082523	0.289592	0.941673	1.0039	1	1	0	NoConvergence	0.0275789	0.027695	1.12936	0.687583	1	0.774559	-0.110946
OG_25662	FBgn0039830	ATPsynC	0.0376364	0.050382	0.5	0.18994	0.997483	1.33865	1	1	0	NoConvergence	0.0376478	0.0504202	2.22986	0.308522	1	0.414849	-0.38211
OG_2568	FBgn0037244	CG14647	0.0724095	0.120511	0.0244981	0.473918	0.176084	1.6643	1	0.347357	-0.459224	NoConvergence	0.0724484	0.120471	0.746821	0.144473	1	0.229732	-0.638778
OG_2575	-	Y2729	0.123016	0.200569	7.12907e-05	0.5	0.0865571	1.63043	1	0.203019	-0.692463	NoConvergence	0.122981	0.200361	0.682863	0.00902965	1	0.0275518	-1.55985
OG_2577	-	XERS	0.256505	0.500685	6.64058e-06	0.0244102	0.00110613	1.95195	1	0.00576515	-2.23919	NoConvergence	0.256464	0.500958	0.422849	0.00138335	1	0.00649977	-2.1871
OG_25781	FBgn0031476	CG8813	0.038712	0.0838626	0.207938	0.000268777	0.045285	2.16632	1	0.12214	-0.913142	NoConvergence	0.0386915	0.0838511	45.0559	0.011673	1	0.0335363	-1.47449
OG_25783	-	OG_25783	0.0428703	0.100793	0.370591	0.0821474	0.0895719	2.35112	1	0.20802	-0.681895	NoConvergence	0.042816	0.100891	0.524706	0.0593897	1	0.116724	-0.932841
OG_25787	-	XRN2	0.0466242	0.0540414	9.49241e-15	0.0571952	0.00181019	1.15908	1	0.00877424	-2.05679	NoConvergence	0.046567	0.0540106	0.752224	0.006748	1	0.0222981	-1.65173
OG_259	FBgn0015575	alpha-Est7	0.111699	0.160644	5.01899e-06	0.493767	0.17357	1.43819	1	0.343996	-0.463446	NoConvergence	0.111681	0.160676	0.547783	0.00818065	1	0.0256136	-1.59153
OG_2593	FBgn0000320	eya	0.0250689	0.0453009	0.0494415	0.5	0.0748473	1.80705	1	0.181398	-0.741368	NoConvergence	0.0250515	0.0452903	0.552335	0.00373805	1	0.0141081	-1.85053
[truncated: 1,396 more rows]

## Sheet: Table S2
Table S2 - List of scOGs analysed with CSUBST. All detsails for each column can be found at CSUBST wiki page: https://github.com/kfuku52/csubst/wiki
OG	FBgn	GeneSymbol	branch_id_1	branch_id_2	dist_bl	dist_node_num	branch_num_fg	branch_num_mg	is_fg	is_mf	is_mg	omegaCany2any	omegaCany2dif	omegaCany2spe	omegaCdif2any	omegaCdif2dif	omegaCdif2spe	omegaCspe2any	omegaCspe2dif	omegaCspe2spe	dNCany2any	dNCany2dif	dNCany2spe	dNCdif2any	dNCdif2dif	dNCdif2spe	dNCspe2any	dNCspe2dif	dNCspe2spe	dSCany2any	dSCany2dif	dSCany2spe	dSCdif2any	dSCdif2dif	dSCdif2spe	dSCspe2any	dSCspe2dif	dSCspe2spe	OCNCoD	OCSCoD	OCN_linreg_residual	OCS_linreg_residual	N_sub_1	N_sub_2	S_sub_1	S_sub_2	OCNany2any	OCNany2dif	OCNany2spe
OG_10002	FBgn0041627	Ku80	Djun|7	HantHconHeleHhewHsapHleuHsar|80	0.3914	8	2	0	Y	N	N	2.2232	0.3203	521.268	0.0041	0.0013	0.95	72.3559	8.2048	995.793	2.0191	0.5277	10.0976	0.0094	0.0033	0.0912	2.3386	0.6212	10.7402	0.9082	1.6474	0.0194	2.2838	2.5753	0.096	0.0323	0.0757	0.0108	3.5328	0.0098	1.1812	-0.5459	35.3459	9.5624	48.7054	11.3265	2.6451	0.5835	2.0616
OG_10002	FBgn0041627	Ku80	Evib|17	Haoe|21	0.2661	6	2	0	Y	N	N	0.3612	0.0164	1.8442	0.1196	0.1102	0.0978	0.3312	0.0036	1.7325	0.7998	0.0311	4.7387	0.1672	0.175	0.0035	0.8855	0.0084	4.9024	2.2145	1.8961	2.5696	1.3979	1.5877	0.0355	2.6734	2.3567	2.8296	29.7503	1.215	0.6669	-0.1032	12.6364	26.2837	29.6386	34.7856	1.0508	0.0342	1.0167
OG_10002	FBgn0041627	Ku80	Haoe|21	HantHconHeleHhewHsapHleuHsar|80	0.1371	7	2	0	Y	N	N	0.9279	0.0762	476.691	1.6532	1.6675	0.0003	0.8522	0.0429	478.155	1.3267	0.2669	6.6193	1.1616	1.2317	0	1.3339	0.2194	6.7143	1.4299	3.504	0.0139	0.7026	0.7387	0.002	1.5652	5.1124	0.014	4.9666	0.0058	0.6095	-0.5399	26.2837	9.5624	34.7856	11.3265	1.22	0.2045	1.0155
OG_10010	-	CDT1	Haoe|23	Hbur|26	0.2259	4	2	0	Y	N	N	0.6422	33.2564	1.0975	0.0016	0.0567	0	0.8052	3294.83	1.3834	0.4405	0.259	1.3997	0.0025	0.0027	0	0.4801	0.2854	1.4383	0.686	0.0078	1.2754	1.5977	0.0468	10.7222	0.5962	0.0001	1.0397	1.0228	188.431	0.3109	0.4912	52.2022	23.7077	36.7655	4.0262	2.0015	0.9895	1.012
OG_10010	-	CDT1	Haoe|23	Hwal|98	0.2259	4	2	0	Y	N	N	0.4345	0.0001	399655	0.0428	0.0375	13.8191	0.4422	0	562715	0.4468	0.0003	2.8325	0.0024	0.0024	0.0011	0.5002	0	2.9109	1.0284	2.1998	0	0.0557	0.0649	0.0001	1.131	2.6539	0	1781.64	0	0.657	-0.5011	52.2022	10.8946	36.7655	7.2409	1.0121	0.0006	1.0115
OG_10020	-	B3GT6	Hant|22	Hric|77	0.0264	4	2	0	Y	N	N	6635.75	2.3762	29723	12.7997	12.9591	0	7526.81	inf	29809.5	10.9663	0.0015	75.3372	0.0407	0.0417	0	11.3001	0.0001	75.7017	0.0017	0.0006	0.0025	0.0032	0.0032	0	0.0015	0	0.0025	8689.41	4.7675	1.0651	0.0001	3.8985	6.0907	2.5549	4.0186	1.9987	0.0002	1.9985
OG_10020	-	B3GT6	Hhew|50	Hsap|79	0.0411	2	2	0	Y	N	N	0.8861	0	3.3896	0	0	0	0.8785	0	3.4145	22.2012	0	147.969	0	0	0	22.5583	0	149.062	25.0553	0	43.6534	0	0	0	25.6769	0	43.6553	inf	inf	1.0658	0.6195	4	3.0025	2	2.029	1.9996	0	1.9996
OG_10034	-	UVR8	Haoe|22	HconHeleHsapHhewHleuHsar|81	0.1591	7	2	0	Y	N	N	1.1392	0	13.5747	0.0006	0	144.509	1.6256	0	13.4737	5.2018	0	38.016	0.0112	0.0001	0.2275	5.4002	0	38.5203	4.5664	6.6901	2.8005	18.3266	21.1775	0.0016	3.322	3.9698	2.8589	1.54816e+06	0.5034	0.6237	-0.819	10.0904	3.0016	32.586	11.0439	1.0148	0	1.0148
OG_10041	-	IN80B	Djun|7	Haoe|23	0.1913	4	2	0	Y	N	N	3.0234	0.988	8.4186	5.4341	5.3185	1.239	2.444	6.3144	8.1616	2.3699	0.2446	11.1042	2.0855	2.1506	0.1675	2.3995	0.001	11.2799	0.7839	0.2475	1.319	0.3838	0.4044	0.1352	0.9818	0.0002	1.3821	11.0487	5.3404	0.3202	0.4403	4.9883	9.9787	19.5127	28.2483	1.0986	0.0912	1.0075
OG_10044	-	TFDS	Haoe|22	Hdor|31	0.0778	3	2	0	Y	N	N	3.2345	0.0001	12.3372	0.0003	0.0003	0	3.0012	0	12.1903	11.9091	0	83.9171	0	0	0	12.7664	0	84.4886	3.6819	0.0143	6.802	0.0485	0.0523	0.0004	4.2538	0	6.9308	1.0983e+07	557.783	0.3642	0.3539	2.0073	4.5525	15.9541	4.0543	1.0016	0	1.0016
OG_10055	-	GSIB	Haoe|17	Hleu|49	0.2739	10	2	0	Y	N	N	0.9558	21280.8	2.2992	2.8245	2.6257	0	0.8143	inf	2.2377	2.6657	1.0535	11.3429	0.0003	0.0003	0	2.8258	1.1248	11.579	2.789	0	4.9334	0.0001	0.0001	0	3.47	0	5.1744	2.0005	129607	1.255	0.7818	15.6738	7.9906	14.8211	3.3013	2.999	0.9995	1.9995
OG_10083	-	AAAA	Djun|7	Haoe|23	0.3973	6	2	0	Y	N	N	2.1145	0.0317	8.2176	6.1702	0.0022	5678.53	1.5831	0.3917	4.4689	1.833	0.0206	10.3499	5.5904	0.0022	228.909	1.3225	0.0236	6.6512	0.8668	0.6484	1.2595	0.906	1.0318	0.0403	0.8354	0.0603	1.4883	107.019	1.0809	1.1627	-0.1225	11.2604	14.9825	29.8182	23.1741	2.7412	0.0254	2.7159
OG_10083	-	AAAA	Haoe|23	Hwal|97	0.2028	5	2	0	Y	N	N	2.9133	1417.15	3.2241	9456.94	9001.07	0	1.269	2.84724e+06	2.7023	6.2068	4.2867	17.2035	58.7091	65.3889	0	3.9963	1.5674	17.6948	2.1305	0.003	5.3358	0.0062	0.0073	0.0026	3.1493	0	6.548	0.7007	1170.8	-0.7501	0.8262	14.9825	6.8631	23.1741	8.9433	4.853	2.8535	1.9995
OG_1008	FBgn0260660	Mp	Haoe|19	HdemHert|37	0.2386	6	2	0	Y	N	N	11.9733	6.4065	120876	0.2554	0.2272	0	975.105	475.052	156379	4.1744	3.7959	6.7912	0.4745	0.4994	0	4.572	4.1848	7.0611	0.3486	0.5925	0.0001	1.8582	2.1981	0.0002	0.0047	0.0088	0	0.2588	0.0001	-0.5298	-0.9469	38.1346	18.8641	61.2543	28.795	4.874	3.8718	1.0022
OG_1008	FBgn0260660	Mp	Haoe|19	Hheb|39	0.174	3	2	0	Y	N	N	5.1876	0.0129	21.7896	0.0303	0.0254	0.1782	5.857	0.0108	23.7704	2.3181	0.005	11.8663	0.0049	0.0022	0.2649	3.2553	0.0065	12.0431	0.4469	0.3874	0.5446	0.162	0.0879	1.4868	0.5558	0.6054	0.5066	574.237	0.8547	1.3694	-0.0141	38.1346	7.0701	61.2543	13.615	2.0022	0.0035	1.9987
OG_10093	FBgn0039113	udt	Djun|7	Haoe|23	0.2629	5	2	0	Y	N	N	5.2614	0.0083	49.4434	0.0809	0.0652	110.245	8.2566	0.0001	46.3637	5.2316	0.0101	37.2752	0.1237	0.1134	0.3101	5.6791	0	38.4196	0.9943	1.2252	0.7539	1.529	1.7404	0.0028	0.6878	0.358	0.8287	600.565	0.5907	0.6543	-0.4921	13.8485	3.0451	46.0863	49.3125	1.0022	0.0017	1.0005
OG_10114	-	CHD7	Djun|7	Haoe|23	0.3202	7	2	0	Y	N	N	1.0222	0.8765	2.2984	0.233	0.2745	0.0015	1.3911	2.5871	2.6315	1.5023	0.9331	4.9898	0.4442	0.4668	0.0051	1.6871	1.0249	5.2623	1.4696	1.0645	2.171	1.9069	1.7008	3.3833	1.2127	0.3962	1.9997	0.8728	1.1779	0.1107	0.6518	40.6224	64.303	125.876	119.163	6.4424	3.4401	3.0024
OG_10114	-	CHD7	Haoe|23	Hhec|44	0.1363	6	2	0	Y	N	N	1.3998	0.0049	8.5246	0.2682	0.2521	0	1.3292	0	8.3139	1.3327	0.0045	8.5759	0.1303	0.1362	0	1.3687	0	8.6457	0.952	0.9068	1.006	0.486	0.5403	0.0371	1.0297	1.0189	1.0399	350.803	0.9306	1.1023	-0.0667	64.303	16.037	119.163	57.6496	2.0103	0.0057	2.0046
OG_10114	-	CHD7	Haoe|23	HburHwal|100	0.1438	4	2	0	Y	N	N	1.3002	0.7112	4.9964	1.198	1.1441	0.36	1.2137	0.5808	4.881	1.8986	1.1751	6.0548	1.0863	1.1177	0.0131	1.9613	1.1802	6.1389	1.4602	1.6521	1.2118	0.9068	0.9769	0.0363	1.6159	2.0321	1.2577	0.8971	0.5666	0.0523	-0.5452	64.303	11.4938	119.163	27.9423	2.1789	1.1486	1.0303
OG_10114	-	CHD7	Hdor|32	Hheb|43	0.0459	2	2	0	Y	N	N	2.5238	0.0006	46618.1	0.0382	0.0344	1493.78	2.4733	0	45836.8	1.8839	0.0009	9.2304	0.0059	0.0057	0.0485	2.1378	0	9.2585	0.7464	1.3434	0.0002	0.1552	0.1656	0	0.8644	1.8024	0.0002	2778.52	0.0001	1.2126	-0.5118	26.4014	23.7792	27.5544	44.0352	2.2015	0.0008	2.2007
OG_10114	-	CHD7	Hhec|44	HburHwal|100	0.1231	5	2	0	Y	N	N	2.2663	0.6269	5.6736	59.9709	1.9925	1997.36	1.7191	0.0053	5.1772	4.082	0.0256	23.2628	4.4973	0.1632	28.3752	4.0071	0.0001	22.469	1.8012	0.0409	4.1001	0.075	0.0819	0.0142	2.3309	0.0166	4.34	191.92	76.7722	0.7522	0.9652	16.037	11.4938	57.6496	27.9423	1.3776	0.0071	1.3705
OG_10114	-	CHD7	Hric|79	Hwal|99	0.1559	8	2	0	Y	N	N	7.7515	0.1864	21.786	0.0639	0.0617	0	6.626	9.7629	21.1417	7.6962	0.0053	49.753	0.0052	0.0055	0	8.1209	0.0053	50.7005	0.9929	0.0286	2.2837	0.0807	0.0885	0.0114	1.2256	0.0005	2.3981	1705.34	59.5974	1.0991	0.4947	18.9542	9.0967	62.4905	29.44	1.9964	0.0012	1.9952
OG_10123	-	JSN1	Hert|35	Hleu|54	0.3005	12	2	0	Y	N	N	inf	0	inf	inf	0	inf	0	0	0	23.2313	0	167.007	345.557	0	6688.23	0	0	0	0	0	0	0	0	0	0	0	0	inf	nan	1.3115	0	4	7.015	0	1.3403	1.9998	0	1.9998
OG_10123	-	JSN1	Hert|35	HconHsap|69	0.3035	14	2	0	Y	N	N	inf	0	inf	inf	0	inf	0	0	0	53.8457	0	385.01	869.931	0	15064.9	0	0	0	0	0	0	0	0	0	0	0	0	inf	nan	1.3116	0	4	3.0014	0	0.0069	1.9999	0	1.9999
OG_10123	-	JSN1	Hleu|54	HconHsap|69	0.0817	5	2	0	Y	N	N	3.13521e+06	0.191	1.86313e+07	2.3236	2.317	0	3.4921e+06	0	1.86511e+07	44.8327	0	315.035	0.0001	0.0001	0	45.8302	0	317.839	0	0	0	0	0	0	0	0	0	3.40112e+07	5.0384	1.9673	0	7.015	3.0014	1.3403	0.0069	2.9996	0	2.9996
OG_10123	-	JSN1	Hwal|94	Hxan|98	0.2655	8	2	0	Y	N	N	194.758	56.0355	2109.18	10.6432	6.5996	642.954	652.388	6343.32	2208.29	5.1457	2.4731	27.1229	0.6768	0.444	9.3236	6.6152	3.2247	28.2559	0.0264	0.0441	0.0129	0.0636	0.0673	0.0145	0.0101	0.0005	0.0128	1.3337	0.3806	0.5233	-0.0057	11.827	7.4932	13.2983	4.5651	2.3021	0.9865	1.3156
OG_10129	-	ATE1	Djun|7	Hwal|98	0.4042	9	2	0	Y	N	N	3.5409	51.1937	7.0825	11.4671	209.798	6.3818	2.3198	207.513	9.6559	1.1513	0.5322	4.9676	3.9774	3.3973	16.6315	0.7209	0.0389	4.4625	0.3251	0.0104	0.7014	0.3469	0.0162	2.6061	0.3108	0.0002	0.4622	1.5143	56.4404	0.5168	0.2322	31.5572	14.0664	32.157	11.6566	2.5137	0.9998	1.514
OG_10129	-	ATE1	Haoe|23	Hhec|43	0.2273	5	2	0	Y	N	N	2.3599	0	10.2154	2230.27	0	24393	1.9297	0	8.9244	2.6826	0	19.2587	3.0792	0	90.8768	2.6281	0	17.0893	1.1367	0.0005	1.8852	0.0014	0.0012	0.0037	1.3619	0	1.9149	inf	5868.58	1.077	0.4142	14.6167	7.8198	43.8731	9.2384	1.7851	0	1.7851
OG_10129	-	ATE1	Hhec|43	HdorHxan|103	0.0971	7	2	0	Y	N	N	0.7921	0.7607	3.1279	3.5225	3.3586	0.1132	0.6925	0	3.0927	2.4683	0.0009	17.3769	0.0097	0.0099	0	2.6933	0	17.6126	3.1162	0.0012	5.5555	0.0028	0.003	0	3.8893	0	5.695	3036.14	5697.21	0.6036	0.4125	7.8198	9.4744	9.2384	8.8798	1.001	0.0003	1.0007
OG_10140	FBgn0034087	clu	Djun|7	Haoe|23	0.3214	6	2	0	Y	N	N	0.8752	0.7657	2.4385	0.1287	0.1538	0.0284	0.7217	0.6346	2.3979	1.5977	0.6227	8.9314	0.0792	0.0816	0.0355	1.9668	0.767	9.7448	1.8255	0.8133	3.6626	0.6156	0.5304	1.2478	2.7251	1.2085	4.0639	1.9066	2.4815	0.6538	2.4017	30.8918	24.5158	117.538	143.502	3.038	1.0452	1.9928
OG_10141	-	DERL2	Haoe|22	Hheb|39	0.1961	4	2	0	Y	N	N	1.6547	4.8216	5.0948	24.5312	25.3552	0.4487	1.4589	2.1274	5.2682	4.7988	0.4692	29.1144	2.5328	2.7776	0.0126	5.0469	0.1955	30.8998	2.9	0.0973	5.7145	0.1033	0.1095	0.0281	3.4595	0.0919	5.8654	11.049	58.4798	1.3874	0.3804	13.01	3.9958	20.1947	7.1079	2.1738	0.1804	1.9934
OG_10144	-	PTC71	Djun|7	Hhec|41	0.3567	11	2	0	Y	N	N	1.9649	0	5.6632	0.3224	0	5.7976	1.445	0	5.1644	9.6569	0	81.2066	0.0072	0	0.2721	10.4935	0	82.6798	4.9146	0.0085	14.3394	0.0225	0.0195	0.0469	7.2618	0	16.0096	inf	874.71	0.0082	0.8412	4.7366	2	32.8907	6.6956	1.0018	0	1.0018
OG_10156	-	KANL1	Djun|7	Hant|20	0.5793	10	2	0	Y	N	N	3.8218	0	20.0399	0.0588	0.0001	26.0521	2.3213	0	14.8629	5.8805	0	52.053	0.0321	0	0.6077	7.4165	0	57.5906	1.5387	1.2233	2.5975	0.5457	0.6181	0.0233	3.1949	2.724	3.8748	804690	0.6324	0.2951	-0.0544	13.093	5.0023	58.5598	12.6844	1.4188	0	1.4188
OG_10156	-	KANL1	Djun|7	Hhec|44	0.5465	7	2	0	Y	N	N	2.9613	0	12.7593	0.0284	0	0.2516	2.4535	0	12.1985	5.5781	0	49.8724	0.0286	0	0.5892	7.1616	0	55.1222	1.8836	1.1501	3.9087	1.0069	0.794	2.3414	2.9189	1.7725	4.5188	inf	1.2311	0.295	0.4565	13.093	5.0601	58.5598	17.6925	1.4183	0	1.4183
OG_10156	-	KANL1	Djun|7	Hhew|48	0.5885	12	2	0	Y	N	N	7.7608	0	3972.17	0.023	0	14.0869	20933.7	0	68607.8	7.3503	0	65.1262	0.04	0	0.7565	9.2728	0	72.0938	0.9471	1.293	0.0164	1.7389	2.0248	0.0537	0.0004	0	0.0011	inf	0.0047	0.2951	-0.2695	13.093	3.9998	58.5598	6.0195	1.419	0	1.419
OG_10156	-	KANL1	Djun|7	Hwal|95	0.5823	7	2	0	Y	N	N	3.0292	0.0001	22.2083	0.0652	0.0007	3.6508	1.9399	0	15.3473	2.1862	0.0001	16.3317	0.0152	0.0002	0.3214	3.0282	0	18.0668	0.7217	0.717	0.7354	0.2338	0.2627	0.088	1.561	1.836	1.1772	42066.2	0.357	0.2857	-0.5005	13.093	10.1511	58.5598	18.7705	1.3738	0	1.3737
OG_10156	-	KANL1	Hant|20	Hhec|44	0.0706	6	2	0	Y	N	N	45.697	0	8.25377e+08	0.0051	0	278201	188.055	0	inf	26.8185	0	212.412	0.0066	0	0.2926	27.3734	0	213.185	0.5869	0.8872	0	1.3068	1.6624	0	0.1456	0.2488	0	inf	0	0.4157	-0.1318	5.0023	5.0601	12.6844	17.6925	1.9984	0	1.9984
OG_10156	-	KANL1	Hant|20	Hhew|48	0.0324	3	2	0	Y	N	N	2.3357	0	13.6836	0	0	0	2.1433	0	13.5158	34.6288	0	268.42	0	0	0	34.6821	0	268.498	14.8261	11.928	19.6162	0.0349	0.0136	0.3849	16.1814	13.661	19.8655	inf	0.995	0.4159	0.1782	5.0023	3.9998	12.6844	6.0195	1.9996	0	1.9996
OG_10156	-	KANL1	Hant|20	Hwal|95	0.1689	8	2	0	Y	N	N	201.693	0.0087	191663	0.7052	0.0323	1325.81	620.915	0	1.226e+06	10.1444	0.0006	83.3995	0.0657	0.0033	3.24	12.0738	0	85.4925	0.0503	0.069	0.0004	0.0931	0.1032	0.0024	0.0194	0.0322	0.0001	19318.8	0.0024	0.4017	-0.0152	5.0023	10.1511	12.6844	18.7705	1.9319	0.0001	1.9318
OG_10156	-	KANL1	Haoe|21	Hdor|31	0.2525	6	2	0	Y	N	N	2.4252	0.7833	19.7062	1.1984	0.9107	43.9317	1.9585	0.5664	18.0303	3.9941	1.5051	21.7934	0.2541	0.2148	1.9791	4.2311	1.5968	22.0104	1.6469	1.9213	1.1059	0.212	0.2358	0.045	2.1603	2.8195	1.2207	2.0249	0.2919	-0.3741	-1.0205	35.1975	7.3186	89.0723	28.3208	3.0512	1.0087	2.0425
OG_10156	-	KANL1	Hhec|44	Hhew|48	0.0848	8	2	0	Y	N	N	53308.5	0	inf	1.5206	0	inf	2.80257e+08	0	inf	33.5061	0	265.201	0.0081	0	0.3395	34.2113	0	266.24	0.0006	0.001	0	0.0053	0.0058	0	0	0	0	inf	0	0.4157	0	5.0601	3.9998	17.6925	6.0195	1.9987	0	1.9987
OG_10156	-	KANL1	Hhec|44	Hwal|95	0.141	5	2	0	Y	N	N	5.947	0	17.1845	0.0908	0	4.8215	5.1422	0	16.0175	9.874	0	81.3531	0.0615	0	3.5559	11.7359	0	83.1625	1.6603	0.4388	4.7341	0.6778	0.6729	0.7375	2.2823	0.204	5.192	3.13255e+06	4.287	0.4016	0.6192	5.0601	10.1511	17.6925	18.7705	1.9309	0	1.9309
OG_10156	-	KANL1	Hhew|48	Hwal|95	0.1672	10	2	0	Y	N	N	12.6959	0.1028	135202	0.0914	0.0046	767.37	14.1262	0.0964	900055	12.7995	0.1439	104.133	0.0823	0.0046	3.9975	15.2402	0.1745	106.78	1.0082	1.4002	0.0008	0.9001	0.9893	0.0052	1.0789	1.8105	0.0001	100.263	0.0002	0.3866	-0.1547	3.9998	10.1511	6.0195	18.7705	1.9513	0.0193	1.932
OG_10165	-	SLAP1	Djun|7	Haoe|24	0.3459	8	2	0	Y	N	N	0.6736	0.4718	1.7511	0.5753	0.5905	0.0105	0.716	0.9629	1.6724	0.5202	0.2729	2.0754	0.4756	0.5101	0.006	0.5252	0.2438	2.1856	0.7722	0.5785	1.1852	0.8266	0.8638	0.5716	0.7335	0.2532	1.3068	1.2091	0.9609	0.5138	0.4254	38.8192	54.0555	92.3491	114.668	1.8353	0.8308	1.0045
OG_10165	-	SLAP1	Djun|7	Hcon|30	0.3804	14	2	0	Y	N	N	2.7089	0.0183	127.537	8.2113	11.2445	1.7863	1.7332	0.0036	114.348	2.9565	0.0277	21.6089	0.1359	0.1399	0.075	3.3172	0.012	22.7937	1.0914	1.5184	0.1694	0.0165	0.0124	0.042	1.9139	3.3311	0.1993	122.443	0.0517	1.4518	-0.3634	38.8192	9.9091	92.3491	2.9376	2.0037	0.0162	1.9875
OG_10165	-	SLAP1	Hant|23	Haoe|24	0.1036	10	2	0	Y	N	N	3.6574	0.8628	26669.2	0.0019	0.0018	0	15.2743	3.2723	27825.3	2.4526	0.9533	11.4919	0.0058	0.0062	0	2.5279	0.985	11.6613	0.6706	1.1049	0.0004	3.1084	3.5136	0.0007	0.1655	0.301	0.0004	1.9996	0.0003	1.1978	-0.4585	14.0235	54.0555	8.8365	114.668	3.0001	1.0002	2
OG_10165	-	SLAP1	Hant|23	Hhec|46	0.0452	8	2	0	Y	N	N	2069.38	0	5847.05	0	0	0	1897.97	0	5799.8	7.5279	0	53.2497	0	0	0	7.9643	0	53.7494	0.0036	0	0.0091	0	0	0	0.0042	0	0.0093	inf	inf	0.733	0.0009	14.0235	5.1843	8.8365	37.0902	1.0005	0	1.0005
OG_10165	-	SLAP1	Hsap|77	Hsar|80	0.0483	4	2	0	Y	N	N	1.3886	0.0009	inf	0.0062	0.0061	0	1.7811	0	inf	2.9344	0.0031	21.5705	0.0201	0.0208	0	3.3724	0	22.2356	2.1132	3.5511	0	3.2555	3.3838	0	1.8934	3.6101	0	1112.41	0	0.7328	-0.4138	27.8961	5.7065	17.608	12.3417	1.0014	0.0009	1.0005
OG_10165	-	SLAP1	Hsap|77	HleuHsar|81	0.0334	3	2	0	Y	N	N	10.3504	0.0476	1694.49	1.2145	1.2895	3.3135	51.8813	0.0275	1703.08	3.1397	0.0237	21.4313	1.5831	1.7058	0.0383	3.1573	0.003	21.5534	0.3033	0.4979	0.0126	1.3036	1.3228	0.0115	0.0609	0.108	0.0127	154.043	0.017	0.7352	-0.0911	27.8961	6.8807	17.608	18.309	1.0125	0.0065	1.0059
OG_10170	-	PSB4	Djun|7	Hant|22	0.4817	13	2	0	Y	N	N	1.76544e+06	0	1.39241e+09	634.147	0	898689	9.31134e+08	0	3.816e+09	14.1661	0	114.359	0.01	0	0.2325	14.696	0	115.802	0	0	0	0	0	0	0	0	0	inf	0.0034	0.2862	0	6.9166	2	16.8564	0.0001	1.9684	0	1.9684
OG_10171	FBgn0039078	CG4374	Djun|5	Haoe|19	0.2506	6	2	0	Y	N	N	1.9757	0.0119	16.3521	0.4873	0.3656	181.663	1.5672	0.0002	14.874	3.1778	0.0215	21.5549	0.2896	0.2497	1.0395	3.4149	0.0005	22.1056	1.6084	1.8148	1.3182	0.5943	0.683	0.0057	2.179	3.1183	1.4862	171.887	0.5163	-0.0079	-1.0619	10.7531	10.8696	38.988	73.222	1.8603	0.0108	1.8495
OG_10202	-	CHIT1	Haoe|21	Hric|73	0.2072	5	2	0	Y	N	N	287.404	89.5621	307678	0.0546	0.0172	73.9603	175995	82709.9	763351	2.0752	1.1803	8.4792	0.0019	0.0006	0.0641	2.4565	1.4281	8.6951	0.0072	0.0132	0	0.0342	0.0357	0.0009	0	0	0	1.0038	0.0017	0.2429	-0.0058	19.8091	7.7496	49.8487	9.1977	2.0011	0.9986	1.0025
OG_10202	-	CHIT1	Haoe|21	HconHeleHhewHsap|76	0.2437	7	2	0	Y	N	N	1.3193	0.5738	11.1054	0.7563	0.657	1080.39	1.6143	0.5876	10.943	3.1473	2.0292	11.4791	2.9659	2.7396	8.8907	3.1858	1.861	11.6283	2.3856	3.5365	1.0336	3.9214	4.1699	0.0082	1.9735	3.1672	1.0626	0.7591	0.2488	0.1234	-0.8569	19.8091	6.1651	49.8487	6.245	2.3756	1.3505	1.0251
OG_10202	-	CHIT1	Haoe|21	Hsar|78	0.2407	7	2	0	Y	N	N	2.8502	0.4414	458.696	48.9564	46.6655	768570	2.1271	0.017	463.456	3.0435	0.8745	18.9982	4.9319	5.0809	0.2595	2.7124	0.0479	19.7487	1.0678	1.9813	0.0414	0.1007	0.1089	0	1.2751	2.8174	0.0426	2.9534	0.0186	0.8297	-0.5895	19.8091	6.2815	49.8487	8.2119	2.2577	0.5711	1.6866
OG_10202	-	CHIT1	Hdor|30	Hhec|41	0.1939	10	2	0	Y	N	N	11321.5	8498.76	43336.9	48.4655	7785.01	0	17975.2	inf	78015.5	3.3244	0.0121	27.7434	0.029	0.0308	0	3.8117	0.0091	29.6062	0.0003	0	0.0006	0.0006	0	0.0076	0.0002	0	0.0004	312.162	380.552	0.6195	0	6.8676	7.726	6.3117	9.7418	1.0036	0.0032	1.0004
OG_10202	-	CHIT1	Hleu|56	HconHeleHhewHsap|76	0.0315	3	2	0	Y	N	N	0.4758	3.1721	1.1482	3.1848	3.3614	2707.27	0.5341	2929.62	2.1453	2.179	0.3763	10.3242	0.6941	0.7364	0.5259	3.3103	0.1134	19.3444	4.5793	0.1186	8.992	0.2179	0.2191	0.0002	6.198	0	9.0171	6.0713	76.6147	0.575	0.5901	7.2275	6.1651	5.7511	6.245	1.2005	0.1698	1.0307
OG_10202	-	CHIT1	HconHeleHhewHsap|76	Hsar|78	0.0299	3	2	0	Y	N	N	1.305	2.2965	1.833	0.4309	0.4783	33.2874	1.965	32447.8	3.5328	4.711	3.4011	10.4701	1.2229	1.3652	0.6649	7.6239	5.0339	20.2373	3.6098	1.481	5.7119	2.8383	2.8542	0.02	3.8798	0.0002	5.7284	0.7002	3.9058	0.0788	0.2558	6.1651	6.2815	6.245	8.2119	2.4411	1.4358	1.0053
OG_10204	-	SWT1	Haoe|23	Hdor|32	0.2111	5	2	0	Y	N	N	0.6291	50437.2	1.2442	6011.81	52939	0	0.4764	2.04085e+08	1.266	1.6363	0.9407	5.926	6.8743	7.3936	0	1.3276	0.5278	6.0968	2.6009	0	4.763	0.0011	0.0001	0.0113	2.7865	0	4.8159	1.0215	307206	0.8959	1.4709	65.9214	12.0564	52.5379	11.9277	3.9557	1.9569	1.9988
OG_10204	-	SWT1	Haoe|23	Hleu|56	0.1969	8	2	0	Y	N	N	1958.83	682.558	21556.5	0.0173	0	273.514	12707.2	inf	21533.5	1.2028	0.7118	3.863	0.0001	0	0.0053	1.3454	0.8127	3.8914	0.0006	0.001	0.0002	0.0033	0.0034	0	0.0001	0	0.0002	1.0017	0.1695	0.4435	-0.0002	65.9214	7.0012	52.5379	7.3856	2.0015	0.9999	1.0016
OG_10204	-	SWT1	Haoe|23	HantHconHsapHhewHeleHsarHleu|81	0.1878	7	2	0	Y	N	N	38.4294	9.7901	276.287	94.7648	95.4984	78.4083	66.1483	28.1346	276.014	2.5986	0.8836	12.8317	25.2148	26.0659	0.2737	1.9348	0.0459	12.9145	0.0676	0.0903	0.0464	0.2661	0.2729	0.0035	0.0292	0.0016	0.0468	2.4339	0.55	0.9419	-0.0078	65.9214	4.1868	52.5379	6.5675	2.1906	0.6379	1.5526
OG_10205	-	BUB1B	Haoe|23	Hhec|43	0.1247	4	2	0	Y	N	N	2.0488	1.2281	8.3461	0.0005	0	0.0053	2.9794	2.6736	10.9458	4.1046	1.8154	20.2998	0.0026	0	0.1492	4.2834	1.9046	20.4202	2.0034	1.4782	2.4323	5.3792	3.3258	28.3263	1.4377	0.7124	1.8656	1.5806	2.0148	0.7099	0.3546	34.6598	9.5834	127.993	37.3516	2.5804	0.9999	1.5805
OG_10206	-	RNE	Evib|13	Hric|52	0.342	10	2	0	Y	N	N	19.8383	0.1104	45542.6	0.1126	0.0801	689.451	14648.4	3817.95	49895.5	0.5676	0.0052	4.2235	0.0103	0.0083	0.0369	0.7482	0.0041	4.832	0.0286	0.0473	0.0001	0.0913	0.1038	0.0001	0.0001	0	0.0001	124.333	0.0013	0.6915	-0.0124	17.5237	18.7731	12.0092	8.702	1.0185	0.0081	1.0104
OG_10206	-	RNE	Hcon|20	Hhew|33	0.034	2	2	0	Y	N	N	1.8899	0.2472	2.46873e+06	0.2958	0.2921	29044	943632	0.0077	2.51432e+06	1.3321	0.3448	3.6817	0.882	0.8836	0.1457	1.5031	0	3.6889	0.7048	1.3948	0	2.9817	3.0248	0	0	0	0	4.4868	0	0.7013	-0.0941	7.9328	9.0917	2.2015	2.8192	1.3897	0.2533	1.1364
OG_10230	-	CU19	Djun|7	HdorHxan|100	0.3467	9	2	0	Y	N	N	1.9122	1.9693	4.2503	0.6527	0.685	0.1671	1.5185	1.1013	3.938	1.8481	1.2675	5.6392	0.0972	0.0996	0.0279	2.2385	1.5654	5.9093	0.9665	0.6436	1.3268	0.1489	0.1454	0.1673	1.4742	1.4214	1.5006	0.6814	1.8468	0.5105	0.2266	15.5185	13.6455	38.2848	6.6098	2.4914	1.4817	1.0097
OG_10242	-	CCD50	Djun|7	Haoe|21	0.352	4	2	0	Y	N	N	2.8625	4.3439	5.814	0.0138	0.0042	0.5999	2.3477	30.8379	5.3604	2.1217	1.2025	8.6591	0.0054	0.0018	0.0753	2.3577	1.3492	9.0132	0.7412	0.2768	1.4894	0.3891	0.4219	0.1255	1.0043	0.0438	1.6814	1.0125	3.3397	0.1663	0.9453	14.5868	10.9274	42.5237	35.3406	1.9949	0.9913	1.0037
OG_10251	FBgn0086676	spin	Djun|4	Evib|14	0.4848	7	2	0	Y	N	N	3.4653	2.2767	9.1888	0.3353	0.3461	0.2167	3.0376	1.6658	10.2638	1.8024	0.9496	7.1402	0.0579	0.0607	0.0326	2.7577	1.4702	9.5945	0.5201	0.4171	0.7771	0.1727	0.1754	0.1504	0.9078	0.8826	0.9348	1.2014	0.7471	0.6708	0.0287	28.6509	5.4219	44.6136	10.7098	1.9769	0.8981	1.0789
OG_10254	-	CSHA	Evib|18	Haoe|23	0.1984	6	2	0	Y	N	N	7.0189	0.0001	34282	0.0555	0.0009	266.696	11.9387	0	112251	8.4327	0.0003	58.1299	0.1013	0.0019	3.2693	9.5273	0	59.4991	1.2014	2.0458	0.0017	1.825	2.0366	0.0123	0.798	2.0595	0.0005	38738.3	0.0006	0.9558	-0.4276	1.8355	20.2283	9.192	48.1614	1.4068	0	1.4067
OG_10259	-	Y2979	Haoe|23	Hdor|32	0.1903	6	2	0	Y	N	N	1.5955	1375.6	3.8448	29.4154	31.7334	0	1.4979	6.29541e+06	3.8154	0.7633	0.2972	3.4334	0.0312	0.0329	0	0.8061	0.3146	3.502	0.4784	0.0002	0.893	0.0011	0.001	0.0012	0.5382	0	0.9179	2.0161	4766.37	1.5351	0.446	56.213	27.653	51.5761	18.8317	2.9917	0.9919	1.9998
OG_10259	-	Y2979	Haoe|23	HdemHert|41	0.2384	5	2	0	Y	N	N	0.6356	0.6863	1.1762	0.9656	1.2766	0	0.6251	0.6038	1.1975	0.7979	0.6224	1.8328	0.0029	0.003	0	0.882	0.6953	1.9072	1.2553	0.907	1.5582	0.003	0.0024	0.0079	1.411	1.1515	1.5926	0.4992	1.976	0.5342	0.3304	56.213	26.805	51.5761	29.9913	3.0066	2.0055	1.0011
OG_10259	-	Y2979	Hdor|32	Hric|77	0.2813	12	2	0	Y	N	N	0.5862	0	2.0844	0.5382	0.0002	1.4885	0.5358	0	2.0598	0.4479	0	3.098	0.0014	0	0.0219	0.5066	0	3.2605	0.7641	0.0001	1.4863	0.0025	0.0001	0.0147	0.9456	0	1.5829	1.69536e+08	25122.5	0.8449	0.446	27.653	31.7017	18.8317	39.2723	1.0003	0	1.0003
OG_10259	-	Y2979	Hhec|45	HconHeleHhewHsap|80	0.1054	8	2	0	Y	N	N	476.239	0.1277	6.50326e+06	0.0165	0	407.956	27707.4	5.6481	1.24712e+09	2.8157	0.0014	22.391	0.0004	0	0.0252	3.3287	0.0018	22.7949	0.0059	0.0113	0	0.0222	0.0247	0.0001	0.0001	0.0003	0	2224.42	0.0003	0.8455	-0.0009	21.2103	4.8193	17.6018	6.5862	1.0014	0.0005	1.001
OG_1025	FBgn0262508	CG43078	Djun|7	Hric|74	0.4794	9	2	0	Y	N	N	0.6686	0.322	2.7338	2.3036	1.7079	48.9782	0.4183	0.0674	2.3895	0.7333	0.3026	3.5901	1.0189	0.8641	3.3619	0.6428	0.1059	3.6193	1.0968	0.94	1.3132	0.4423	0.506	0.0686	1.5367	1.5704	1.5147	1.788	1.0119	1.7335	0.1586	86.3889	40.0082	136.375	58.4378	3.8513	1.3814	2.4699
OG_1025	FBgn0262508	CG43078	Haoe|23	Hheb|42	0.0909	3	2	0	Y	N	N	2.1357	1.5808	3.7556	0.2756	0.2643	27.8534	2.2128	1.5219	3.8511	1.4403	1.2944	2.1355	0.0103	0.0107	0.0035	1.5975	1.4574	2.211	0.6744	0.8189	0.5686	0.0374	0.0406	0.0001	0.7219	0.9576	0.5741	0.3461	0.9487	0.2668	0.0146	62.5679	28.9569	95.2657	43.6847	4.0484	3.0075	1.0409
OG_1025	FBgn0262508	CG43078	Haoe|23	Hric|74	0.1852	7	2	0	Y	N	N	2.2026	2.2436	4.1657	2.3851	2.1516	0	2.5886	1648.67	4.117	1.8493	1.4475	4.1594	5.3167	5.6907	0	1.6358	1.1592	4.2692	0.8396	0.6452	0.9985	2.2291	2.6448	0.0004	0.6319	0.0007	1.037	0.4999	1.8944	0.8524	0.516	62.5679	40.0082	95.2657	58.4378	6.0003	4.0005	1.9998
OG_10260	-	CLC10	Djun|7	HdemHert|43	0.5589	12	2	0	Y	N	N	0.7665	0.696	2.8987	1.5456	1.4909	0.1354	0.5816	9.0369	3.1749	0.8565	0.3022	5.1516	0.8597	0.9104	0.0054	0.8551	0.0024	6.0724	1.1175	0.4343	1.7772	0.5562	0.6107	0.0396	1.4704	0.0003	1.9126	2.1996	4.2383	0.6909	0.3203	20.3541	9.6881	31.9177	5.8088	1.5236	0.4762	1.0474
OG_10260	-	CLC10	Haoe|25	HantHconHele|39	0.271	11	2	0	Y	N	N	0.3382	0.0972	1.9904	0.4661	0.259	2.5059	0.3526	0.0076	2.0715	0.9841	0.002	8.727	0.0195	0.0096	0.3299	1.2078	0.0001	9.1847	2.9098	0.0209	4.3845	0.0419	0.0372	0.1316	3.4251	0.0087	4.4339	544.71	410.806	0.7663	0.4395	20.3813	5.5766	23.2423	1.0588	1.0027	0.0018	1.0009
OG_10260	-	CLC10	Haoe|25	HdemHert|43	0.2365	7	2	0	Y	N	N	1.5548	0.2204	10709.8	7.8457	8.1877	3.3176	1.6429	0.1574	12604.5	1.6721	0.6632	8.5421	0.0697	0.0755	0.0063	2.1042	0.8324	9.8969	1.0754	3.0087	0.0008	0.0089	0.0092	0.0019	1.2808	5.2869	0.0008	1.8914	0.0005	1.2735	-0.5042	20.3813	9.6881	23.2423	5.8088	3.031	1.0483	1.9827
OG_10274	FBgn0032635	CG15141	Djun|7	Haoe|21	0.5391	6	2	0	Y	N	N	0.8434	0.5564	2.3496	3.1954	1.9211	307.388	0.5553	0.2166	1.1512	0.697	0.6119	1.3079	0.7862	0.5195	4.6621	0.6596	0.6544	0.6899	0.8264	1.0997	0.5567	0.246	0.2704	0.0152	1.1878	3.0216	0.5993	0.298	0.5128	0.1724	-0.2159	65.8603	71.385	62.5675	41.7709	11.8621	9.1386	2.7235
OG_10274	FBgn0032635	CG15141	Djun|7	HantHconHeleHhewHsapHleuHsar|84	0.5842	7	2	0	Y	N	N	0.6414	0.0993	196.769	0.0334	0.0023	4630.4	1.4435	0.1203	210.013	1.6129	0.4928	9.5372	0.1315	0.0101	1.9188	2.3287	0.7507	11.0666	2.5144	4.9612	0.0485	3.9373	4.3933	0.0004	1.6132	6.2393	0.0527	2.7352	0.0097	1.9222	-0.9523	65.8603	8.2771	62.5675	9.1741	3.7164	0.995	2.7214
OG_10274	FBgn0032635	CG15141	Djun|7	HdorHxan|102	0.608	7	2	0	Y	N	N	1.4262	0.5054	59.5819	0.0496	0.0387	118.043	20.7544	11.3064	64.6744	0.6745	0.4278	2.4567	0.0491	0.0426	0.1502	1.0036	0.6526	2.9396	0.473	0.8466	0.0412	0.9911	1.0991	0.0013	0.0484	0.0577	0.0455	0.7949	0.0421	0.5764	-0.2179	65.8603	13.3143	62.5675	5.3906	2.5301	1.4096	1.1205
OG_10274	FBgn0032635	CG15141	Hant|20	Haoe|21	0.129	7	2	0	Y	N	N	0.4217	0.1315	2.5588	56.2327	56.512	0	0.3352	0.0671	2.6432	0.8397	0.5828	2.4397	1.8391	1.9571	0	0.7394	0.4309	2.5407	1.9912	4.4304	0.9534	0.0327	0.0346	0.0012	2.2057	6.4214	0.9612	0.6723	0.5058	0.9349	-0.1463	26.8889	71.385	10.8017	41.7709	5.0012	2.9907	2.0105
OG_10274	FBgn0032635	CG15141	Hant|20	HdorHxan|102	0.1978	8	2	0	Y	N	N	66.0509	4.2962	2604.11	8.5657	8.5142	1.706	413.833	0.0211	2859.78	1.0802	0.2014	6.571	0.9153	0.988	0.0006	1.1187	0.0001	7.3101	0.0164	0.0469	0.0025	0.1069	0.116	0.0004	0.0027	0.0032	0.0026	5.223	0.1188	0.9198	-0.0013	26.8889	13.3143	10.8017	5.3906	1.4735	0.2368	1.2367
OG_10274	FBgn0032635	CG15141	Haoe|21	Hdor|30	0.2313	5	2	0	Y	N	N	1.0108	0.1945	8726.94	1.1285	1.0746	0.0672	1.0448	0.0882	19810.9	0.9644	0.5944	3.3201	2.4939	2.5946	0.0008	0.7727	0.3117	3.4293	0.954	3.0558	0.0004	2.2098	2.4144	0.0117	0.7396	3.5349	0.0002	0.8772	0.0003	1.4839	-0.5782	71.385	25.0592	41.7709	10.8772	5.8832	3.134	2.7492
OG_10274	FBgn0032635	CG15141	Haoe|21	Hheb|39	0.1895	3	2	0	Y	N	N	1.0309	12.1172	1.7519	13.3293	12.9461	0.0453	0.9122	13.6424	1.7762	0.4409	0.3434	1.0506	0.431	0.453	0.0003	0.4418	0.3319	1.0836	0.4276	0.0283	0.5997	0.0323	0.035	0.0073	0.4843	0.0243	0.6101	0.4887	49.1029	0.3458	0.5379	71.385	29.5872	41.7709	18.1632	3.0541	2.0515	1.0026
OG_10274	FBgn0032635	CG15141	Haoe|21	Hric|77	0.2108	7	2	0	Y	N	N	2.1403	3.076	2.9518	0.0003	0.0011	0.0001	24.0171	1.03041e+06	28.1055	1.6312	1.4713	2.6322	0.0018	0.0015	0.0068	1.7823	1.6216	2.7283	0.7621	0.4783	0.8917	6.0524	1.4277	54.3107	0.0742	0	0.0971	0.2857	4.0835	0.0645	0.5893	71.385	24.052	41.7709	19.623	8.9988	6.999	1.9999
OG_10274	FBgn0032635	CG15141	Haoe|21	Hsap|79	0.244	9	2	0	Y	N	N	1.59272e+06	3.91881e+06	4.0266e+06	2264.73	2322.19	0	1.63698e+06	inf	4.16421e+06	1.7821	1.0349	6.4038	0.0015	0.0016	0	1.958	1.1468	6.6836	0	0	0	0	0	0	0	0	0	1.0004	10.9187	0.5701	0	71.385	5.0001	41.7709	4.4864	2.0001	0.9999	1.0003
OG_10274	FBgn0032635	CG15141	Haoe|21	Hxan|101	0.2313	5	2	0	Y	N	N	2.1703	0.5121	33277.3	7.0734	0.5886	inf	1.9597	0.3171	23456.4	1.3197	0.9223	4.0059	0.9434	0.0835	33.4435	1.4054	1.1418	2.8721	0.6081	1.8012	0.0001	0.1334	0.1419	0	0.7171	3.6012	0.0001	0.6425	0.0001	0.5876	-0.1973	71.385	8.2261	41.7709	8.2084	3.337	2.0317	1.3053
OG_10274	FBgn0032635	CG15141	Hdor|30	HdemHert|37	0.1986	9	2	0	Y	N	N	2193.16	0	648846	0.4334	0	inf	109421	0	676252	1.105	0	8.2782	0.0013	0	0.02	1.3475	0	9.0523	0.0005	0.0016	0	0.0029	0.0036	0	0	0	0	inf	0.0175	0.956	-0.0001	25.0592	11.1318	10.8772	14.9457	1.2179	0	1.2179
OG_10275	-	ATFC	Hhew|41	HconHsapHele|68	0.1018	7	2	0	Y	N	N	0.9859	0.0004	4.7986	46.5694	0.0003	15371.9	0.975	0.8107	4.8746	21.9755	0	177.421	9.656	0.0001	139.911	23.8903	0	180.46	22.2896	0.0475	36.9736	0.2073	0.209	0.0091	24.5025	0	37.0208	1.20055e+06	1179.35	0.4	0.7032	1.1661	4.975	2.0307	1.6663	1.1646	0	1.1646
OG_10275	-	ATFC	HconHsapHele|68	HhewHsar|71	0.0995	6	2	0	Y	N	N	6.0697	0.4132	44.6273	1.3437	0.6687	333.079	8.9314	162.675	44.6694	22.1526	1.4071	170.196	19.7146	9.9032	164.206	22.4754	0.1951	170.581	3.6497	3.4054	3.8137	14.6714	14.8106	0.493	2.5165	0.0012	3.8187	16.9493	1.6683	0.6952	0.0757	4.975	2.4457	1.6663	2.0483	2.4159	0.1346	2.2813
OG_10283	FBgn0032644	CG5131	Djun|7	Hheb|41	0.3024	8	2	0	Y	N	N	3496.13	0.0013	12660.2	0.0067	0.0092	0	2854.57	0	12307.6	6.195	0	46.1145	0	0	0	7.567	0	46.4855	0.0018	0.0006	0.0036	0.0005	0.0004	0.0022	0.0027	0.001	0.0038	9.18224e+06	3.6666	0.7192	0.0003	10.0195	1.0017	22.8789	1.6818	1.0009	0	1.0009
OG_1028	FBgn0063493	GstE7	HdemHert|32	Hric|70	0.0443	3	2	0	Y	N	N	5903.54	1.1806	7.00062e+06	2.7257	2.4032	4110.31	1.76883e+06	inf	7.11072e+06	1.9888	0.0009	13.7411	0.0143	0.0143	0.0133	2.1089	0	13.8375	0.0003	0.0008	0	0.0052	0.006	0	0	0	0	2456.21	0.0034	0.5729	-0.0001	4.6777	9.0131	4.641	8.0904	1.0055	0.0004	1.0051
OG_10301	FBgn0040028	CG17450	Haoe|23	Hric|76	0.2324	7	2	0	Y	N	N	1.1034	0	3.4041	0.095	0	0.6642	0.9018	0	3.3277	3.9927	0	28.9625	0.0026	0	0.0633	4.1817	0	29.3568	3.6186	0.008	8.5081	0.0273	0.0223	0.0952	4.6368	0	8.822	inf	788.931	0.7277	1.508	13.1598	4.0001	41.1515	8.9983	1.0204	0	1.0204
OG_10307	-	LRC15	Haoe|21	Hhec|41	0.2499	6	2	0	Y	N	N	1.7402	0.0008	102.438	3.9838	3.4606	17.4477	1.3983	0	97.2098	2.5024	0.0019	15.1462	0.0406	0.0381	0.0775	2.6178	0	15.4083	1.438	2.3821	0.1479	0.0102	0.011	0.0044	1.8721	3.6768	0.1585	1562.54	0.0454	1.0638	-0.7165	19.0656	8.0372	40.1282	13.6101	2	0.0013	1.9987
OG_10312	-	NTM1	Haoe|19	HdorHxan|94	0.157	4	2	0	Y	N	N	1.1896	0.0068	3.8669	0.0071	0.0264	0.0139	1.0284	0	3.8985	2.5855	0.0002	16.177	0.0021	0.0014	0.0576	2.9096	0	16.3145	2.1734	0.027	4.1834	0.2958	0.0534	4.1369	2.8292	0.0002	4.1848	16685.1	165.633	0.3601	0.4791	5.9993	4.6621	13.2531	6.5612	1.0011	0.0001	1.001
OG_10320	FBgn0031725	DIP-eta	Hheb|39	Hwal|91	0.0739	4	2	0	Y	N	N	1390.55	0.0328	9034.08	10.1286	0.2391	11237.7	3121.68	0	8666.15	12.2215	0.0003	84.0379	0.1914	0.0047	23.6595	12.8677	0	84.2054	0.0088	0.0086	0.0093	0.0189	0.0198	0.0021	0.0041	0	0.0097	50948.3	0.4809	1.0272	-0.0004	3.9992	3.5299	4.7205	4.3207	1.5278	0	1.5278
OG_10321	-	SSRP1	Haoe|19	Hxan|102	0.1125	4	2	0	Y	N	N	90.4157	0.0006	258334	0.054	0.001	14121.5	9574.21	0	269448	3.539	0	18.393	0.0148	0.0003	0.1687	4.0504	0	19.4857	0.0391	0.0758	0.0001	0.2734	0.2919	0	0.0004	0.0009	0.0001	100520	0.0009	0.003	-0.0099	3.0046	3.9611	9.8932	2.9473	1.0032	0	1.0032
OG_10322	-	ACDC	Haoe|22	HantHconHhewHeleHsapHleuHsar|83	0.1866	6	2	0	Y	N	N	476.277	55.5888	4142.23	0.0421	0.0208	1.7861	1018.92	276.245	4264.62	2.8369	0.392	18.7331	0.0013	0.0007	0.0151	2.949	0.4091	18.9678	0.006	0.0071	0.0045	0.0312	0.033	0.0085	0.0029	0.0015	0.0044	7.351	0.4896	0.7425	-0.0004	34.4147	2.712	47.2319	6.8098	1.1389	0.1364	1.0025
OG_10326	-	HETE1	Djun|7	Haoe|24	0.3809	7	2	0	Y	N	N	1.3866	0.4536	29.7699	0.4524	0.4042	6.6446	2.079	0.4461	27.783	1.764	0.9264	6.9098	0.7691	0.8039	0.2234	1.9642	0.9539	7.4267	1.2722	2.0422	0.2321	1.6999	1.9889	0.0336	0.9448	2.138	0.2673	1.2141	0.0841	0.5967	-1.0161	9.858	15.1081	32.3126	27.6471	1.8303	0.8266	1.0037
OG_10326	-	HETE1	Hhec|43	Hric|75	0.0646	4	2	0	Y	N	N	2.0876	0	7.7001	0.1425	0	0.655	1.8365	0	7.6013	6.0618	0	38.7802	0.0047	0	0.1481	6.1424	0	38.8829	2.9036	0.0053	5.0363	0.0328	0.0182	0.2261	3.3446	0	5.1153	inf	1284.87	0.7816	0.6038	4.9994	5.0157	11.7307	13.1845	1.0051	0	1.0051
OG_10335	-	TRM44	Djun|7	Haoe|21	0.3233	6	2	0	Y	N	N	0.8934	0.2607	9.5231	0.9862	0.9706	0.8768	1.047	0.0522	11.8854	0.596	0.2857	2.4936	1.0335	1.0835	0.4915	0.4795	0.0553	2.7829	0.6672	1.0957	0.2618	1.048	1.1163	0.5606	0.458	1.0592	0.2341	1.4276	0.2527	1.2376	-0.7624	26.8065	42.0469	37.5265	32.5064	3.4668	1.4281	2.0387
OG_10335	-	TRM44	Haoe|21	HburHwal|93	0.2019	4	2	0	Y	N	N	8.5463	251.998	8.7232	157.286	121.185	407.279	6.3519	5661.22	5.2074	2.5581	2.2922	4.1964	3.7885	2.5636	22.4968	2.2762	2.2229	2.5612	0.2993	0.0091	0.4811	0.0241	0.0212	0.0552	0.3584	0.0004	0.4918	0.2971	84.4538	-0.0151	0.1145	42.0469	12.3186	32.5064	5.9182	7.3642	5.6775	1.6867
OG_10338	FBgn0034274	CG10931	Djun|7	Hbur|23	0.5182	8	2	0	Y	N	N	28.9202	0.0001	12279.7	0.1449	0.0007	39.5355	25.6411	0	18231.8	1.3609	0	10.3653	0.0035	0	0.0734	1.7555	0	11.2775	0.0471	0.0749	0.0008	0.0242	0.0279	0.0019	0.0685	0.1684	0.0006	347635	0.0068	0.7618	-0.0209	20.5968	9.3756	20.436	3.6782	1.965	0	1.965
OG_10338	FBgn0034274	CG10931	Hcon|26	Hele|32	0.0334	2	2	0	Y	N	N	1.5907	inf	5.269	0.0643	inf	0	1.1407	0	5.2745	33.1069	0	210.599	0	0	0	34.6923	0	211.156	20.8134	0	39.9692	0.0002	0	0.0828	30.4119	0	40.0336	5.12195e+07	inf	0.7744	0.8851	3.9856	1.9998	3.8148	5.7662	1.9976	0	1.9976
OG_10338	FBgn0034274	CG10931	Hric|73	HantHhewHsapHconHeleHleuHsar|82	0.079	3	2	0	Y	N	N	2.7124	1.4858	9.9153	0.0023	0	1.2729	2.8956	1.73885e+06	9.9378	5.8393	1.3667	32.4963	0.0051	0	0.2397	6.1502	1.4506	32.739	2.1528	0.9198	3.2774	2.2728	2.3042	0.1883	2.124	0	3.2944	3.9894	3.9063	0.9344	0.0698	15.4177	8.0054	13.0833	8.3476	4.9899	1.0001	3.9898
OG_10347	FBgn0032382	Mal-B2	Hant|20	Hbur|24	0.1476	10	2	0	Y	N	N	inf	0	inf	0	0	0	inf	0	inf	10.5409	0	81.8433	0	0	0	11.9728	0	85.4784	0	0	0	0	0	0	0	0	0	inf	nan	0.8782	0	3.9981	4.8629	2.0077	12.344	1.1953	0	1.1953
OG_10347	FBgn0032382	Mal-B2	Hcon|27	Hele|33	0.0347	3	2	0	Y	N	N	0.9134	0.0005	1.9684	0.0016	0.0015	0	0.8007	0	1.8914	14.5379	0	79.4924	0.0001	0.0001	0	16.1276	0	79.6676	15.9169	0.0146	40.3836	0.0338	0.0366	0	20.1421	0.0042	42.1202	2.65152e+06	1800.35	1.3411	0.5365	10.9114	1.9107	2.687	0.9788	1.8253	0	1.8253
OG_10347	FBgn0032382	Mal-B2	Hheb|40	Hric|76	0.1375	9	2	0	Y	N	N	0.7451	50.4708	1.9801	1.8868	6.6004	0.3507	0.667	1.02074e+06	1.9098	1.6998	0.0149	11.857	0.0079	0.0079	0.0088	1.8427	0.0155	12.1361	2.2814	0.0003	5.9881	0.0042	0.0012	0.025	2.7625	0	6.3548	132.377	12517.5	0.734	1.1665	9.2987	12.0252	18.2119	19.9982	1.0093	0.0076	1.0017
OG_10347	FBgn0032382	Mal-B2	Hric|76	Hsar|83	0.1087	5	2	0	Y	N	N	1460.82	0.0214	204549	0.175	0.0871	32.0802	80570.3	0.0352	245474	2.4781	0.0001	17.6065	0.0019	0.001	0.0246	2.613	0	17.8612	0.0017	0.0027	0.0001	0.011	0.0115	0.0008	0	0	0.0001	49913.5	0.0199	0.7355	-0.0003	12.0252	6.5701	19.9982	4.7064	1.0011	0	1.0011
OG_10358	-	CASP3	Evib|17	Hsar|77	0.4976	9	2	0	Y	N	N	1588.4	365.755	740363	1379.89	0.1152	1.13894e+06	1965.55	536.23	517060	2.915	1.0983	16.9236	4.0093	0.0004	74.2112	2.5657	1.4812	9.5627	0.0018	0.003	0	0.0029	0.0033	0.0001	0.0013	0.0028	0	1.9984	0.0049	1.4118	-0.0002	19.898	4.371	11.2594	1.0284	2.9885	0.9967	1.9918
OG_10361	FBgn0030676	CG12379	HantHconHeleHhewHsapHsarHleuHric|85	HdorHxan|99	0.0513	7	2	0	Y	N	N	9.72422e+06	38.5222	3.21881e+08	870.444	3.7871	inf	1.6615e+07	69.3805	3.19758e+08	10.6103	0.0001	66.8006	0.0117	0.0001	0.2766	10.7079	0.0001	66.9615	0	0	0	0	0	0	0	0	0	98975.6	0.1574	1.2621	0	2.0011	6.0072	0.9928	2.0377	1.9981	0	1.9981
OG_10364	FBgn0050035	Tret1-1	Djun|7	Haoe|23	0.7031	6	2	0	Y	N	N	1.7285	0.1161	6.2673	2.7832	0.8155	29.0195	1.0914	0.016	5.788	2.4428	0.1491	11.1372	2.3258	0.5074	55.8776	2.4699	0.0426	9.7775	1.4133	1.2838	1.777	0.8356	0.6222	1.9255	2.2629	2.6576	1.6893	19.7052	0.4925	0.5721	-0.5812	9.361	5.6185	80.6151	50.3817	1.1198	0.0541	1.0657
OG_10364	FBgn0050035	Tret1-1	Haoe|23	Hdor|32	0.1634	4	2	0	Y	N	N	1086.99	0	8970.35	0	0	0	2595.15	0	88987.3	13.5069	0	78.8627	0	0	0	13.9579	0	79.0813	0.0124	0.0145	0.0088	0.0386	0.0301	0.0809	0.0054	0.0085	0.0009	inf	0.3413	0.5593	-0.0006	5.6185	2.0033	50.3817	3.3388	1.0001	0	1.0001
OG_10392	-	HEXB	Djun|6	Hbur|23	0.716	9	2	0	Y	N	N	1.1706	0.5594	7.8104	7.2275	7.0172	5.5726	0.5638	0.0468	8.7194	0.8179	0.4817	3.0973	0.8559	0.9298	0.0208	0.7917	0.1435	4.1672	0.6987	0.8612	0.3966	0.1184	0.1325	0.0037	1.4044	3.0654	0.4779	0.9484	0.2476	0.5317	-0.5899	42.3725	17.7599	78.3547	13.9068	3.0646	1.5729	1.4917
OG_10392	-	HEXB	Djun|6	Hric|70	0.6661	9	2	0	Y	N	N	1.1995	0.6608	38.5919	1.2249	0.8198	508.347	1.4833	0.5926	19.7496	0.7267	0.5954	1.7673	1.0085	0.7671	5.4424	0.5729	0.4915	1.0533	0.6058	0.901	0.0458	0.8233	0.9357	0.0107	0.3862	0.8293	0.0533	0.3745	0.0268	-0.2671	-1.6559	42.3725	53.0989	78.3547	38.2375	6.5512	4.7662	1.785
OG_10392	-	HEXB	Haoe|20	Hhec|39	0.2168	4	2	0	Y	N	N	2.1313	58.2863	2.1101	2.2749	2.17	5391.64	2.0805	107.42	2.1253	1.5024	1.261	2.8623	0.1233	0.1294	0.0033	1.6199	1.3701	2.9361	0.7049	0.0216	1.3565	0.0542	0.0596	0	0.7786	0.0128	1.3815	0.4031	65.7563	-0.2204	1.0855	67.6958	28.7469	71.2095	22.5707	8.4921	6.0525	2.4396
OG_10392	-	HEXB	Haoe|20	Hleu|53	0.2821	9	2	0	Y	N	N	16.6234	3.3469	80738.8	0.2571	0.2312	0.0004	138.955	24.2417	113814	0.6098	0.2395	2.9125	0.05	0.0533	0	0.6672	0.2605	3.0384	0.0367	0.0716	0	0.1946	0.2306	0.0002	0.0048	0.0107	0	1.9552	0.0005	1.0527	-0.0314	67.6958	25.9703	71.2095	7.0588	3.0216	1.0225	1.9991
OG_10392	-	HEXB	Haoe|20	Hric|70	0.2403	7	2	0	Y	N	N	3.7261	1.7213	88.912	0.1156	0.1103	0.1377	78.5295	136.212	89.8553	1.2784	1.1414	2.0947	0.3152	0.3347	0.0002	1.3638	1.2207	2.1663	0.3431	0.6631	0.0236	2.7271	3.0351	0.0015	0.0174	0.009	0.0241	0.308	0.0356	-0.9901	-0.6891	67.6958	53.0989	71.2095	38.2375	12.7351	9.736	2.999
OG_10392	-	HEXB	Haoe|20	HantHconHeleHsapHhewHleuHsar|77	0.2403	7	2	0	Y	N	N	0.2766	0.0409	1.1701	0.6314	0.608	0.1035	0.2592	0.0075	1.1808	0.6117	0.0605	3.5024	0.3346	0.351	0.0051	0.6504	0.0136	3.6341	2.2114	1.4766	2.9932	0.5299	0.5773	0.0497	2.5095	1.8023	3.0777	11.0464	1.9055	0.985	0.657	67.6958	12.1431	71.2095	10.793	1.6314	0.1354	1.496
OG_10392	-	HEXB	Haoe|20	HantHconHeleHsapHhewHleuHsarHricHdemHert|79	0.2261	5	2	0	Y	N	N	2.3611	2.4619	4.3201	0.7315	0.7167	0.1358	3.0663	520.91	4.3236	1.6005	1.0201	4.2666	0.9315	0.9592	0.0061	1.6898	1.03	4.3496	0.6779	0.4144	0.9876	1.2734	1.3382	0.0448	0.5511	0.002	1.006	0.9105	2.0278	0.3917	0.1182	67.6958	6.6862	71.2095	4.3688	2.3983	1.2553	1.143
OG_10392	-	HEXB	Haoe|20	HburHwal|94	0.2039	4	2	0	Y	N	N	4.0386	2.7674	10.6456	1.1831	1.1556	1.2336	6.6135	41.8016	10.6012	0.7729	0.5158	2.0996	0.521	0.5349	0.0145	0.8044	0.513	2.1384	0.1914	0.1864	0.1972	0.4404	0.4628	0.0117	0.1216	0.0123	0.2017	0.7891	0.9082	0.315	0.0137	67.6958	14.5545	71.2095	20.497	2.4647	1.3776	1.087
OG_10392	-	HEXB	Haoe|20	HdorHxan|98	0.2195	4	2	0	Y	N	N	1.4079	9.2404	3.1447	0.1672	0.0858	3.4127	1.3587	9.4371	3.2116	0.9545	0.4601	4.2172	0.0055	0.0029	0.0761	1.1069	0.5431	4.3808	0.6779	0.0498	1.341	0.0331	0.0336	0.0223	0.8147	0.0576	1.364	1.3886	25.5094	0.6522	0.5391	67.6958	11.6771	71.2095	10.8508	2.4328	1.0185	1.4143
OG_10392	-	HEXB	Hbur|23	Hhec|39	0.1943	8	2	0	Y	N	N	27.524	33.9794	69.2315	17.1127	0.0361	3675.28	28.4898	442072	61.797	1.4848	0.6771	6.6547	0.7713	0.0017	15.0603	1.6194	0.8195	6.118	0.0539	0.0199	0.0961	0.0451	0.0475	0.0041	0.0568	0	0.099	1.5353	3.8903	0.7412	0.0168	17.7599	28.7469	13.9068	22.5707	2.5354	1.0001	1.5354
OG_10392	-	HEXB	Hdor|29	Hheb|38	0.0873	3	2	0	Y	N	N	0.8547	0.1634	2.5557	1.087	2.2033	0.7641	0.7937	0.0073	2.6453	1.2529	0.0034	7.4707	0.3864	0.0327	5.167	1.3385	0.0002	7.5592	1.4659	0.021	2.9231	0.3554	0.0148	6.7621	1.6863	0.0239	2.8575	436.514	137.714	0.8504	0.6285	16.7206	16.4611	19.028	19.1285	1.2425	0.0028	1.2396
OG_10392	-	HEXB	HdemHert|36	Hric|70	0.0527	2	2	0	Y	N	N	2.8677	4.274	6.3873	0.015	0.0148	0.6416	3.3812	7.76936e+07	6.3924	1.5703	0.8623	5.3361	0.0262	0.0262	0.0308	1.6267	0.8986	5.3444	0.5476	0.2018	0.8354	1.7497	1.7637	0.048	0.4811	0	0.8361	1.1632	4.9743	1.9436	0.446	35.1212	53.0989	16.7386	38.2375	8.6578	4.0022	4.6555
OG_10392	-	HEXB	Hhec|39	HantHconHeleHsapHhewHleuHsarHricHdemHert|79	0.0594	4	2	0	Y	N	N	55.9541	11.0232	133.616	13.5942	13.4625	1898.91	64.294	0.2283	133.489	4.0133	0.2182	16.4528	1.116	1.1194	0.0267	4.5235	0.0002	16.4859	0.0717	0.0198	0.1231	0.0821	0.0832	0	0.0704	0.0007	0.1235	23.006	6.2843	2.068	0.0098	28.7469	6.6862	22.5707	4.3688	3.2057	0.1335	3.0722
OG_10392	-	HEXB	Hric|70	HconHeleHsapHhew|73	0.1175	3	2	0	Y	N	N	6.4121	27.7119	12.5716	0.0386	0.3139	0.0011	11.534	123.298	23.5827	4.1671	2.4124	15.2061	0.0665	0.0673	0.0135	4.5503	2.6655	15.3624	0.6499	0.0871	1.2096	1.7221	0.2145	12.7021	0.3945	0.0216	0.6514	1.002	13.9729	0.3751	0.1127	53.0989	2.7182	38.2375	3.7301	2.0032	1.0006	1.0026
OG_10396	-	TLL2	Djun|7	Hric|77	0.4192	9	2	0	Y	N	N	0.9739	0.009	651.724	0.0186	0.0142	961.531	18.8569	0.0523	627.944	0.6541	0.0096	5.4239	0.0295	0.0257	0.0965	0.8348	0.0045	6.0224	0.6716	1.0634	0.0083	1.5893	1.8105	0.0001	0.0443	0.0853	0.0096	76.5242	0.0046	0.8044	-0.454	23.8723	9.8665	23.0573	11.3149	1.0317	0.0133	1.0184
OG_10396	-	TLL2	HleuHsar|81	Hxan|101	0.2152	12	2	0	Y	N	N	70786.2	4.0749	378065	10.5704	9.792	23.5339	93310.6	0	384939	6.3722	0.0002	48.3479	0.0014	0.0015	0.0001	7.3709	0	52.1741	0.0001	0.0001	0.0001	0.0001	0.0002	0	0.0001	0	0.0001	33713.3	2.3138	0.7958	0	2.9414	9.0615	1.0011	2.5386	1.0041	0	1.0041
OG_10396	-	TLL2	Hwal|97	HdorHxan|102	0.1743	6	2	0	Y	N	N	711.99	10.7192	3351.19	0.6265	4.3563	0	2512.23	12.0489	28565.3	0.9048	0.0067	6.8257	0.0028	0.0029	0	1.0181	0.0073	7.0896	0.0013	0.0006	0.002	0.0045	0.0007	0.05	0.0004	0.0006	0.0002	153.582	2.7143	0.7925	0.0002	14.9655	12.9578	8.5001	7.0632	1.0081	0.0065	1.0016
OG_10413	-	ACP	Haoe|18	Hric|69	0.2513	11	2	0	Y	N	N	1.0775	0	2.8986	0.6992	0	70.3154	0.797	0	2.6046	2.1217	0	13.9063	0.0399	0	1.2189	2.2022	0	14.0083	1.9691	0.0269	4.7976	0.057	0.064	0.0173	2.7632	0	5.3782	inf	122.367	0.4787	0.3264	9.2939	4.0001	16.187	4.0029	1.2166	0	1.2166
OG_10413	-	ACP	Hbur|21	Hsar|72	0.211	13	2	0	Y	N	N	1.9259	843652	2.9859	0.251	1488.71	0	1.3723	607537	2.6847	4.8747	1.9124	21.5769	0.0013	0.0013	0	5.0694	1.9994	21.7876	2.5312	0	7.2262	0.0051	0	0.0413	3.6941	0	8.1153	2.001	1.71859e+06	0.1807	0.3442	3.9989	10.0108	4.2987	5.1092	2.9985	0.9992	1.9993
OG_10416	-	PAXI1	Djun|7	Hhec|44	0.5095	9	2	0	Y	N	N	2.59	5.5978	4.5415	7.371	4.9667	105.986	2.0846	3.8582	4.7014	1.0463	0.6131	3.8287	0.3202	0.2359	1.2021	1.3596	0.789	4.466	0.404	0.1095	0.8431	0.0434	0.0475	0.0113	0.6522	0.2045	0.9499	0.9723	5.162	1.8714	0.3296	99.5853	22.6174	97.0899	19.1558	6.0026	3.0434	2.9592
OG_10416	-	PAXI1	Djun|7	Hric|78	0.5001	8	2	0	Y	N	N	1.5956	1.2366	3.5409	1.228	1.17	1.4175	2.3946	4.709	3.6855	0.8021	0.7034	1.448	0.9555	0.9956	0.3408	0.7522	0.5975	1.5897	0.5027	0.5688	0.4089	0.7781	0.8509	0.2404	0.3141	0.1269	0.4313	0.3146	0.5068	0.4389	-0.4919	99.5853	39.4058	97.0899	36.9027	7.5495	5.7426	1.8069
OG_10416	-	PAXI1	Hant|22	Haoe|23	0.137	5	2	0	Y	N	N	1.0432	218.258	1.4547	4.4599	4.4762	0.0084	0.9116	1181.29	1.446	1.1587	0.815	3.1408	0.0381	0.0402	0	1.254	0.8889	3.2338	1.1107	0.0037	2.159	0.0085	0.009	0.004	1.3757	0.0008	2.2365	0.6682	610.5	1.0952	0.7967	16.0653	133.615	8.5542	84.1403	4.9932	2.9932	2
OG_10416	-	PAXI1	Haoe|23	Hric|78	0.2852	6	2	0	Y	N	N	0.5946	0.5387	1.0747	0.0377	0.035	0.0015	0.6932	0.8404	1.0694	0.6811	0.5739	1.3017	0.0652	0.0685	0	0.7294	0.6185	1.3343	1.1454	1.0653	1.2112	1.7305	1.9597	0.0018	1.0522	0.736	1.2477	0.3917	1.3846	0.7091	0.1956	133.615	39.4058	84.1403	36.9027	7.0745	5.0834	1.9911
OG_10416	-	PAXI1	Haoe|23	Hsap|81	0.3254	8	2	0	Y	N	N	0.7163	0.236	23955.4	0.0019	0.0018	0	1.2785	0.3493	23972.4	1.1163	0.7874	2.9972	0.0088	0.0094	0	1.2158	0.8649	3.1072	1.5585	3.3361	0.0001	4.6241	5.2141	0	0.9509	2.4764	0.0001	0.6657	0	1.0924	-1.0522	133.615	16.9911	84.1403	5.1773	5.001	3.0023	1.9987
OG_10416	-	PAXI1	Haoe|23	HantHconHeleHhewHsapHsarHleu|86	0.2753	4	2	0	Y	N	N	0.9017	1.0769	1.0315	7.8608	7.4704	1.3224	0.6949	0.7291	1.0235	0.8675	0.8143	1.1709	2.907	3.0605	0.0042	0.7416	0.6584	1.1941	0.9621	0.7562	1.1351	0.3698	0.4097	0.0032	1.0672	0.903	1.1668	0.2522	1.7866	0.101	0.2991	133.615	21.719	84.1403	29.6654	5.0048	3.9969	1.0079
OG_10416	-	PAXI1	Haoe|23	HburHwal|99	0.283	4	2	0	Y	N	N	1.2136	6.7811	1.1092	4.4807	2.3174	47.0582	1.055	9.5482	0.8226	0.5252	0.4704	0.8672	0.4124	0.2152	3.8921	0.5472	0.5261	0.6623	0.4327	0.0694	0.7818	0.092	0.0929	0.0827	0.5187	0.0551	0.8051	0.2955	11.7337	0.2324	0.5504	133.615	30.3769	84.1403	16.935	4.957	3.8263	1.1307
OG_10416	-	PAXI1	Hbur|26	Hheb|43	0.1784	5	2	0	Y	N	N	14.6476	76.5998	40.1087	2.4225	2.341	0.7001	15.9713	126314	41.8541	0.8536	0.3368	4.1136	0.0321	0.0335	0.0003	1.0577	0.4227	4.3843	0.0583	0.0044	0.1026	0.0132	0.0143	0.0005	0.0662	0	0.1048	1.9366	28.3827	1.4498	0.0231	33.8417	41.9505	15.8562	20.3269	3.0314	1.0323	1.9991
OG_10416	-	PAXI1	Hdor|32	HdemHert|41	0.2316	10	2	0	Y	N	N	2210.23	376.111	5.65104e+07	921.52	846.511	0	1.45669e+07	inf	5.68555e+07	1.4082	0.5195	6.607	3.1858	3.3662	0	1.1249	0.008	6.9583	0.0006	0.0014	0	0.0035	0.004	0	0	0	0	2.1739	0.0001	1.3516	-0.0002	31.4657	27.5417	18.9665	12.3886	2.6833	0.8454	1.8378
OG_10416	-	PAXI1	HdemHert|41	HburHwal|99	0.2115	9	2	0	Y	N	N	0.7034	201.345	1.6737	442.812	316.996	2268.05	0.4046	841.825	1.3509	1.0584	0.4164	5.0592	2.2028	1.5144	14.5135	0.7967	0.134	4.3336	1.5046	0.0021	3.0227	0.005	0.0048	0.0064	1.9691	0.0002	3.2079	1.95	1446.77	1.0824	0.4467	27.5417	30.3769	12.3886	16.935	2.256	0.7647	1.4912
OG_10416	-	PAXI1	Hheb|43	Hric|78	0.1879	8	2	0	Y	N	N	0.7542	0.5278	1.8974	0.7445	0.2329	293.527	0.757	0.4495	1.9132	1.1727	0.9275	2.6464	0.0153	0.0055	0.2207	1.388	1.1224	2.774	1.555	1.7571	1.3948	0.0206	0.0238	0.0008	1.8334	2.497	1.45	0.475	1.0008	0.6234	-0.0781	41.9505	39.4058	20.3269	36.9027	4.4273	3.0016	1.4256
OG_10416	-	PAXI1	Hhec|44	Hxan|102	0.233	11	2	0	Y	N	N	9764.21	0	2.63265e+06	0.1294	0.0001	11355.1	699263	0	2.62119e+06	2.4468	0	17.1381	0.0001	0	0.0033	2.9205	0	17.9531	0.0003	0.0005	0	0.001	0.0011	0	0	0	0	1.90795e+08	0.0128	0.9373	0	22.6174	8.5607	19.1558	6.9896	1.1448	0	1.1448
OG_10431	-	IOJAP	Haoe|21	Hbur|24	0.1577	6	2	0	Y	N	N	1871.13	292.889	51678.5	0.0144	0	inf	17662.8	6.97848e+06	52014.4	9.7194	3.8499	40.8918	0.0005	0	0.0089	10.3898	4.1503	41.8477	0.0052	0.0131	0.0008	0.035	0.038	0	0.0006	0	0.0008	1.9999	0.1087	1.2198	-0.0001	10.5557	3.0001	8.1533	1.0012	2.9999	1	1.9999
OG_10439	-	PXDN	Djun|7	Haoe|20	0.4356	7	2	0	Y	N	N	0.7376	0.2397	4547.65	0.8285	0.08	1722.19	0.671	0.1841	5954.89	0.6408	0.3237	2.8914	0.1449	0.0158	2.8423	0.8806	0.4931	2.8982	0.8688	1.3507	0.0006	0.1749	0.1979	0.0017	1.3123	2.6782	0.0005	1.2585	0.0003	0.4687	-0.6729	13.678	21.9578	18.0738	19.1946	2.1344	0.945	1.1894
OG_10449	FBgn0002906	Blm	Djun|7	Hdor|32	0.4251	10	2	0	Y	N	N	1.5779	0.4993	4523.14	28.9974	26.8177	16.1227	0.6402	0.0001	5019.59	2.0246	1.1173	7.3175	5.8544	6.1866	0.0342	1.279	0.0003	7.7833	1.2831	2.2377	0.0016	0.2019	0.2307	0.0021	1.998	5.3373	0.0016	1.1225	0.0005	0.5848	-0.8504	31.0267	6.7492	43.0042	14.6568	1.8994	0.8949	1.0045
OG_10449	FBgn0002906	Blm	Djun|7	HdorHxan|102	0.4091	9	2	0	Y	N	N	6.1135	3.4329	46.3306	21.6084	20.1514	0.0909	2.8252	0.4193	43.8196	3.0171	2.597	5.4433	11.5412	12.3665	0.0008	1.3111	0.4149	5.8872	0.4935	0.7565	0.1175	0.5341	0.6137	0.0088	0.4641	0.9896	0.1344	0.3629	0.1086	0.1705	-0.1964	31.0267	8.7795	43.0042	5.3161	3.7625	2.7606	1.0019
OG_10451	-	TM107	Evib|3	Haoe|4	0.1539	3	2	0	Y	N	N	10.2197	0.1547	865.382	0.2859	0.2661	468.589	246.401	0.0004	858.614	0.4299	0.0123	2.5755	0.0904	0.0903	0.0948	0.4741	0	2.5991	0.0421	0.0793	0.003	0.3162	0.3396	0.0002	0.0019	0.0006	0.003	40.8459	0.0358	0.7974	-0.0293	3.8936	30.2025	13.0672	7.1702	1.0371	0.0248	1.0123
OG_1045	FBgn0030304	Cyp4g15	Djun|7	Haoe|23	0.3431	5	2	0	Y	N	N	2.2828	0.0312	11.482	0.779	0.8103	0.0527	1.6683	0	10.3043	4.5513	0.0506	30.7527	0.6783	0.7033	0.0468	4.8157	0	31.2724	1.9938	1.6232	2.6783	0.8707	0.868	0.8888	2.8865	2.7221	3.0349	104.304	0.8931	0.6813	-0.1956	11.9223	7.0606	53.2144	70.2465	1.9918	0.0189	1.9729
OG_1045	FBgn0030304	Cyp4g15	Djun|7	HdemHert|40	0.4018	8	2	0	Y	N	N	54.5895	0.0002	39979.4	0.0184	0.0029	49.1979	70.489	0	40562.6	6.4371	0	43.846	0.0026	0.0005	0.0502	6.9552	0	44.8372	0.1179	0.1865	0.0011	0.1432	0.1569	0.001	0.0987	0.2362	0.0011	196372	0.0035	0.693	-0.0759	11.9223	5.0027	53.2144	10.6821	1.9713	0	1.9713
OG_1045	FBgn0030304	Cyp4g15	Haoe|23	Hhec|43	0.2022	7	2	0	Y	N	N	21.0175	0	63.7287	0.1498	0.0001	25.2342	18.8206	0	61.9632	5.8636	0	39.4134	0.0065	0	0.4904	6.3612	0	39.6871	0.279	0.0149	0.6185	0.0434	0.0455	0.0194	0.338	0	0.6405	2.21419e+07	32.1981	0.4079	0.1784	7.0606	4.9267	70.2465	16.2739	1.1602	0	1.1602
OG_10465	-	CEL	Haoe|20	Hbur|22	0.4073	5	2	0	Y	N	N	36.9503	0.0899	97.5579	0.9336	0.5763	6.1268	27.3702	0	92.6208	6.7381	0.0005	50.0858	0.0115	0.0068	0.1114	7.2407	0	51.27	0.1824	0.0058	0.5134	0.0123	0.0118	0.0182	0.2645	0.0007	0.5535	14951.4	47.2557	0.5042	0.022	9.9631	1.016	16.9718	2.8333	1.0031	0.0001	1.003
OG_1046	FBgn0004170	sc	Haoe|21	Hwal|92	0.1836	3	2	0	Y	N	N	11.5838	0.0002	1741.41	0.0009	0.0008	0.0217	570.079	0.0025	2515.35	2.6304	0.0001	20.2283	0.0009	0.0008	0.0025	2.8553	0	21.077	0.2271	0.4126	0.0116	1.0075	1.0675	0.1158	0.005	0.0004	0.0084	42246.9	0.0242	1.3697	-0.0763	8.9475	7.008	20.7027	5.0094	1.9992	0	1.9992
OG_10471	-	MCTP1	HdemHert|39	Hric|72	0.0462	3	2	0	Y	N	N	1.3506	0.0074	2.0503	0.0059	0.0048	0.8622	1.6659	0	2.0464	2.6801	0.0004	8.0843	0.0011	0.0009	0.1556	3.8233	0	8.0943	1.9844	0.0545	3.943	0.1882	0.1882	0.1804	2.295	0	3.9553	9962.4	71.2832	0.9217	0.4957	6.5384	6.5427	12.0998	24.3608	1.2658	0.0001	1.2656
OG_10471	-	MCTP1	HconHsapHhew|75	Hsar|78	0.0414	4	2	0	Y	N	N	1.7425	538.242	1.708	0.058	80.3556	0.065	6.4457	1153.74	5.8034	4.1644	1.1065	11.2958	0.2332	0.2011	0.992	5.8653	1.7462	11.7338	2.3899	0.0021	6.6134	4.0231	0.0025	15.2574	0.91	0.0015	2.0219	4.3773	1818.77	0.9793	0.2908	5.9701	7.156	1.3352	9.0623	1.8059	0.3358	1.47
OG_10478	FBgn0037836	CG14692	Djun|5	Hleu|46	0.6066	12	2	0	Y	N	N	8.6148	0.0093	49.9505	0.0264	0.0181	0.105	20.0996	0.7415	69.6002	1.3492	0.0013	8.9663	0.0058	0.0036	0.0392	1.9675	0.0001	10.2983	0.1566	0.1412	0.1795	0.221	0.2006	0.3738	0.0979	0.0001	0.148	1206.73	0.8543	1.3081	-0.0049	37.4465	9.0355	57.3117	11.4454	1.8879	0.0016	1.8864
OG_10492	-	Y1505	Djun|7	Evib|18	0.6279	6	2	0	Y	N	N	1.038	1.5956	1.8248	1.8636	2.1106	0.8259	0.7149	2.4653	2.076	0.4248	0.2603	1.5452	0.4349	0.4412	0.3616	0.4186	0.1394	1.9053	0.4093	0.1631	0.8468	0.2334	0.209	0.4378	0.5855	0.0565	0.9178	0.8718	2.9205	1.2862	0.4692	139.583	30.2787	115.47	32.2537	4.6109	2.4634	2.1475
OG_10492	-	Y1505	Djun|7	Haoe|23	0.543	6	2	0	Y	N	N	0.9731	0.8827	1.278	1.2055	1.1425	2.0085	0.9012	0.8164	1.2531	0.4607	0.4514	0.526	0.568	0.5977	0.0926	0.4282	0.4024	0.579	0.4735	0.5113	0.4116	0.4712	0.5232	0.0461	0.4751	0.493	0.4621	0.1671	0.4927	-0.6192	-1.618	139.583	125.082	115.47	106.714	14.2004	12.1668	2.0336
OG_10492	-	Y1505	Djun|7	Hbur|26	0.6352	8	2	0	Y	N	N	1.2705	0.4876	219.928	0.9153	0.8617	1.3925	85.4409	11.3387	921.02	0.3006	0.184	1.1222	0.4877	0.514	0.0415	0.2336	0.053	1.2667	0.2366	0.3774	0.0051	0.5329	0.5965	0.0298	0.0027	0.0047	0.0014	0.865	0.0082	0.6098	-0.3634	139.583	27.5002	115.47	14.0725	2.2014	1.1803	1.021
OG_10492	-	Y1505	Djun|7	Hdor|32	0.6336	9	2	0	Y	N	N	1.7294	2.7057	2.1568	3.6364	3.4783	3.782	1.1534	10.1648	2.1693	0.5543	0.454	1.2423	0.8142	0.8669	0.0913	0.4591	0.2883	1.4345	0.3205	0.1678	0.576	0.2239	0.2492	0.0241	0.3981	0.0284	0.6613	0.3991	2.0525	0.7346	0.1529	139.583	51.6086	115.47	22.2609	7.4607	5.3324	2.1283
OG_10492	-	Y1505	Djun|7	HdemHert|40	0.569	9	2	0	Y	N	N	3.9266	14.3966	2.133	11.08	10.6132	3.702	2.6458	2724.21	2.1267	0.8302	0.8103	0.966	0.9197	0.9755	0.0293	0.8017	0.7522	1.0836	0.2114	0.0563	0.4529	0.083	0.0919	0.0079	0.303	0.0003	0.5095	0.1744	5.1697	-0.27	0.2093	139.583	32.362	115.47	23.2831	7.0505	6.0034	1.0471
OG_10492	-	Y1505	Djun|7	Hhec|43	0.5644	8	2	0	Y	N	N	0.565	0.4819	1.1933	0.5891	0.6888	0.2862	0.9128	8.5142	1.8882	0.5189	0.4121	1.2185	0.9822	0.9766	1.0585	0.3533	0.1896	1.2437	0.9184	0.8552	1.0211	1.6671	1.4177	3.6979	0.3871	0.0223	0.6587	0.4515	0.734	0.5447	-0.6053	139.583	30.7699	115.47	40.0934	4.3849	3.021	1.3638
OG_10492	-	Y1505	Evib|18	Hele|35	0.4104	15	2	0	Y	N	N	273.611	47.5952	301868	33.8205	8.148	30390	2826.64	349.585	512653	1.0139	0.3035	5.0185	0.316	0.0842	1.9447	1.4061	0.4328	6.3201	0.0037	0.0064	0	0.0093	0.0103	0.0001	0.0005	0.0012	0	2.9334	0.0019	0.8561	-0.0011	30.2787	18.2001	32.2537	9.2855	1.5317	0.3894	1.1423
OG_10492	-	Y1505	Evib|18	Hhec|43	0.3639	9	2	0	Y	N	N	2.6413	0.3608	9.0037	0.6902	0.7161	0.2003	2.3575	0.1687	9.4639	0.9603	0.0058	7.6277	0.0187	0.0195	0.0051	1.3013	0.0003	8.6616	0.3636	0.0162	0.8472	0.0271	0.0273	0.0255	0.552	0.002	0.9152	187.143	37.6274	1.6204	0.1999	30.2787	30.7699	32.2537	40.0934	2.0058	0.0107	1.9951
OG_10492	-	Y1505	Evib|18	HburHwal|100	0.413	8	2	0	Y	N	N	2.7144	18.5803	4.7824	1.0726	0.8715	45.544	2.4098	524.791	5.1949	1.3058	0.7148	5.5937	0.058	0.0516	0.1527	1.9257	1.0776	6.7447	0.4811	0.0385	1.1696	0.0541	0.0592	0.0034	0.7991	0.0021	1.2983	1.0787	19.5437	0.9257	0.1946	30.2787	26.8287	32.2537	16.7669	2.7873	1.3409	1.4464
OG_10492	-	Y1505	Hant|22	Haoe|23	0.137	10	2	0	Y	N	N	1.2145	6593.64	2.1909	57.7689	418.096	0.0639	1.1648	inf	2.3053	0.6883	0.3977	2.4852	0.0882	0.096	0.001	0.7698	0.4418	2.6755	0.5667	0.0001	1.1343	0.0015	0.0002	0.0164	0.6609	0	1.1606	1.0106	18775.3	1.2558	0.4297	25.3937	125.082	9.1274	106.714	3.9763	1.9777	1.9987
OG_10492	-	Y1505	Haoe|23	Hbur|26	0.2402	5	2	0	Y	N	N	1.9027	0.9367	81.4865	5.3662	5.2271	0.9387	1.5958	0.6455	82.8935	1.0117	0.9798	1.2079	2.1749	2.2823	0.0026	0.8822	0.8173	1.25	0.5317	1.046	0.0148	0.4053	0.4366	0.0027	0.5528	1.2661	0.0151	0.2002	0.0141	-0.1205	-0.6297	125.082	27.5002	106.714	14.0725	6.0164	5.013	1.0034
OG_10492	-	Y1505	Haoe|23	Hhec|43	0.2081	7	2	0	Y	N	N	0.4931	0.2845	1.7477	0.1502	0.1434	19.1998	0.4827	0.2549	1.7681	0.3037	0.1784	1.0574	0.0322	0.0337	0.0107	0.3267	0.1919	1.0942	0.6159	0.6269	0.605	0.2147	0.2347	0.0006	0.6768	0.753	0.6188	0.9853	0.9822	0.6238	-0.1667	125.082	30.7699	106.714	40.0934	2.0156	1.0152	1.0003
OG_10492	-	Y1505	Haoe|23	Hsar|81	0.2447	10	2	0	Y	N	N	1.1024	13.2499	1.6458	0.2852	0.9591	0.026	1.1186	2275.42	1.8177	0.489	0.3357	1.5678	0.0563	0.0563	0.0545	0.5896	0.4092	1.6492	0.4436	0.0253	0.9526	0.1973	0.0587	2.0953	0.527	0.0002	0.9073	0.6635	30.8921	0.7039	0.677	125.082	24.2094	106.714	30.0649	3.3197	1.9957	1.324
OG_10492	-	Y1505	Haoe|23	HantHconHeleHhewHsapHleuHsar|83	0.2127	8	2	0	Y	N	N	3.8703	1.6366	28.3998	0.0203	0.0201	0.0002	17.633	531.524	28.8033	0.6849	0.4606	2.0446	0.0204	0.0214	0	0.7406	0.502	2.0985	0.177	0.2815	0.072	1.0056	1.065	0.0186	0.042	0.0009	0.0729	0.7319	0.2547	0.5598	-0.1318	125.082	15.7673	106.714	21.385	2.3742	1.3709	1.0033
OG_10492	-	Y1505	Haoe|23	Hwal|99	0.2402	5	2	0	Y	N	N	0.3031	0.1174	1.4623	1.5283	1.485	1.0215	0.2867	0.095	1.4806	0.4169	0.1658	1.9572	0.0601	0.0631	0.0015	0.4543	0.1778	2.0237	1.3753	1.4125	1.3385	0.0393	0.0425	0.0015	1.5842	1.8719	1.3668	1.9241	0.959	1.4336	-0.3154	125.082	35.6024	106.714	23.7319	3.0425	1.0405	2.002
OG_10492	-	Y1505	Haoe|23	HburHwal|100	0.2185	4	2	0	Y	N	N	1.5191	1.451	3.0851	0.5693	0.5539	0.1796	1.8955	4.7414	3.1077	0.9168	0.7085	2.2805	0.4783	0.5	0.0042	0.9877	0.7463	2.3899	0.6035	0.4883	0.7392	0.8401	0.9026	0.0235	0.5211	0.1574	0.769	0.4917	1.2858	0.8521	-0.0152	125.082	26.8287	106.714	16.7669	5.9664	3.9997	1.9667
OG_10492	-	Y1505	Hbur|26	HdorHxan|103	0.1948	5	2	0	Y	N	N	137.304	8.9335	10528.5	12.5392	12.0294	7.3681	1197.83	17.3972	12577.3	0.7598	0.0937	3.7951	0.2975	0.3068	0.0132	0.8822	0.0238	3.9396	0.0055	0.0105	0.0004	0.0237	0.0255	0.0018	0.0007	0.0014	0.0003	8.8838	0.0329	0.8515	-0.0013	27.5002	24.6506	14.0725	14.735	1.1959	0.121	1.0749
OG_10492	-	Y1505	Hdor|32	Hheb|42	0.0859	3	2	0	Y	N	N	0.5043	0.0439	1.8333	0.0915	0.0738	1.5313	0.4918	1.2588	1.8517	0.3504	0.0019	2.3667	0.018	0.0147	0.1002	0.3704	0.001	2.4006	0.6948	0.0434	1.2909	0.1968	0.1998	0.0655	0.753	0.0008	1.2964	214.748	32.4825	0.831	0.3241	51.6086	31.2507	22.2609	28.9867	1.0278	0.0048	1.023
OG_10492	-	Y1505	HdemHert|40	HconHeleHhew|50	0.0623	4	2	0	Y	N	N	1.7704	0.1053	13.1735	0.2593	0.2537	62055.1	3.185	2.2781	13.2247	4.8453	0.3017	34.5444	2.5881	2.6031	1.5859	5.1016	0.0002	34.9228	2.7369	2.8652	2.6223	9.9809	10.2606	0	1.6018	0.0001	2.6407	17.5168	1.0241	0.933	-0.0179	32.362	3.5306	23.2831	2.3632	1.229	0.0664	1.1626
OG_10492	-	Y1505	Hhew|49	Hric|77	0.0555	6	2	0	Y	N	N	1.7005	0.3232	408017	172.629	0.0423	inf	1.6408	0.291	393588	2.4197	0.9713	11.4446	0.719	0.0002	33.5651	2.5733	1.0722	11.1571	1.423	3.0053	0	0.0042	0.0044	0	1.5683	3.6845	0	1.8909	0	1.3507	-0.5703	11.4602	50.1792	12.12	66.135	2.8906	0.9999	1.8907
OG_10492	-	Y1505	Hric|77	HantHconHeleHhewHsap|80	0.0802	3	2	0	Y	N	N	5.9686	0.0409	443.296	0.2014	0.2027	13.6524	108.599	13.5917	443.862	1.8066	0.0251	12.0111	0.3836	0.3914	0.008	1.8611	0.0089	12.0722	0.3027	0.6123	0.0271	1.9047	1.9308	0.0006	0.0171	0.0007	0.0272	83.6271	0.0497	2.3944	-0.1855	50.1792	17.7985	66.135	14.8402	2.9879	0.0353	2.9526
OG_10493	-	PBP	Haoe|24	Hric|70	0.2585	7	2	0	Y	N	N	0.6448	0.1322	69.428	35.0819	0.3399	177.838	0.4757	0.1073	46.0735	0.8971	0.4013	3.9481	2.5745	0.0234	34.0122	0.748	0.4377	2.5702	1.3913	3.0361	0.0569	0.0734	0.0689	0.1913	1.5723	4.0779	0.0558	1.5984	0.0231	1.0737	-1.6335	31.0087	16.8341	20.1626	20.7432	2.6113	1.005	1.6064
OG_10493	-	PBP	Hric|70	HantHconHsapHeleHhewHleuHsar|80	0.1081	4	2	0	Y	N	N	1.5081	3.6505	6.1447	0.2038	0.0078	9.7839	1.4699	inf	6.164	3.1191	0.0489	20.6401	0.0236	0.0009	0.7714	3.1745	0.0498	20.7092	2.0683	0.0134	3.359	0.1156	0.1157	0.0788	2.1598	0	3.3597	74.0376	399.62	1.7436	0.8814	16.8341	7.2089	20.7432	10.4065	2.2277	0.0297	2.198
OG_1049	FBgn0039260	Smg6	Djun|7	Hhec|41	0.4422	7	2	0	Y	N	N	1.2435	0.9803	3.4921	2.0626	3.1798	0.9768	0.935	0.5225	3.9477	1.405	0.9749	4.9471	0.7831	0.744	1.3517	1.6296	1.064	5.6205	1.1298	0.9946	1.4167	0.3797	0.234	1.3839	1.743	2.0363	1.4237	0.6161	0.6717	0.4168	0.0686	47.051	21.4801	130.804	46.9264	3.2851	2.0328	1.2523
OG_1049	FBgn0039260	Smg6	Haoe|21	Hhec|41	0.1756	6	2	0	Y	N	N	4.2737	21.4232	8.3376	3.1851	2.5749	69.411	4.1441	1097.79	8.3428	1.3228	0.58	6.0862	0.3286	0.2827	1.2969	1.4414	0.6196	6.2636	0.3095	0.0271	0.73	0.1032	0.1098	0.0187	0.3478	0.0006	0.7508	1.6364	18.1131	1.1488	0.6043	52.6587	21.4801	114.444	46.9264	3.1358	1.1894	1.9464
OG_1049	FBgn0039260	Smg6	Hhec|41	HantHconHhewHsapHeleHleuHsar|82	0.0803	6	2	0	Y	N	N	0.6494	0.9611	1.4887	24.8668	44.7239	0	0.3081	0.0032	1.5167	2.3341	1.3175	10.1613	15.9629	16.4202	0.0001	1.2645	0.0054	10.3436	3.5939	1.3708	6.8256	0.6419	0.3671	7.2196	4.1043	1.6857	6.8198	1.0017	3.4255	0.4933	1.8082	21.4801	19.084	46.9264	32.0198	2.0047	1.0015	1.0032
OG_10506	-	FHAB	Djun|6	Haoe|19	0.4779	4	2	0	Y	N	N	2.1533	1.6833	4.6175	1.1181	0.0686	28.9985	2.5336	2.3202	3.5816	0.7652	0.533	1.9082	0.2621	0.0174	2.9824	1.1136	0.9577	1.6396	0.3554	0.3166	0.4133	0.2344	0.2528	0.1028	0.4395	0.4128	0.4578	0.7273	0.8734	0.3552	-0.0384	17.8793	33.9914	19.6729	23.9796	3.3482	1.9384	1.4098
OG_10506	-	FHAB	Haoe|19	HburHwal|93	0.3068	4	2	0	Y	N	N	83.1995	35.3408	442.316	1.2	1.0539	35.2369	259.666	238.032	450.55	2.7418	1.7619	6.509	0.1318	0.1283	0.1889	3.2822	2.1798	6.8265	0.033	0.0499	0.0147	0.1098	0.1217	0.0054	0.0126	0.0092	0.0152	0.9609	0.2735	0.3908	-0.0114	33.9914	5.1091	23.9796	4.5077	2.232	1.1383	1.0938
OG_10506	-	FHAB	Hleu|55	Hsar|75	0.0362	3	2	0	Y	N	N	367.785	0	2.53876e+07	0	0	0	36588.8	0	2.93686e+07	7.3772	0	33.6213	0	0	0	7.6175	0	33.6597	0.0201	0.0488	0	0.2675	0.2846	0	0.0002	0.0006	0	3.41661e+07	0	1.3294	-0.0029	5.8928	9.9395	4.5413	2.2948	1.9406	0	1.9406
OG_10508	-	HLH13	Evib|18	Haoe|24	0.468	11	2	0	Y	N	N	223.295	0	2.05089e+06	0	0	0	115413	0	1.74794e+06	3.1304	0	27.4884	0	0	0	3.3101	0	28.3314	0.014	0.0227	0	0.0317	0.0374	0	0	0	0	inf	0.0004	0.6168	-0.0033	2.9991	9.9748	4.4821	21.6529	1.0003	0	1.0003
OG_10525	-	BMP7	Djun|7	Hcon|25	0.3206	14	2	0	Y	N	N	3.9908	951.176	6.9957	547.382	322.002	1172.2	2.9104	4.28049e+07	6.5071	7.445	2.942	39.3579	5.2524	2.487	25.634	7.8412	3.0247	41.7394	1.8656	0.0031	5.626	0.0096	0.0077	0.0219	2.6942	0	6.4145	1.8876	900.874	1.2567	1.1393	13.7726	18.7756	41.3792	7.2912	10.5132	3.6408	6.8724
OG_10525	-	BMP7	Hant|18	Hsar|78	0.0425	5	2	0	Y	N	N	2177.71	0	119265	0	0	0	34506.6	0	120689	15.9065	0	137.898	0	0	0	17.1549	0	139.927	0.0073	0.0119	0.0012	0.7048	0.8023	0	0.0005	0	0.0012	inf	0.0723	0.466	-0.0006	5.5875	2.0048	5.0107	5.9991	1.0004	0	1.0004
OG_10526	-	RAD51	Djun|7	Hsap|62	0.5598	17	2	0	Y	N	N	56.7352	0.9863	1608.45	296.99	29.9979	27883.9	39.3939	0.0001	1284.47	1.8105	0.0496	11.1179	1.1436	0.1308	17.1758	2.1522	0	10.2405	0.0319	0.0503	0.0069	0.0039	0.0044	0.0006	0.0546	0.1435	0.008	42.4291	0.101	0.9399	-0.0031	16.7072	2.8357	18.785	3.0012	1.0273	0.0237	1.0036
OG_10528	-	UB2D4	Hdor|31	Hsar|79	0.1687	11	2	0	Y	N	N	9171.84	0	971619	49.343	0	inf	226946	0	879757	2.9931	0	20.9213	0.0587	0	1.2713	3.0524	0	21.0478	0.0003	0.0006	0	0.0012	0.0014	0	0	0	0	inf	0.031	0.8099	0	3.996	5.9763	3.0844	6.2176	1.0012	0	1.0012
OG_10534	-	ZN287	Haoe|19	Hbur|22	0.1477	6	2	0	Y	N	N	68.8951	17.6297	549.964	31.3674	31.1684	0.1703	159.26	27803.8	568.678	5.558	1.9996	27.9492	7.2055	7.5263	0.0097	5.3859	1.3516	28.7966	0.0807	0.1134	0.0508	0.2297	0.2415	0.0569	0.0338	0	0.0506	2.2213	0.4915	0.6397	-0.002	14.0328	7.245	36.9796	7.6902	2.8387	0.8812	1.9575
OG_10534	-	ZN287	Haoe|19	Hdor|28	0.1626	6	2	0	Y	N	N	48.2351	0.0004	419.168	0.0036	0.0035	0	63.0552	0	417.818	4.7568	0.0001	35.1624	0.0006	0.0006	0	5.1504	0	35.8923	0.0986	0.1141	0.0839	0.1608	0.1705	0.0011	0.0817	0.0743	0.0859	108363	0.7733	0.5359	0.0054	14.0328	2.912	36.9796	14.383	1.0002	0	1.0002
OG_1053	FBgn0039488	CG6066	Hheb|38	HhewHsap|70	0.1702	11	2	0	Y	N	N	323718	0	585642	0	0	0	246019	0	568382	21.626	0	107.103	0	0	0	23.0099	0	108.564	0.0001	0	0.0002	0	0	0	0.0001	0	0.0002	inf	inf	0.485	0	7.0037	2.0682	14.8539	0.2622	1.9993	0	1.9993
OG_1053	FBgn0039488	CG6066	Hheb|38	Hsar|72	0.1731	11	2	0	Y	N	N	5.2429	0	9.3051	0	0	0	4.0528	0	8.9328	11.5865	0	57.0017	0	0	0	12.1718	0	57.8517	2.21	0	6.1259	0.0022	0	0.0303	3.0033	0	6.4763	inf	2.4126e+06	0.4851	0.2415	7.0037	4.0027	14.8539	3.0399	1.9997	0	1.9997
OG_1053	FBgn0039488	CG6066	HhewHsap|70	Hsar|72	0.0196	3	2	0	Y	N	N	912.447	0.0542	inf	0.33	0.3305	0	inf	0	inf	36.4772	0.0039	182.985	0.0752	0.0758	0	38.0625	0	183.264	0.04	0.0723	0	0.2279	0.2292	0	0	0	0	11620.4	0	0.4849	-0.0011	2.0682	4.0027	0.2622	3.0399	1.9996	0.0002	1.9994
[truncated: 2,506 more rows]
[truncated: 33 more columns]

## Sheet: Table S3
Table S3 - Enrichment test of GO terms of genes with detected aCNEEs in their putative regulatory domain. See Methods for a complete explanation of the different method impelemted. fdr_bh: Benjamini–Hochberg test
[truncated: 2,544 more rows]

[truncated: 6 more sheets: Table S4, Table S5, Table S6, Table S7, Table S8, Table S9]
